# Supplementary material for: [2-Chloro-3-nitro-5-(tri­fluoro­meth­yl)phen­yl](piperidin-1-yl)methanone: structural characterization of a side product in benzo­thia­zinone synthesis
Source: Acta Crystallogr E Crystallogr Commun. 2020 Aug 11;76(Pt 9):1442–6. doi: 10.1107/S2056989020010658 (PMC7472761; doi:10.1107/S2056989020010658)
Supplement: Supplementary file 1 [file e-76-01442-sup1.cif]

##############################################################################
#                                                                            #
# This CIF contains the data in a paper accepted for publication in          #
# Acta Crystallographica Section E. It conforms to the requirements of       #
# Notes for Authors for Acta Crystallographica Section E, and has been       #
# peer reviewed under the auspices of the IUCr Commission on Journals.       #
#                                                                            #
# Full details of the Crystallographic Information File format               #
# are given in the paper "The Crystallographic Information File (CIF):       #
# a New Standard Archive File for Crystallography" by S. R. Hall, F. H.      #
# Allen and I. D. Brown [Acta Cryst. (1991), A47, 655-685].                  #
#                                                                            #
# The current version of the core CIF dictionary is obtainable from          #
# ftp://ftp.iucr.org/pub/cif_core.dic.                                       #
#                                                                            #
# Software is freely available for graphical display of the structure(s)     #
# in this CIF. For information consult the CIF software page                 #
# http://www.iucr.org/resources/cif/software.                                #
#                                                                            #
# This file may be used for bona fide research purposes within the           #
# scientific community so long as proper attribution is given to the journal # 
# article from which it was obtained.                                        #
#                                                                            #
##############################################################################
data_global
_audit_creation_method     'SHELXL-2018/3 and form.cif (version 2.0)'
_journal_data_validation_number     ?
_journal_date_recd_electronic     2020-07-14
_journal_date_accepted     2020-08-03
_journal_name_full     'Acta Crystallographica, Section E'
_journal_year     2020
_journal_volume     76
_journal_issue      9
_journal_page_first     1442
_journal_page_last     1446
_journal_paper_category     GO
_journal_paper_doi     10.1107/S2056989020010658
_journal_coeditor_code     VM2238
_publ_contact_author_name     'R\"udiger W. Seidel'
_publ_contact_author_address
;
Institut f\"ur Pharmazie
Wolfgang-Langenbeck-Stra\&e 4
06120 Halle (Saale), Germany
;
_publ_contact_author_email     ruediger.seidel@pharmazie.uni-halle.de
_publ_contact_author_fax     '49 345 55 25154'
_publ_contact_author_phone     '49 345 55 27237'
_publ_section_title
;
[2-Chloro-3-nitro-5-(trifluoromethyl)phenyl](piperidin-1-yl)methanone:
structural characterization of a side product in benzothiazinone synthesis
;
_publ_section_title_footnote     .
loop_
    _publ_author_name
    _publ_author_address
    'Eckhardt, Tamira'
;
Institut f\"ur Pharmazie
Wolfgang-Langenbeck-Str. 4
06120 Halle (Saale), Germany
;
    'Goddard, Richard'
;
Max-Planck-Institut f\"ur Kohlenforschung
Kaiser-Wilhelm-Platz 1
45470 M\"ulheim an der Ruhr, Germany
;
    'Rudolph, Ines'
;
Institut f\"ur Pharmazie
Wolfgang-Langenbeck-Str. 4
06120 Halle (Saale), Germany
;
    'Richter, Adrian'
;
Institut f\"ur Pharmazie
Wolfgang-Langenbeck-Str. 4
06120 Halle (Saale), Germany
;
    'Lehmann, Christoph'
;
Institut f\"ur Pharmazie
Wolfgang-Langenbeck-Str. 4
06120 Halle (Saale), Germany
;
    'Imming, Peter'
;
Institut f\"ur Pharmazie
Wolfgang-Langenbeck-Str. 4
06120 Halle (Saale), Germany
;
    'Seidel, R\"udiger W.'
;
Institut f\"ur Pharmazie
Wolfgang-Langenbeck-Str. 4
06120 Halle (Saale), Germany
;
_publ_section_synopsis
;
The crystal and molecular structure of
[2-chloro-3-nitro-5-(trifluoromethyl)phenyl](piperidin-1-yl)methanone, a side
product in the synthesis of an 8-nitro-1,3-benzothiazin-4-one, which belongs
to a class of new anti-tuberculosis drug candidates, is reported.
;
data_I
_audit_creation_method     'SHELXL-2018/3'
_chemical_name_systematic
;
[2-Chloro-3-nitro-5-(trifluoromethyl)phenyl](piperidin-1-yl)methanone
;
_chemical_name_common     ?
_chemical_formula_moiety     'C13 H12 Cl F3 N2 O3'
_chemical_formula_sum     'C13 H12 Cl F3 N2 O3'
_chemical_formula_iupac     'C13 H12 Cl F3 N2 O3'
_chemical_formula_weight     336.70
_chemical_melting_point     ?
_space_group_crystal_system     orthorhombic
_space_group_name_H-M_alt     'P b c a'
_space_group_name_Hall     '-P 2ac 2ab'
loop_
    _space_group_symop_operation_xyz
    'x, y, z'
    '-x+1/2, -y, z+1/2'
    '-x, y+1/2, -z+1/2'
    'x+1/2, -y+1/2, -z'
    '-x, -y, -z'
    'x-1/2, y, -z-1/2'
    'x, -y-1/2, z-1/2'
    '-x-1/2, y-1/2, z'
_cell_length_a     18.0904(7)
_cell_length_b     7.8971(3)
_cell_length_c     19.8043(8)
_cell_angle_alpha     90
_cell_angle_beta     90
_cell_angle_gamma     90
_cell_volume     2829.28(19)
_cell_formula_units_Z     8
_cell_measurement_reflns_used     9968
_cell_measurement_theta_min     4.8892
_cell_measurement_theta_max     71.5918
_cell_measurement_temperature     100(2)
_exptl_crystal_description     block
_exptl_crystal_colour     colourless
_exptl_crystal_size_max     0.592
_exptl_crystal_size_mid     0.495
_exptl_crystal_size_min     0.436
_exptl_crystal_density_diffrn     1.581
_exptl_crystal_density_meas     ?
_exptl_crystal_density_method     ?
_exptl_crystal_F_000     1376
loop_
    _exptl_crystal_face_index_h
    _exptl_crystal_face_index_k
    _exptl_crystal_face_index_l
    _exptl_crystal_face_perp_dist
    -1.00 0.00 0.00 0.1000
    -1.00 2.00 0.00 0.2400
    -2.00 -1.00 0.00 0.2000
    0.00 0.00 1.00 0.0700
    0.00 0.00 -1.00 0.2100
    1.00 1.00 -1.00 0.2600
    -1.00 -1.00 -1.00 0.2600
    4.00 1.00 0.00 0.2600
    1.00 0.00 -1.00 0.1920
    2.00 1.00 -2.00 0.2290
    2.00 -1.00 -2.00 0.2870
    2.00 0.00 -1.00 0.1860
_exptl_absorpt_coefficient_mu     2.875
_exptl_absorpt_correction_type     gaussian
_exptl_absorpt_process_details
;
(SADABS; Krause <i>et al.</i>,  2015)
;
_exptl_absorpt_correction_T_min     0.29693
_exptl_absorpt_correction_T_max     0.58623
_diffrn_ambient_temperature     100(2)
_diffrn_source     '0.2 \\times 2 mm^2^ focus rotating anode'
_diffrn_radiation_type     CuK\a
_diffrn_radiation_wavelength     1.54178
_diffrn_radiation_monochromator     'MONTEL graded multilayer optics'
_diffrn_measurement_device_type     'Bruker Kappa Mach3 APEXII'
_diffrn_measurement_method     '\f- and \w-scans'
_diffrn_detector_area_resol_mean     66.67
_diffrn_reflns_number     49954
_diffrn_reflns_av_R_equivalents     0.0413
_diffrn_reflns_av_unetI/netI     0.0163
_diffrn_reflns_theta_min     4.889
_diffrn_reflns_theta_max     72.146
_diffrn_reflns_theta_full     67.679
_diffrn_measured_fraction_theta_max     0.997
_diffrn_measured_fraction_theta_full     0.998
_diffrn_reflns_limit_h_min     -21
_diffrn_reflns_limit_h_max     22
_diffrn_reflns_limit_k_min     -9
_diffrn_reflns_limit_k_max     9
_diffrn_reflns_limit_l_min     -24
_diffrn_reflns_limit_l_max     24
_refine_special_details     ?
_reflns_number_total     2784
_reflns_number_gt     2699
_reflns_threshold_expression     'I > 2\s(I)'
_refine_ls_structure_factor_coef     Fsqd
_refine_ls_matrix_type     full
_refine_ls_R_factor_all     0.0432
_refine_ls_R_factor_gt     0.0425
_refine_ls_wR_factor_gt     0.1141
_refine_ls_wR_factor_ref     0.1147
_refine_ls_goodness_of_fit_ref     1.148
_refine_ls_restrained_S_all     1.144
_refine_ls_number_reflns     2784
_refine_ls_number_parameters     209
_refine_ls_number_restraints     45
_refine_ls_hydrogen_treatment     constr
_refine_ls_weighting_scheme     calc
_refine_ls_weighting_details
              'w=1/[\s^2^(Fo^2^)+(0.0508P)^2^+2.7994P] where P=(Fo^2^+2Fc^2^)/3'
_atom_sites_solution_hydrogens     geom
_atom_sites_solution_primary     dual
_atom_sites_solution_secondary     difmap
_refine_ls_shift/su_max     0.000
_refine_ls_shift/su_mean     0.000
_refine_diff_density_max     0.320
_refine_diff_density_min     -0.320
_refine_ls_extinction_method     none
_refine_ls_extinction_coef     .
loop_
    _atom_type_symbol
    _atom_type_description
    _atom_type_scat_dispersion_real
    _atom_type_scat_dispersion_imag
    _atom_type_scat_source
    'C' 'C' 0.0181 0.0091
                         'International Tables Vol C Tables 4.2.6.8 and 6.1.1.4'
    'H' 'H' 0.0000 0.0000
                         'International Tables Vol C Tables 4.2.6.8 and 6.1.1.4'
    'N' 'N' 0.0311 0.0180
                         'International Tables Vol C Tables 4.2.6.8 and 6.1.1.4'
    'O' 'O' 0.0492 0.0322
                         'International Tables Vol C Tables 4.2.6.8 and 6.1.1.4'
    'F' 'F' 0.0727 0.0534
                         'International Tables Vol C Tables 4.2.6.8 and 6.1.1.4'
    'Cl' 'Cl' 0.3639 0.7018
                         'International Tables Vol C Tables 4.2.6.8 and 6.1.1.4'
_computing_data_collection
;
APEX3 (Bruker, 2017)
;
_computing_cell_refinement
;
SAINT (Bruker, 2004)
;
_computing_data_reduction
;
SAINT (Bruker, 2004)
;
_computing_structure_solution
;
<i>SHELXT2014/4</i> (Sheldrick, 2015a)
;
_computing_structure_refinement
;
<i>SHELXL2018/3</i> (Sheldrick, 2015b)
;
_computing_molecular_graphics
;
DIAMOND (Brandenburg, 2018)
;
_computing_publication_material
;
enCIFer (Allen <i>et al.</i>,  2004) and publCIF (Westrip, 2010)
;
loop_
    _atom_site_type_symbol
    _atom_site_label
    _atom_site_fract_x
    _atom_site_fract_y
    _atom_site_fract_z
    _atom_site_U_iso_or_equiv
    _atom_site_adp_type
    _atom_site_calc_flag
    _atom_site_occupancy
    _atom_site_disorder_assembly
    _atom_site_disorder_group
    C C1 0.41556(10) 0.3250(3) 0.23581(10) 0.0230(4) Uani d 1 . .
    C C2 0.38370(10) 0.1651(3) 0.23833(10) 0.0224(4) Uani d 1 . .
    C C3 0.35007(10) 0.1004(3) 0.18023(10) 0.0227(4) Uani d 1 . .
    C C4 0.34763(10) 0.1927(3) 0.12111(10) 0.0243(4) Uani d 1 . .
    H H4 0.325215 0.146458 0.081847 0.029 Uiso calc 1 . .
    C C5 0.37831(10) 0.3541(3) 0.11961(10) 0.0242(4) Uani d 1 . .
    C C6 0.41190(11) 0.4206(3) 0.17666(10) 0.0250(4) Uani d 1 . .
    H H6 0.432417 0.531321 0.175487 0.030 Uiso calc 1 . .
    C C7 0.37425(12) 0.4549(3) 0.05572(11) 0.0298(5) Uani d 1 . .
    C C8 0.45848(10) 0.3906(2) 0.29575(10) 0.0232(4) Uani d 1 . .
    C C9 0.34929(13) 0.5683(3) 0.32422(11) 0.0327(5) Uani d 1 . .
    H H9A 0.325497 0.503425 0.287381 0.039 Uiso calc 1 . .
    H H9B 0.351745 0.688568 0.310277 0.039 Uiso calc 1 . .
    C C10 0.30335(12) 0.5528(3) 0.38813(13) 0.0404(6) Uani d 1 . .
    H H10A 0.296350 0.431647 0.399304 0.048 Uiso calc 1 . .
    H H10B 0.254021 0.603627 0.380559 0.048 Uiso calc 1 . .
    C C11 0.34134(13) 0.6421(3) 0.44689(11) 0.0373(5) Uani d 1 . .
    H H11A 0.344826 0.764952 0.437412 0.045 Uiso calc 1 . .
    H H11B 0.311898 0.626777 0.488581 0.045 Uiso calc 1 . .
    C C12 0.41843(12) 0.5691(3) 0.45695(10) 0.0294(5) Uani d 1 . .
    H H12A 0.443955 0.632047 0.493365 0.035 Uiso calc 1 . .
    H H12B 0.414464 0.449164 0.470978 0.035 Uiso calc 1 . .
    C C13 0.46343(11) 0.5807(3) 0.39245(10) 0.0277(4) Uani d 1 . .
    H H13A 0.473754 0.701122 0.382205 0.033 Uiso calc 1 . .
    H H13B 0.511333 0.522352 0.398982 0.033 Uiso calc 1 . .
    N N1 0.31581(9) -0.0681(2) 0.17845(9) 0.0253(4) Uani d 1 . .
    N N2 0.42423(9) 0.5038(2) 0.33544(8) 0.0249(4) Uani d 1 . .
    O O1 0.28104(8) -0.1161(2) 0.22819(8) 0.0324(4) Uani d 1 . .
    O O2 0.32229(8) -0.1493(2) 0.12611(8) 0.0341(4) Uani d 1 . .
    O O3 0.52198(7) 0.33806(19) 0.30471(7) 0.0288(3) Uani d 1 . .
    F F1 0.38438(14) 0.3603(2) 0.00122(7) 0.0711(7) Uani d 0.972(2) A 1
    F F2 0.30831(8) 0.52847(19) 0.04797(8) 0.0418(4) Uani d 0.972(2) A 1
    F F3 0.42321(8) 0.5801(2) 0.05379(8) 0.0470(4) Uani d 0.972(2) A 1
    F F1' 0.352(3) 0.612(3) 0.0688(18) 0.0711(7) Uani d 0.028(2) A 2
    F F2' 0.4387(11) 0.472(6) 0.0269(18) 0.0418(4) Uani d 0.028(2) A 2
    F F3' 0.325(2) 0.397(5) 0.0129(15) 0.0470(4) Uani d 0.028(2) A 2
    Cl Cl1 0.38924(3) 0.05417(6) 0.31320(2) 0.02635(16) Uani d 1 . .
loop_
    _atom_site_aniso_label
    _atom_site_aniso_U_11
    _atom_site_aniso_U_22
    _atom_site_aniso_U_33
    _atom_site_aniso_U_12
    _atom_site_aniso_U_13
    _atom_site_aniso_U_23
    C1 0.0194(9) 0.0250(9) 0.0246(9) 0.0021(7) 0.0012(7) -0.0019(8)
    C2 0.0186(8) 0.0246(9) 0.0239(9) 0.0021(7) 0.0011(7) 0.0002(8)
    C3 0.0166(8) 0.0219(9) 0.0296(10) 0.0011(7) 0.0009(7) -0.0021(8)
    C4 0.0202(9) 0.0288(10) 0.0239(9) 0.0050(8) -0.0004(7) -0.0031(8)
    C5 0.0219(9) 0.0261(10) 0.0247(10) 0.0056(8) 0.0021(7) 0.0011(8)
    C6 0.0248(10) 0.0226(9) 0.0277(10) 0.0006(8) 0.0004(8) 0.0002(8)
    C7 0.0350(11) 0.0292(11) 0.0251(10) 0.0056(9) 0.0005(8) -0.0002(8)
    C8 0.0225(9) 0.0226(9) 0.0245(9) -0.0035(8) -0.0003(7) 0.0033(8)
    C9 0.0335(11) 0.0298(11) 0.0347(11) 0.0094(9) -0.0117(9) -0.0088(9)
    C10 0.0200(10) 0.0517(15) 0.0495(14) 0.0058(9) -0.0038(9) -0.0188(11)
    C11 0.0324(11) 0.0474(14) 0.0322(11) 0.0039(10) -0.0011(9) -0.0114(10)
    C12 0.0308(11) 0.0327(11) 0.0247(10) -0.0010(9) -0.0013(8) 0.0002(8)
    C13 0.0267(10) 0.0306(10) 0.0257(10) -0.0070(8) -0.0028(8) -0.0018(8)
    N1 0.0190(8) 0.0260(9) 0.0310(9) -0.0009(6) -0.0037(7) -0.0016(7)
    N2 0.0213(8) 0.0277(9) 0.0257(8) -0.0010(7) -0.0042(7) -0.0030(7)
    O1 0.0267(7) 0.0334(8) 0.0371(8) -0.0062(6) 0.0010(6) 0.0028(7)
    O2 0.0348(8) 0.0320(8) 0.0356(8) -0.0010(6) -0.0045(6) -0.0098(7)
    O3 0.0204(7) 0.0324(8) 0.0337(8) 0.0005(6) -0.0017(6) -0.0003(6)
    F1 0.151(2) 0.0382(9) 0.0239(7) 0.0278(10) 0.0154(9) -0.0002(6)
    F2 0.0336(7) 0.0457(8) 0.0460(8) 0.0053(6) -0.0056(6) 0.0175(7)
    F3 0.0389(8) 0.0567(10) 0.0453(8) -0.0142(7) -0.0052(6) 0.0251(7)
    F1' 0.151(2) 0.0382(9) 0.0239(7) 0.0278(10) 0.0154(9) -0.0002(6)
    F2' 0.0336(7) 0.0457(8) 0.0460(8) 0.0053(6) -0.0056(6) 0.0175(7)
    F3' 0.0389(8) 0.0567(10) 0.0453(8) -0.0142(7) -0.0052(6) 0.0251(7)
    Cl1 0.0267(3) 0.0273(3) 0.0250(3) -0.00271(18) 0.00002(17) 0.00364(17)
_geom_special_details
;
 All esds (except the esd in the dihedral angle between two l.s. planes)
 are estimated using the full covariance matrix.  The cell esds are taken
 into account individually in the estimation of esds in distances, angles
 and torsion angles; correlations between esds in cell parameters are only
 used when they are defined by crystal symmetry.  An approximate (isotropic)
 treatment of cell esds is used for estimating esds involving l.s. planes.
;
loop_
    _geom_bond_atom_site_label_1
    _geom_bond_atom_site_label_2
    _geom_bond_site_symmetry_2
    _geom_bond_distance
    _geom_bond_publ_flag
    C1 C2 . 1.389(3) ?
    C1 C6 . 1.395(3) ?
    C1 C8 . 1.510(3) yes
    C2 C3 . 1.398(3) ?
    C2 Cl1 . 1.725(2) yes
    C3 C4 . 1.380(3) ?
    C3 N1 . 1.468(3) yes
    C4 C5 . 1.390(3) ?
    C4 H4 . 0.9500 ?
    C5 C6 . 1.386(3) ?
    C5 C7 . 1.497(3) yes
    C6 H6 . 0.9500 ?
    C7 F2' . 1.304(14) ?
    C7 F3' . 1.314(14) ?
    C7 F1 . 1.325(3) yes
    C7 F3 . 1.328(3) yes
    C7 F1' . 1.332(14) ?
    C7 F2 . 1.336(3) yes
    C8 O3 . 1.234(2) yes
    C8 N2 . 1.342(3) yes
    C9 N2 . 1.465(3) ?
    C9 C10 . 1.519(3) ?
    C9 H9A . 0.9900 ?
    C9 H9B . 0.9900 ?
    C10 C11 . 1.525(3) ?
    C10 H10A . 0.9900 ?
    C10 H10B . 0.9900 ?
    C11 C12 . 1.522(3) ?
    C11 H11A . 0.9900 ?
    C11 H11B . 0.9900 ?
    C12 C13 . 1.518(3) ?
    C12 H12A . 0.9900 ?
    C12 H12B . 0.9900 ?
    C13 N2 . 1.465(2) ?
    C13 H13A . 0.9900 ?
    C13 H13B . 0.9900 ?
    N1 O2 . 1.225(2) ?
    N1 O1 . 1.229(2) ?
loop_
    _geom_angle_atom_site_label_1
    _geom_angle_atom_site_label_2
    _geom_angle_atom_site_label_3
    _geom_angle_site_symmetry_1
    _geom_angle_site_symmetry_3
    _geom_angle
    _geom_angle_publ_flag
    C2 C1 C6 . . 120.16(18) ?
    C2 C1 C8 . . 119.82(17) ?
    C6 C1 C8 . . 119.90(17) ?
    C1 C2 C3 . . 118.92(18) ?
    C1 C2 Cl1 . . 117.93(15) ?
    C3 C2 Cl1 . . 123.13(16) ?
    C4 C3 C2 . . 121.24(18) ?
    C4 C3 N1 . . 116.41(17) yes
    C2 C3 N1 . . 122.35(18) yes
    C3 C4 C5 . . 119.32(18) ?
    C3 C4 H4 . . 120.3 ?
    C5 C4 H4 . . 120.3 ?
    C6 C5 C4 . . 120.33(18) ?
    C6 C5 C7 . . 120.58(19) ?
    C4 C5 C7 . . 119.09(18) ?
    C5 C6 C1 . . 119.98(19) ?
    C5 C6 H6 . . 120.0 ?
    C1 C6 H6 . . 120.0 ?
    F2' C7 F3' . . 111.1(19) ?
    F1 C7 F3 . . 107.69(19) yes
    F2' C7 F1' . . 105.2(19) ?
    F3' C7 F1' . . 104.0(19) ?
    F1 C7 F2 . . 105.98(19) yes
    F3 C7 F2 . . 105.59(17) yes
    F2' C7 C5 . . 112.3(15) ?
    F3' C7 C5 . . 113.2(15) ?
    F1 C7 C5 . . 112.43(17) yes
    F3 C7 C5 . . 112.80(18) yes
    F1' C7 C5 . . 110.3(15) ?
    F2 C7 C5 . . 111.86(17) yes
    O3 C8 N2 . . 124.72(18) yes
    O3 C8 C1 . . 118.43(18) yes
    N2 C8 C1 . . 116.85(17) yes
    N2 C9 C10 . . 110.59(18) yes
    N2 C9 H9A . . 109.5 ?
    C10 C9 H9A . . 109.5 ?
    N2 C9 H9B . . 109.5 ?
    C10 C9 H9B . . 109.5 ?
    H9A C9 H9B . . 108.1 ?
    C9 C10 C11 . . 110.61(19) yes
    C9 C10 H10A . . 109.5 ?
    C11 C10 H10A . . 109.5 ?
    C9 C10 H10B . . 109.5 ?
    C11 C10 H10B . . 109.5 ?
    H10A C10 H10B . . 108.1 ?
    C12 C11 C10 . . 109.74(18) yes
    C12 C11 H11A . . 109.7 ?
    C10 C11 H11A . . 109.7 ?
    C12 C11 H11B . . 109.7 ?
    C10 C11 H11B . . 109.7 ?
    H11A C11 H11B . . 108.2 ?
    C13 C12 C11 . . 111.01(18) yes
    C13 C12 H12A . . 109.4 ?
    C11 C12 H12A . . 109.4 ?
    C13 C12 H12B . . 109.4 ?
    C11 C12 H12B . . 109.4 ?
    H12A C12 H12B . . 108.0 ?
    N2 C13 C12 . . 111.35(17) yes
    N2 C13 H13A . . 109.4 ?
    C12 C13 H13A . . 109.4 ?
    N2 C13 H13B . . 109.4 ?
    C12 C13 H13B . . 109.4 ?
    H13A C13 H13B . . 108.0 ?
    O2 N1 O1 . . 124.48(17) yes
    O2 N1 C3 . . 117.04(17) yes
    O1 N1 C3 . . 118.44(16) yes
    C8 N2 C13 . . 120.26(16) yes
    C8 N2 C9 . . 124.74(16) yes
    C13 N2 C9 . . 114.89(16) yes
loop_
    _geom_torsion_atom_site_label_1
    _geom_torsion_atom_site_label_2
    _geom_torsion_atom_site_label_3
    _geom_torsion_atom_site_label_4
    _geom_torsion_site_symmetry_1
    _geom_torsion_site_symmetry_2
    _geom_torsion_site_symmetry_3
    _geom_torsion_site_symmetry_4
    _geom_torsion
    _geom_torsion_publ_flag
    C6 C1 C2 C3 . . . . 1.9(3) ?
    C8 C1 C2 C3 . . . . -174.16(17) ?
    C6 C1 C2 Cl1 . . . . -179.32(15) ?
    C8 C1 C2 Cl1 . . . . 4.6(2) ?
    C1 C2 C3 C4 . . . . -0.5(3) ?
    Cl1 C2 C3 C4 . . . . -179.22(14) ?
    C1 C2 C3 N1 . . . . 179.37(16) ?
    Cl1 C2 C3 N1 . . . . 0.6(3) ?
    C2 C3 C4 C5 . . . . -0.9(3) ?
    N1 C3 C4 C5 . . . . 179.25(16) ?
    C3 C4 C5 C6 . . . . 0.9(3) ?
    C3 C4 C5 C7 . . . . -178.87(18) ?
    C4 C5 C6 C1 . . . . 0.5(3) ?
    C7 C5 C6 C1 . . . . -179.75(18) ?
    C2 C1 C6 C5 . . . . -1.9(3) ?
    C8 C1 C6 C5 . . . . 174.13(18) ?
    C6 C5 C7 F2' . . . . 70(2) ?
    C4 C5 C7 F2' . . . . -110(2) ?
    C6 C5 C7 F3' . . . . -163(2) ?
    C4 C5 C7 F3' . . . . 17(2) ?
    C6 C5 C7 F1 . . . . 141.5(2) ?
    C4 C5 C7 F1 . . . . -38.8(3) ?
    C6 C5 C7 F3 . . . . 19.5(3) ?
    C4 C5 C7 F3 . . . . -160.82(18) ?
    C6 C5 C7 F1' . . . . -47(3) ?
    C4 C5 C7 F1' . . . . 133(3) ?
    C6 C5 C7 F2 . . . . -99.4(2) ?
    C4 C5 C7 F2 . . . . 80.3(2) ?
    C2 C1 C8 O3 . . . . 77.8(2) ?
    C6 C1 C8 O3 . . . . -98.3(2) ?
    C2 C1 C8 N2 . . . . -102.6(2) ?
    C6 C1 C8 N2 . . . . 81.4(2) ?
    N2 C9 C10 C11 . . . . 55.5(3) ?
    C9 C10 C11 C12 . . . . -56.9(3) ?
    C10 C11 C12 C13 . . . . 55.8(3) ?
    C11 C12 C13 N2 . . . . -53.4(2) ?
    C4 C3 N1 O2 . . . . 36.6(2) yes
    C2 C3 N1 O2 . . . . -143.29(19) yes
    C4 C3 N1 O1 . . . . -141.34(18) yes
    C2 C3 N1 O1 . . . . 38.8(3) yes
    O3 C8 N2 C13 . . . . 3.0(3) yes
    C1 C8 N2 C13 . . . . -176.62(17) yes
    O3 C8 N2 C9 . . . . 179.0(2) yes
    C1 C8 N2 C9 . . . . -0.6(3) yes
    C12 C13 N2 C8 . . . . -130.0(2) ?
    C12 C13 N2 C9 . . . . 53.6(2) ?
    C10 C9 N2 C8 . . . . 129.2(2) ?
    C10 C9 N2 C13 . . . . -54.6(2) ?
loop_
    _geom_hbond_atom_site_label_D
    _geom_hbond_atom_site_label_H
    _geom_hbond_atom_site_label_A
    _geom_hbond_site_symmetry_A
    _geom_hbond_distance_DH
    _geom_hbond_distance_HA
    _geom_hbond_distance_DA
    _geom_hbond_angle_DHA
    _geom_hbond_publ_flag
    C6 H6 O3 3_655 0.95 2.59 3.526(3) 169 yes
    C9 H9A O1 8_665 0.99 2.45 3.361(3) 154 yes
    C9 H9B O1 1_565 0.99 2.58 3.369(3) 137 yes
    C13 H13A <i>Cg</i>(C1--C6) 4_655 0.99 2.92 3.447(2) 114 yes
_shelx_space_group_comment
;
The symmetry employed for this shelxl refinement is uniquely defined
by the following loop, which should always be used as a source of
symmetry information in preference to the above space-group names.
They are only intended as comments.
;
_shelx_estimated_absorpt_T_min     0.281
_shelx_estimated_absorpt_T_max     0.367
_shelx_hkl_file
;
   0   1   0    0.06    0.02
   0   1   0    0.07    0.01
   0   3   0    0.02    0.03
   0   3   0    0.04    0.02
   0   3   0    0.01    0.05
   0   4   0  526.80   23.85
   0   4   0  540.89   23.68
   0   4   0  509.38   23.59
   0   4   0  462.38   23.54
   0   4   0  534.78   23.62
   0   5   0    0.00    0.07
   0   5   0    0.01    0.03
   0   5   0    0.04    0.06
   0   5   0    0.02    0.04
   0   6   0    3.86    0.22
   0   6   0    3.35    0.25
   0   6   0    3.98    0.25
   0   6   0    4.07    0.38
   0   6   0    4.75    0.29
   0   7   0    0.01    0.07
   0   7   0    0.17    0.11
   0   7   0    0.08    0.06
   0   7   0    0.01    0.12
   0   7   0   -0.04    0.08
   0   8   0   56.23    2.62
   0   8   0   56.13    2.60
   0   9   0    0.00    0.06
   0   9   0    0.02    0.25
  -1   1   0    0.10    0.02
  -1   1   0    0.11    0.02
  -1   1   0    0.03    0.02
   1   1   0    0.07    0.02
   1   1   0    0.04    0.02
   1   1   0    0.05    0.02
   1   1   0    0.07    0.02
   1   2   0    1.04    0.09
   1   2   0    0.94    0.08
   1   3   0    0.17    0.06
  -1   3   0    0.04    0.04
  -1   3   0    0.12    0.03
   1   3   0    0.02    0.03
   1   3   0    0.09    0.02
  -1   3   0    0.04    0.03
  -1   4   0    0.14    0.05
   1   4   0    0.08    0.03
  -1   4   0    0.12    0.04
  -1   4   0    0.18    0.05
   1   4   0    0.04    0.05
   1   4   0    0.04    0.06
   1   4   0    0.02    0.07
  -1   5   0    0.02    0.05
   1   5   0    0.14    0.04
   1   5   0    0.02    0.04
  -1   5   0    0.08    0.07
   1   5   0    0.11    0.09
  -1   5   0    0.16    0.05
  -1   5   0    0.04    0.09
   1   5   0    0.13    0.07
   1   6   0    0.05    0.05
   1   6   0    0.08    0.15
  -1   6   0    0.12    0.15
  -1   6   0    0.09    0.07
  -1   6   0    0.14    0.09
  -1   6   0    0.06    0.06
   1   6   0   -0.01    0.06
   1   6   0    0.07    0.09
  -1   6   0    0.07    0.05
   1   7   0    0.14    0.08
   1   7   0    0.05    0.09
  -1   7   0    0.12    0.10
  -1   7   0    0.07    0.12
  -1   7   0    0.02    0.05
  -1   7   0   -0.01    0.11
   1   7   0    0.13    0.08
  -1   7   0    0.18    0.08
  -1   7   0    0.01    0.06
  -1   8   0    0.09    0.08
  -1   8   0    0.07    0.07
  -1   8   0    0.16    0.59
  -1   8   0    0.13    0.11
   1   8   0    0.10    0.07
  -1   8   0    0.06    0.33
  -1   8   0    0.25    0.64
   1   8   0    0.00    0.35
  -1   9   0   -0.02    0.06
  -1   9   0    0.01    0.23
   1   9   0    0.01    0.08
   2   0   0   19.56    0.83
   2   0   0   17.36    0.84
   2   0   0   17.03    0.83
  -2   1   0  155.78    6.77
   2   1   0  145.90    6.77
  -2   1   0  141.73    6.70
   2   1   0  144.79    6.72
   2   1   0  137.02    6.71
  -2   1   0  156.43    6.73
   2   1   0  143.97    6.77
  -2   2   0    0.52    0.06
   2   2   0    0.56    0.07
   2   2   0    0.49    0.06
   2   2   0    0.51    0.05
  -2   2   0    0.53    0.05
  -2   2   0    0.52    0.05
   2   3   0    0.60    0.06
   2   3   0    0.47    0.08
  -2   3   0    0.37    0.06
   2   3   0    0.33    0.05
  -2   3   0    0.43    0.06
  -2   3   0    0.44    0.07
  -2   4   0    0.67    0.07
  -2   4   0    0.79    0.08
   2   4   0    0.66    0.08
  -2   4   0    0.58    0.11
  -2   4   0    0.67    0.09
  -2   4   0    0.80    0.09
   2   4   0    0.73    0.13
   2   4   0    0.80    0.10
  -2   4   0    0.75    0.09
  -2   4   0    0.53    0.09
   2   4   0    0.78    0.09
   2   4   0    0.66    0.06
   2   5   0    8.63    0.43
  -2   5   0    8.46    0.46
  -2   5   0    9.32    0.47
   2  -5   0    8.54    0.44
   2   5   0    8.85    0.45
  -2   5   0    8.63    0.45
   2   5   0    9.00    0.52
  -2   5   0    8.26    0.46
  -2   5   0    8.45    0.53
  -2   5   0    8.81    0.43
   2   5   0    8.37    0.46
   2   6   0    0.11    0.05
  -2   6   0    0.13    0.16
   2   6   0    0.04    0.07
  -2   6   0    0.05    0.07
  -2   6   0    0.11    0.10
   2  -6   0    0.04    0.11
  -2   6   0    0.14    0.05
  -2   6   0    0.12    0.10
  -2   7   0   22.05    1.06
   2   7   0   21.57    1.04
  -2   7   0   22.63    1.05
  -2   7   0   22.41    1.11
   2   7   0   19.55    1.04
  -2   7   0   22.53    1.04
  -2   7   0   21.20    1.05
  -2   8   0    2.34    0.23
   2   8   0    2.22    0.18
  -2   8   0    3.56    0.97
  -2   8   0    2.99    0.85
  -2   8   0    2.36    0.20
  -2   8   0    2.32    0.63
  -2   8   0    2.22    0.17
  -2   9   0    0.14    0.24
  -2   9   0    0.21    0.06
  -2   9   0    0.25    0.46
  -2   9   0    0.24    0.14
   3   0   0    0.00    0.02
   3   0   0    0.03    0.02
  -3   1   0    0.01    0.02
   3   1   0    0.01    0.02
  -3   1   0    0.08    0.03
   3   1   0    0.10    0.03
   3   1   0    0.03    0.01
   3   1   0    0.06    0.01
   3   1   0    0.06    0.02
   3   2   0    0.28    0.05
  -3   3   0    0.19    0.06
   3   3   0    0.06    0.05
   3   3   0    0.18    0.05
  -3   3   0    0.31    0.06
   3   3   0    0.10    0.05
   3   4   0    0.04    0.05
  -3   4   0    0.02    0.05
  -3   4   0    0.05    0.05
  -3   4   0    0.00    0.05
   3   4   0    0.02    0.07
  -3   4   0    0.07    0.04
   3   4   0    0.00    0.05
   3   4   0    0.03    0.05
  -3   4   0    0.07    0.05
  -3   4   0   -0.01    0.03
   3  -4   0    0.04    0.04
   3   5   0    0.01    0.06
   3   5   0    0.07    0.09
  -3   5   0    0.01    0.04
  -3   5   0    0.01    0.06
   3  -5   0    0.06    0.05
  -3   5   0    0.01    0.05
   3   5   0    0.06    0.03
   3   5   0    0.07    0.05
  -3   5   0    0.00    0.09
  -3   5   0    0.29    0.07
  -3   6   0    0.05    0.05
   3   6   0    0.04    0.05
  -3   6   0    0.12    0.10
   3  -6   0   -0.03    0.05
  -3   7   0    0.18    0.13
  -3   7   0    0.12    0.10
  -3   7   0    0.01    0.06
  -3   7   0    0.05    0.06
  -3   7   0    0.06    0.06
  -3   7   0    0.07    0.10
  -3   8   0    0.02    0.28
  -3   8   0   -0.08    0.51
  -3   8   0    0.10    0.58
  -3   8   0    0.04    0.08
  -3   8   0    0.02    0.10
  -3   8   0    0.02    0.06
  -3   8   0   -0.02    0.10
  -3   9   0   -0.16    0.39
  -3   9   0    0.05    0.23
  -3   9   0   -0.02    0.06
   4   1   0  246.61   11.13
   4  -1   0  222.55   11.06
   4   1   0  250.12   11.04
   4   1   0  250.57   11.06
  -4   1   0  241.81   11.07
  -4   1   0  236.15   11.07
   4  -1   0  240.21   11.10
  -4   2   0  129.57    5.54
   4   2   0  120.78    5.53
  -4   2   0  124.61    5.53
   4   2   0  111.17    5.53
   4   2   0  118.15    5.52
   4   2   0  119.52    5.54
   4   3   0  176.94    8.97
  -4   3   0  207.64    9.03
   4   3   0  199.89    8.98
   4   3   0  193.36    9.00
   4   3   0  186.11    8.99
  -4   3   0  213.27    8.99
   4   4   0   14.91    0.75
   4  -4   0   13.99    0.70
  -4   4   0   15.15    0.74
   4   4   0   15.34    0.72
  -4   4   0   14.48    0.70
  -4   4   0   13.10    0.72
   4   4   0   13.45    0.70
   4   4   0   14.43    0.75
  -4   4   0   15.64    0.73
  -4   4   0   14.35    0.71
  -4   4   0   14.96    0.71
  -4   4   0   14.82    0.72
  -4   5   0    0.51    0.10
  -4   5   0    0.38    0.12
   4   5   0    0.54    0.05
  -4   5   0    0.46    0.10
  -4   5   0    0.53    0.08
  -4   5   0    0.55    0.10
   4  -5   0    0.42    0.07
  -4   5   0    0.63    0.08
  -4   6   0    0.90    0.15
  -4   6   0    0.75    0.09
  -4   6   0    0.80    0.11
  -4   6   0    0.90    0.13
  -4   6   0    0.96    0.12
   4  -6   0    0.81    0.10
  -4   6   0    0.80    0.14
  -4   7   0    7.49    0.44
  -4   7   0    7.26    0.42
  -4   7   0    7.18    0.40
  -4   7   0    7.14    0.46
  -4   7   0    7.44    0.40
  -4   7   0    7.85    0.39
  -4   8   0   37.43    1.85
  -4   8   0   41.07    1.84
  -4   8   0   33.70    2.42
  -4   8   0   43.82    1.88
  -4   8   0   37.22    2.69
  -4   8   0   42.28    1.84
  -4   9   0    5.19    0.32
  -4   9   0    5.99    0.67
  -4   9   0    6.62    0.88
   5   0   0    0.06    0.03
   5   0   0    0.02    0.03
   5   1   0    0.15    0.05
  -5   1   0    0.00    0.03
   5  -1   0    0.20    0.04
  -5   1   0    0.05    0.03
   5   1   0    0.02    0.02
   5   1   0    0.08    0.02
   5  -1   0    0.09    0.04
  -5   2   0    0.07    0.04
  -5   2   0    0.02    0.04
   5   2   0    0.09    0.03
   5   2   0    0.05    0.04
   5   2   0    0.05    0.03
   5  -2   0    0.12    0.04
   5   2   0    0.04    0.02
   5   3   0    0.13    0.06
  -5   3   0    0.29    0.07
  -5   3   0    0.24    0.06
  -5   3   0    0.39    0.06
   5   3   0    0.17    0.07
  -5   3   0    0.35    0.07
   5   3   0    0.17    0.06
   5   4   0    0.02    0.07
  -5   4   0    0.03    0.06
   5   4   0    0.02    0.05
  -5   4   0    0.05    0.04
  -5   4   0    0.04    0.06
   5   4   0    0.02    0.07
  -5   4   0    0.04    0.05
  -5   4   0    0.06    0.06
  -5   4   0    0.13    0.05
   5  -4   0    0.02    0.04
   5  -5   0    0.03    0.05
  -5   5   0    0.12    0.08
  -5   5   0    0.11    0.08
  -5   5   0    0.09    0.11
  -5   5   0    0.09    0.08
  -5   5   0    0.08    0.05
  -5   6   0   -0.03    0.08
  -5   6   0    0.04    0.09
  -5   6   0   -0.02    0.05
  -5   6   0    0.01    0.06
   5  -6   0    0.02    0.06
  -5   6   0    0.05    0.09
  -5   6   0    0.05    0.07
  -5   7   0    0.01    0.06
  -5   7   0    0.09    0.07
  -5   7   0    0.03    0.09
  -5   7   0    0.06    0.06
  -5   7   0    0.10    0.12
  -5   7   0    0.14    0.10
  -5   8   0    0.19    0.44
  -5   8   0    0.07    0.09
  -5   8   0    0.08    0.45
  -5   8   0    0.10    0.10
  -5   8   0    0.00    0.25
  -5   8   0    0.06    0.37
  -5   8   0    0.07    0.07
  -5   8   0    0.00    0.05
  -5   9   0   -0.09    0.30
  -5   9   0   -0.01    0.05
  -5   9   0   -0.01    0.39
  -5   9   0    0.01    0.20
   6   0   0    0.54    0.06
   6   0   0    0.47    0.06
   6   0   0    0.46    0.05
   6   1   0  982.22   45.10
  -6   1   0  979.81   45.06
   6  -1   0  936.87   45.03
   6  -1   0 1000.00   45.04
  -6   1   0  998.53   44.95
   6   1   0  999.07   45.06
   6   2   0  136.66    6.47
   6   2   0  142.03    6.50
  -6   2   0  142.45    6.49
  -6   2   0  144.54    6.49
   6   2   0  142.69    6.49
   6  -2   0  139.86    6.49
   6   3   0  624.76   28.19
   6  -3   0  631.93   28.07
   6   3   0  578.32   27.89
   6   3   0  572.37   27.88
   6  -3   0  603.36   27.83
   6   3   0  550.73   27.89
  -6   3   0  589.15   27.94
  -6   3   0  640.09   28.08
  -6   3   0  645.09   27.94
  -6   3   0  629.35   27.98
  -6   3   0  638.91   28.13
   6   3   0  620.42   28.03
  -6   3   0  611.42   27.89
  -6   4   0    8.54    0.44
  -6   4   0    8.79    0.45
   6   4   0    8.78    0.47
   6  -4   0    8.28    0.44
  -6   4   0    8.43    0.46
  -6   4   0    8.83    0.46
   6   4   0    8.52    0.50
  -6   4   0    9.83    0.49
   6   4   0    8.31    0.43
  -6   4   0    9.00    0.48
  -6   5   0   19.80    0.97
   6  -5   0   20.99    0.97
  -6   5   0   20.54    1.00
  -6   5   0   20.13    1.00
  -6   5   0   20.56    1.09
  -6   5   0   18.79    1.01
  -6   6   0   18.77    0.84
  -6   6   0   17.80    0.88
  -6   6   0   15.56    0.82
  -6   6   0   15.59    0.85
   6  -6   0   17.23    0.83
  -6   6   0   16.53    0.82
  -6   7   0   56.72    2.69
  -6   7   0   61.60    2.75
  -6   7   0   61.19    2.71
  -6   7   0   61.94    2.69
  -6   7   0   49.74    2.65
  -6   7   0   59.67    2.67
  -6   7   0   52.70    2.67
  -6   8   0    1.28    0.58
  -6   8   0    0.86    0.38
  -6   8   0    1.04    0.15
  -6   8   0    0.85    0.08
  -6   8   0    1.05    0.10
  -6   8   0    0.96    0.13
  -6   8   0    0.83    0.11
  -6   8   0    1.42    0.51
  -6   9   0    2.11    0.41
  -6   9   0    2.46    0.50
  -6   9   0    3.37    0.17
   7   0   0    0.08    0.04
   7   0   0    0.05    0.04
  -7   1   0    0.08    0.05
   7   1   0    0.08    0.05
   7  -1   0    0.16    0.05
   7   1   0    0.13    0.04
   7  -1   0    0.07    0.04
   7   1   0    0.05    0.04
  -7   2   0    0.00    0.05
   7  -2   0    0.07    0.05
   7   2   0    0.05    0.05
  -7   2   0    0.07    0.06
   7   2   0    0.00    0.04
   7   2   0    0.05    0.04
   7   2   0    0.02    0.06
   7   2   0    0.05    0.03
   7   3   0    0.11    0.05
  -7   3   0    0.03    0.05
   7   3   0    0.06    0.03
   7   3   0    0.06    0.07
   7   3   0    0.07    0.05
  -7   3   0    0.12    0.05
  -7   3   0    0.11    0.05
   7  -3   0    0.09    0.06
   7   3   0    0.08    0.04
   7   3   0    0.28    0.05
  -7   3   0    0.06    0.06
   7  -3   0    0.07    0.04
  -7   3   0    0.09    0.06
  -7   3   0    0.15    0.05
   7   4   0    0.01    0.04
  -7   4   0    0.12    0.06
  -7   4   0    0.07    0.07
  -7   4   0    0.01    0.05
   7   4   0    0.05    0.03
  -7   4   0    0.02    0.06
  -7   4   0    0.09    0.05
   7   4   0    0.04    0.09
   7   4   0    0.03    0.05
  -7   4   0    0.12    0.07
   7   4   0    0.00    0.06
   7  -4   0    0.08    0.04
  -7   5   0    0.03    0.05
   7  -5   0    0.12    0.05
  -7   5   0    0.04    0.07
  -7   5   0    0.24    0.09
  -7   5   0    0.16    0.09
  -7   6   0    0.06    0.08
  -7   6   0    0.01    0.06
   7  -6   0    0.16    0.07
  -7   6   0    0.00    0.06
  -7   6   0    0.07    0.06
  -7   6   0    0.07    0.07
  -7   6   0    0.09    0.10
  -7   6   0    0.08    0.09
  -7   7   0    0.08    0.07
  -7   7   0    0.16    0.14
  -7   7   0    0.25    0.08
  -7   7   0    0.06    0.06
  -7   7   0    0.09    0.07
  -7   7   0    0.10    0.09
  -7   7   0    0.11    0.06
  -7   8   0   -0.01    0.08
  -7   8   0   -0.11    0.30
  -7   8   0    0.01    0.05
   7  -8   0    0.04    0.05
  -7   8   0   -0.04    0.24
   7  -8   0   -0.04    0.25
  -7   8   0   -0.01    0.06
  -7   8   0    0.06    0.09
  -7   8   0    0.03    0.05
  -7   8   0    0.12    0.32
  -7   9   0    0.10    0.24
  -7   9   0   -0.01    0.19
  -7   9   0    0.03    0.04
  -7   9   0   -0.03    0.26
   8   0   0   73.21    3.34
   8   0   0   70.83    3.34
   8   1   0   73.21    3.33
   8   1   0   72.57    3.31
   8  -1   0   75.14    3.35
   8  -1   0   71.17    3.31
   8   1   0   75.57    3.36
  -8   1   0   76.17    3.33
   8   1   0   68.30    3.31
  -8   1   0   67.84    3.32
   8   1   0   70.84    3.32
   8  -1   0   70.03    3.35
  -8   2   0  116.90    5.45
   8   2   0  124.27    5.44
   8  -2   0  118.07    5.43
   8   2   0  113.82    5.43
   8  -2   0  127.13    5.47
  -8   2   0  116.17    5.44
   8   2   0  106.22    5.44
   8   2   0  123.23    5.46
   8   2   0  120.17    5.43
   8   2   0  113.93    5.43
   8   2   0  123.03    5.48
  -8   3   0    9.09    0.47
   8   3   0    9.43    0.47
   8   3   0    8.81    0.53
   8   3   0    9.48    0.46
   8  -3   0    9.42    0.50
   8  -3   0    9.79    0.47
   8   3   0    8.73    0.47
   8   3   0   10.38    0.47
  -8   3   0    9.47    0.49
  -8   3   0   10.01    0.51
  -8   3   0    9.35    0.49
   8   3   0    9.26    0.50
  -8   4   0   13.41    0.69
  -8   4   0   13.15    0.71
   8   4   0   14.06    0.67
   8   4   0   13.77    0.66
   8   4   0   13.08    0.67
   8   4   0   12.98    0.75
   8   4   0   13.41    0.65
  -8   4   0   13.71    0.67
   8  -4   0   14.75    0.67
  -8   4   0   13.20    0.69
  -8   4   0   13.63    0.67
  -8   5   0    0.28    0.11
  -8   5   0    0.25    0.10
   8  -5   0    0.18    0.06
  -8   5   0    0.16    0.07
  -8   6   0    1.91    0.17
  -8   6   0    1.60    0.21
  -8   6   0    2.24    0.22
  -8   6   0    2.07    0.18
   8  -6   0    2.10    0.17
  -8   6   0    2.12    0.18
  -8   6   0    1.99    0.18
  -8   6   0    2.01    0.15
  -8   6   0    2.01    0.19
  -8   7   0   44.69    2.09
  -8   7   0   50.21    3.64
  -8   7   0   42.65    2.01
  -8   7   0   42.37    2.05
  -8   7   0   46.48    2.03
   8  -7   0   38.51    2.03
  -8   7   0   42.54    2.02
  -8   7   0   39.03    2.03
  -8   7   0   45.28    2.00
   8  -8   0    4.99    0.25
  -8   8   0    4.93    0.28
  -8   8   0    5.70    0.78
  -8   8   0    3.62    0.28
  -8   8   0    3.63    0.62
  -8   8   0    4.67    0.26
  -8   8   0    4.46    0.24
  -8   8   0    4.50    0.25
   8  -8   0    5.20    0.63
  -8   8   0    4.50    0.68
  -8   9   0    0.71    0.28
   9   0   0    0.21    0.05
  -9   0   0    0.00    0.05
   9   0   0    0.36    0.05
   9   0   0    0.07    0.04
   9  -1   0    0.01    0.08
   9   1   0    0.07    0.04
   9  -1   0    0.07    0.05
   9   1   0    0.01    0.03
   9  -1   0    0.06    0.05
   9   1   0    0.25    0.07
   9   1   0    0.12    0.06
  -9   1   0    0.19    0.06
   9  -1   0    0.13    0.04
   9   1   0    0.01    0.03
  -9  -1   0    0.25    0.05
   9   1   0    0.11    0.05
   9  -1   0    0.04    0.03
   9   1   0    0.19    0.06
  -9   1   0    0.08    0.06
  -9   2   0    0.08    0.05
   9   2   0   -0.02    0.04
   9   2   0    0.07    0.07
   9  -2   0    0.04    0.04
   9   2   0    0.04    0.06
   9  -2   0    0.03    0.06
   9   2   0    0.06    0.04
   9   2   0    0.00    0.03
   9   2   0    0.00    0.03
   9   2   0    0.06    0.04
  -9   2   0    0.05    0.06
   9  -3   0    0.11    0.07
   9   3   0    0.18    0.05
  -9   3   0    0.12    0.07
   9   3   0    0.02    0.04
  -9   3   0    0.12    0.08
   9  -3   0    0.04    0.04
  -9   3   0    0.05    0.06
   9   3   0    0.13    0.05
   9   3   0    0.13    0.09
  -9   4   0    0.03    0.07
  -9   4   0    0.17    0.10
  -9   4   0    0.09    0.08
   9  -4   0    0.01    0.04
   9   4   0    0.08    0.06
   9   4   0   -0.02    0.07
  -9   4   0    0.04    0.06
   9   4   0    0.03    0.04
   9   4   0   -0.02    0.12
   9  -5   0    0.06    0.06
  -9   5   0    0.09    0.08
  -9   5   0    0.07    0.07
  -9   5   0    0.17    0.10
  -9   5   0    0.07    0.05
  -9   5   0    0.15    0.11
  -9   5   0    0.08    0.09
  -9   6   0    0.13    0.11
  -9   6   0    0.19    0.15
  -9   6   0   -0.02    0.08
  -9   6   0    0.00    0.05
   9  -6   0    0.05    0.07
  -9   6   0   -0.03    0.10
  -9   6   0    0.06    0.08
   9  -7   0   -0.01    0.27
  -9   7   0    0.00    0.05
  -9   7   0    0.09    0.08
  -9   7   0    0.01    0.07
  -9   7   0    0.04    0.38
  -9   7   0   -0.05    0.08
  -9   7   0    0.03    0.40
   9  -7   0    0.05    0.06
   9  -8   0    0.03    0.20
   9  -8   0    0.07    0.05
  -9   8   0    0.01    0.04
  -9   8   0    0.02    0.05
  -9   8   0   -0.01    0.27
  -9   8   0    0.02    0.08
  -9   8   0    0.09    0.08
  -9   8   0    0.05    0.23
  10   0   0  171.60    7.55
  10   0   0  169.79    7.56
 -10   0   0  163.14    7.52
  10   0   0  150.61    7.50
  10   0   0  167.38    7.50
  10   0   0  163.38    7.51
 -10   0   0  160.63    7.52
  10   0   0  166.33    7.52
  10   1   0   62.05    2.76
  10  -1   0   60.44    2.76
  10   1   0   62.12    2.78
 -10   1   0   64.71    2.79
  10   1   0   60.97    2.80
  10   1   0   55.68    2.77
 -10   1   0   58.55    2.78
  10  -1   0   62.38    2.81
  10   1   0   61.04    2.76
  10   1   0   58.29    2.76
  10  -1   0   59.36    2.77
 -10  -1   0   58.14    2.77
  10  -1   0   55.45    2.77
 -10   2   0  123.78    5.63
  10   2   0  129.25    5.69
  10   2   0  128.01    5.64
  10   2   0  119.97    5.62
 -10  -2   0  116.26    5.61
  10   2   0  125.22    5.61
  10  -2   0  127.61    5.67
 -10   2   0  122.47    5.65
  10   2   0  116.61    5.60
  10  -2   0  119.43    5.61
  10   2   0  119.99    5.63
  10  -2   0  117.80    5.61
  10   2   0  125.01    5.61
 -10   3   0  176.37    8.58
  10   3   0  187.42    8.56
  10   3   0  194.81    8.55
  10   3   0  186.79    8.55
 -10   3   0  185.82    8.57
  10   3   0  185.91    8.63
  10  -3   0  192.01    8.55
  10   3   0  187.53    8.55
 -10   3   0  183.02    8.57
  10   4   0   10.48    0.77
  10   4   0   12.53    0.60
  10  -4   0   12.91    0.60
  10   4   0   12.24    0.61
  10   4   0   11.81    0.60
 -10   4   0   11.37    0.65
  10   4   0   11.27    0.59
 -10   4   0   12.47    0.63
 -10   4   0   12.44    0.64
 -10   5   0   45.96    2.19
  10  -5   0   49.35    2.15
 -10   5   0   43.72    2.16
 -10   5   0   45.07    2.15
  10   5   0   44.78    2.14
 -10   5   0   45.47    2.12
 -10   5   0   45.64    2.15
  10  -5   0   45.49    2.13
 -10   5   0   46.95    2.19
 -10   6   0    0.39    0.13
 -10   6   0    0.24    0.11
  10  -6   0    0.25    0.07
 -10   6   0    0.33    0.09
 -10   6   0    0.34    0.16
 -10   6   0    0.32    0.06
 -10   6   0    0.27    0.10
  10  -6   0    0.66    0.10
 -10   7   0   13.99    0.72
 -10   7   0   14.67    0.70
  10  -7   0   15.53    0.71
 -10   7   0   15.11    0.74
 -10   7   0   13.41    0.72
 -10   7   0   17.14    1.43
  10  -7   0   12.80    1.15
 -10   7   0   15.49    1.31
  10  -8   0    7.88    0.78
 -10   8   0    9.10    0.90
 -10   8   0    9.93    0.52
 -10   8   0    9.80    0.48
  10  -8   0   11.58    0.50
 -10   8   0   10.31    0.51
 -10   8   0    9.57    0.86
 -11   1   0    0.00    0.06
  11  -1   0    0.00    0.03
  11  -1   0    0.03    0.04
  11   1   0    0.03    0.04
 -11   1   0    0.03    0.05
  11  -1   0    0.02    0.07
  11   1   0    0.01    0.03
  11   1   0    0.06    0.06
 -11  -1   0    0.21    0.06
  11   1   0    0.03    0.05
  11   1   0   -0.02    0.03
  11   2   0    0.28    0.06
  11   2   0    0.03    0.07
  11   2   0    0.04    0.05
  11  -2   0    0.14    0.04
  11   2   0    0.27    0.07
  11  -2   0    0.17    0.08
 -11   2   0    0.07    0.06
  11  -2   0    0.05    0.05
 -11  -2   0    0.13    0.05
  11   2   0    0.25    0.10
  11   2   0    0.00    0.05
 -11   2   0    0.41    0.10
  11   2   0    0.02    0.03
  11   3   0    0.02    0.04
  11   3   0    0.02    0.05
  11   3   0    0.04    0.05
  11   3   0    0.13    0.06
 -11   3   0    0.01    0.06
  11   3   0    0.06    0.10
  11   3   0    0.04    0.05
  11  -3   0    0.02    0.05
 -11   3   0    0.07    0.07
  11  -3   0    0.03    0.04
  11  -3   0    0.06    0.08
 -11   3   0   -0.02    0.07
  11   4   0    0.02    0.06
 -11   4   0    0.10    0.09
 -11   4   0    0.20    0.10
  11   4   0   -0.06    0.08
 -11   4   0    0.15    0.09
  11  -4   0    0.04    0.06
  11   4   0    0.12    0.07
  11  -4   0    0.07    0.05
  11  -5   0    0.05    0.06
 -11   5   0    0.09    0.12
 -11   5   0    0.09    0.09
 -11   5   0    0.00    0.09
  11  -5   0    0.08    0.07
 -11   5   0    0.00    0.08
 -11   5   0    0.03    0.05
  11   5   0    0.05    0.07
 -11   6   0    0.04    0.10
 -11   6   0   -0.02    0.10
 -11   6   0   -0.03    0.07
  11  -6   0    0.01    0.08
 -11   6   0    0.06    0.15
 -11   6   0    0.01    0.05
  11  -6   0    0.05    0.06
 -11   6   0    0.06    0.10
 -11   6   0    0.05    0.08
 -11   7   0    0.04    0.25
  11  -7   0    0.10    0.06
 -11   7   0    0.02    0.07
 -11   7   0    0.03    0.35
 -11   7   0    0.01    0.08
 -11   7   0    0.11    0.07
  11  -7   0    0.01    0.23
 -11   7   0   -0.02    0.04
  11  -8   0    0.04    0.16
 -11   8   0    0.07    0.25
 -11   8   0    0.07    0.19
 -12   0   0    0.23    0.07
  12   0   0    0.32    0.08
  12   0   0    0.30    0.09
  12   0   0    0.38    0.06
  12   0   0    0.40    0.11
  12   0   0    0.27    0.06
  12   1   0    1.26    0.17
  12   1   0    1.36    0.11
 -12   1   0    1.36    0.13
  12   1   0    1.33    0.11
  12   1   0    1.21    0.11
  12   1   0    1.42    0.14
  12  -1   0    1.30    0.10
  12  -1   0    1.11    0.12
 -12  -1   0    1.33    0.12
  12   1   0    1.20    0.14
  12  -1   0    1.20    0.15
  12   2   0    2.32    0.25
 -12   2   0    2.17    0.20
  12   2   0    2.33    0.19
  12   2   0    2.54    0.17
 -12  -2   0    2.19    0.17
  12   2   0    2.32    0.16
  12   2   0    2.39    0.18
  12   2   0    2.64    0.16
 -12   2   0    2.70    0.19
  12  -2   0    2.35    0.17
  12  -2   0    2.34    0.21
  12  -2   0    2.47    0.15
  12   2   0    2.30    0.22
  12   3   0   24.24    1.11
 -12   3   0   21.15    1.16
 -12   3   0   22.98    1.14
  12   3   0   22.33    1.22
  12   3   0   25.81    1.13
  12   3   0   23.27    1.13
  12   3   0   24.30    1.13
  12  -3   0   21.47    1.10
 -12   3   0   24.47    1.15
  12  -3   0   24.81    1.13
  12   3   0   22.82    1.15
  12  -4   0    2.28    0.17
  12  -4   0    2.53    0.18
  12   4   0    2.37    0.21
  12   4   0    2.43    0.16
 -12   4   0    2.31    0.21
  12  -4   0    2.51    0.18
  12   4   0    2.55    0.19
 -12   4   0    2.23    0.18
  12   4   0    2.27    0.20
 -12   4   0    2.22    0.22
  12   4   0    2.21    0.18
  12   4   0    2.27    0.19
 -12   5   0   14.70    0.78
 -12   5   0   15.60    0.81
  12  -5   0   16.79    0.78
 -12   5   0   15.16    0.82
  12   5   0   15.85    0.78
 -12   5   0   15.74    0.77
  12   5   0   15.30    0.75
  12  -5   0   16.13    0.76
  12   5   0   14.85    0.82
 -12   6   0    1.48    0.51
  12  -6   0    1.13    0.11
 -12   6   0    1.11    0.13
 -12   6   0    1.13    0.69
 -12   6   0    0.86    0.14
 -12   6   0    1.55    0.15
 -12   6   0    0.72    0.14
  12  -6   0    1.30    0.50
 -12   7   0    0.05    0.23
 -12   7   0    0.03    0.10
 -12   7   0    0.12    0.08
  12  -7   0    0.09    0.22
  12  -7   0    0.13    0.06
 -12   7   0    0.09    0.07
 -12   8   0    0.40    0.27
  12  -8   0    0.35    0.19
 -12   8   0    0.31    0.18
  13   0   0    0.11    0.07
  13   0   0    0.00    0.07
  13   0   0    0.05    0.09
 -13   0   0    0.04    0.06
  13   0   0    0.01    0.04
  13   0   0    0.01    0.05
  13  -1   0    0.08    0.05
  13   1   0    0.02    0.09
 -13   1   0    0.36    0.08
  13  -1   0    0.03    0.06
  13   1   0    0.01    0.07
 -13  -1   0    0.03    0.06
  13   1   0    0.01    0.05
  13   1   0    0.10    0.05
  13  -1   0    0.04    0.09
  13   1   0    0.11    0.07
  13   1   0    0.05    0.05
 -13   2   0   -0.01    0.10
  13   2   0    0.01    0.06
  13   2   0    0.00    0.10
  13   2   0    0.00    0.05
  13  -2   0    0.12    0.07
  13   2   0    0.06    0.05
 -13   2   0    0.05    0.07
 -13  -2   0    0.06    0.07
  13  -2   0    0.07    0.09
  13  -2   0    0.00    0.04
  13   2   0    0.20    0.06
  13  -3   0    0.07    0.07
  13   3   0   -0.02    0.06
  13   3   0    0.25    0.08
  13   3   0    0.46    0.09
  13   3   0    0.06    0.07
  13  -3   0    0.04    0.06
  13   3   0    0.05    0.05
  13  -3   0   -0.02    0.05
  13   3   0    0.03    0.07
 -13   3   0   -0.01    0.06
  13   3   0    0.02    0.06
  13  -3   0    0.04    0.06
 -13   3   0    0.08    0.08
 -13   3   0    0.06    0.08
  13   3   0    0.05    0.04
  13  -4   0    0.24    0.08
 -13   4   0    0.03    0.08
  13   4   0    0.03    0.07
  13   4   0    0.08    0.08
  13   4   0    0.06    0.05
  13  -4   0    0.03    0.06
  13   4   0    0.02    0.05
  13  -4   0    0.04    0.06
  13   4   0    0.00    0.07
 -13   4   0    0.10    0.09
 -13   4   0   -0.04    0.10
  13   4   0   -0.03    0.09
  13   4   0   -0.04    0.07
  13   5   0    0.03    0.08
 -13   5   0   -0.01    0.07
  13  -5   0    0.00    0.06
  13   5   0    0.07    0.06
  13   5   0   -0.06    0.09
 -13   5   0    0.02    0.12
  13  -5   0    0.06    0.06
  13  -5   0    0.10    0.07
 -13   5   0    0.08    0.10
  13   5   0    0.07    0.07
 -13   5   0    0.05    0.08
 -13   6   0   -0.03    0.09
 -13   6   0    0.06    0.07
 -13   6   0   -0.01    0.09
 -13   6   0   -0.06    0.28
 -13   6   0   -0.12    0.43
  13  -6   0    0.00    0.06
  13  -6   0    0.09    0.30
 -13   7   0    0.00    0.06
  13  -7   0    0.18    0.24
  13  -7   0    0.17    0.07
 -13   7   0    0.00    0.12
 -13   7   0    0.09    0.20
  14   0   0   35.83    1.63
 -14   0   0   36.33    1.65
  14   0   0   32.97    1.64
  14   0   0   33.32    1.64
 -14  -1   0   23.16    1.14
  14  -1   0   22.86    1.14
  14   1   0   24.34    1.13
 -14   1   0   24.08    1.15
  14   1   0   24.15    1.15
  14   1   0   22.84    1.13
  14  -1   0   24.18    1.13
  14   1   0   23.52    1.14
  14  -2   0    7.41    0.37
 -14   2   0    7.43    0.41
 -14   2   0    7.09    0.37
  14  -2   0    7.07    0.39
  14   2   0    7.12    0.38
  14   2   0    6.95    0.39
  14   2   0    7.15    0.39
 -14  -2   0    6.80    0.40
  14   2   0    7.01    0.36
  14   2   0    7.44    0.39
  14   2   0    6.95    0.39
  14  -2   0    7.23    0.37
  14   2   0    7.09    0.38
  14   2   0    6.89    0.37
  14   2   0    6.94    0.38
 -14   3   0   14.31    0.72
 -14   3   0   13.36    0.67
  14  -3   0   12.89    0.67
  14  -3   0   13.65    0.67
  14   3   0   13.44    0.68
  14   3   0   13.63    0.68
  14   3   0   13.40    0.68
  14   3   0   14.29    0.69
  14   3   0   14.43    0.66
  14   3   0   15.44    0.70
  14  -3   0   14.20    0.70
  14  -3   0   12.42    0.67
  14   3   0   14.00    0.69
 -14   3   0   12.64    0.71
  14   3   0   13.48    0.67
  14   4   0    1.81    0.19
  14   4   0    1.96    0.19
 -14   4   0    1.89    0.19
  14   4   0    2.08    0.16
  14  -4   0    2.10    0.16
  14   4   0    2.04    0.18
  14   4   0    2.11    0.14
  14   4   0    2.04    0.18
 -14   4   0    2.04    0.21
 -14   4   0    2.32    0.18
  14  -4   0    2.24    0.18
  14  -4   0    2.17    0.16
  14   4   0    1.90    0.15
 -14   4   0    1.75    0.22
  14  -5   0   11.21    1.09
  14   5   0   10.31    0.49
 -14   5   0   10.56    0.51
  14  -5   0   10.37    0.50
  14   5   0   10.13    0.51
  14   5   0    8.74    0.81
 -14   5   0   11.38    1.12
  14  -5   0   10.00    0.50
 -14   5   0    9.34    0.52
 -14   5   0    8.90    1.21
  14   5   0   10.03    0.53
  14  -5   0   10.28    0.53
  14   5   0    9.79    0.57
 -14   5   0    8.54    0.65
 -14   6   0    0.61    0.45
 -14   6   0    0.60    0.10
  14  -6   0    0.54    0.08
 -14   6   0    0.55    0.33
 -14   6   0    0.47    0.09
 -14   6   0    0.43    0.10
 -14   6   0    0.32    0.48
  14  -6   0    0.74    0.35
  14  -7   0    0.11    0.19
 -14   7   0    0.09    0.18
 -14   7   0    0.05    0.38
  15   0   0   -0.03    0.07
  15   0   0    0.05    0.06
  15   0   0    0.10    0.08
  15   0   0    0.05    0.06
 -15   0   0    0.03    0.07
  15   0   0    0.02    0.05
 -15   0   0   -0.03    0.07
  15  -1   0    0.09    0.07
  15  -1   0    0.25    0.06
  15   1   0    0.00    0.06
  15  -1   0    0.07    0.07
 -15   1   0    0.00    0.08
  15   1   0    0.02    0.06
  15   1   0    0.15    0.08
  15   1   0    0.06    0.05
 -15  -1   0    0.11    0.09
  15  -1   0    0.07    0.08
  15   1   0    0.04    0.06
  15  -1   0    0.04    0.05
 -15   1   0    0.06    0.07
  15  -1   0    0.06    0.05
  15   1   0    0.06    0.07
  15   1   0    0.13    0.10
  15   1   0    0.09    0.09
  15   1   0    0.03    0.07
  15   1   0    0.06    0.06
  15   1   0    0.05    0.06
 -15   2   0   -0.03    0.07
  15  -2   0    0.03    0.06
  15   2   0    0.19    0.08
  15  -2   0    0.10    0.06
  15  -2   0    0.10    0.05
  15   2   0    0.07    0.06
  15   2   0    0.04    0.04
  15   2   0    0.00    0.05
 -15  -2   0    0.07    0.09
  15   2   0    0.14    0.07
  15   2   0    0.04    0.10
 -15   2   0    0.00    0.08
  15   2   0    0.06    0.06
  15   2   0    0.00    0.06
  15   2   0    0.14    0.08
  15  -2   0    0.04    0.07
  15  -3   0    0.10    0.08
  15   3   0    0.05    0.07
 -15   3   0    0.02    0.09
 -15   3   0    0.09    0.06
  15   3   0    0.05    0.09
  15   3   0   -0.02    0.06
  15  -3   0    0.06    0.06
  15   3   0   -0.09    0.07
  15   3   0   -0.02    0.05
  15   3   0    0.17    0.07
  15  -3   0    0.02    0.08
  15   3   0    0.00    0.07
  15   3   0    0.01    0.06
  15  -3   0    0.06    0.06
  15   4   0    0.02    0.08
  15  -4   0    0.17    0.07
  15   4   0    0.03    0.12
  15  -4   0    0.02    0.08
  15   4   0    0.01    0.08
  15   4   0   -0.02    0.07
  15  -4   0    0.01    0.07
  15   4   0    0.00    0.07
  15   4   0   -0.01    0.05
  15   4   0    0.11    0.05
 -15   4   0   -0.05    0.07
 -15   4   0   -0.04    0.11
  15   5   0    0.06    0.07
  15   5   0   -0.02    0.10
  15   5   0    0.15    0.34
  15   5   0   -0.04    0.19
 -15   5   0   -0.03    0.37
  15  -5   0    0.04    0.07
  15   5   0    0.05    0.06
  15   5   0    0.01    0.09
  15  -5   0    0.03    0.31
  15  -5   0    0.07    0.06
 -15   5   0    0.01    0.07
 -15   5   0    0.02    0.08
 -15   6   0   -0.02    0.08
  15  -6   0    0.00    0.21
 -15   6   0    0.06    0.23
 -15   6   0    0.07    0.28
  15  -6   0    0.08    0.06
 -15   6   0   -0.02    0.30
 -15   6   0    0.09    0.07
 -15   6   0   -0.01    0.08
 -15   7   0   -0.03    0.31
 -15   7   0   -0.01    0.14
  15  -7   0    0.01    0.15
  16   0   0    2.21    0.17
 -16   0   0    1.96    0.17
 -16   0   0    2.38    0.21
  16   0   0    2.27    0.15
  16   0   0    2.37    0.18
  16   0   0    2.70    0.21
  16   0   0    2.48    0.20
  16   0   0    2.43    0.17
  16  -1   0   13.69    0.65
  16   1   0   13.03    0.66
  16   1   0   13.21    0.64
  16   1   0   12.78    0.67
  16   1   0   12.52    0.66
  16  -1   0   13.33    0.66
  16  -1   0   12.14    0.67
 -16   1   0   13.86    0.68
  16   1   0   12.99    0.66
  16   1   0   13.53    0.66
  16  -1   0   13.17    0.64
 -16  -1   0   13.11    0.68
  16   1   0   13.31    0.68
  16   1   0   13.30    0.66
  16  -1   0   13.05    0.63
 -16   1   0   13.21    0.65
  16   1   0   12.86    0.64
  16   2   0   20.10    0.95
  16  -2   0   18.40    0.93
  16  -2   0   18.17    0.95
  16   2   0   19.30    0.94
 -16   2   0   20.70    0.97
  16   2   0   19.18    0.94
  16  -2   0   19.04    0.93
  16   2   0   20.01    0.95
  16   2   0   19.87    0.95
  16   2   0   19.55    0.92
  16  -2   0   17.77    0.91
 -16   2   0   19.65    0.93
  16   2   0   19.33    0.95
  16   2   0   19.78    0.95
  16   2   0   19.66    0.93
  16   3   0   58.69    2.86
 -16   3   0   62.34    2.88
  16  -3   0   58.63    2.86
  16   3   0   61.15    2.84
  16   3   0   59.33    2.85
  16   3   0   62.84    2.83
  16   3   0   64.24    2.86
 -16   3   0   58.52    2.84
  16   3   0   61.50    2.86
  16   3   0   61.21    2.86
  16  -3   0   63.22    2.84
  16   3   0   64.34    2.85
  16   4   0   25.23    1.56
 -16   4   0   28.20    2.07
  16   4   0   22.95    1.23
  16   4   0   24.76    1.17
  16  -4   0   25.46    1.19
  16   4   0   24.37    1.20
  16   4   0   24.76    1.79
  16   4   0   24.75    1.20
  16   4   0   25.68    1.20
  16  -4   0   24.00    1.19
 -16   4   0   26.43    1.19
 -16   5   0   33.51    1.54
  16   5   0   34.57    1.88
  16  -5   0   35.52    2.09
  16  -5   0   29.65    1.53
  16  -5   0   31.74    1.54
 -16   5   0   36.91    2.33
  16   5   0   31.58    1.57
  16   5   0   31.95    1.55
  16   5   0   32.96    1.53
  16   5   0   32.25    1.55
 -16   6   0    3.26    0.58
  16  -6   0    2.66    0.45
 -16   6   0    3.91    0.59
  17   0   0   -0.01    0.10
  17   0   0    0.00    0.05
  17   0   0   -0.03    0.08
  17   0   0    0.01    0.05
  17   0   0   -0.02    0.07
  17   0   0    0.01    0.07
 -17   0   0    0.00    0.09
 -17   0   0   -0.01    0.07
 -17   1   0    0.05    0.10
  17   1   0    0.05    0.08
  17   1   0    0.09    0.07
  17  -1   0    0.02    0.06
 -17  -1   0    0.08    0.10
  17  -1   0    0.03    0.05
  17   1   0    0.01    0.07
  17   1   0    0.09    0.06
  17   1   0    0.03    0.07
  17   1   0    0.08    0.06
 -17   1   0    0.09    0.07
  17  -1   0    0.02    0.07
  17   1   0    0.03    0.08
  17   1   0    0.01    0.08
  17  -1   0    0.02    0.09
  17  -1   0    0.07    0.06
  17   2   0    0.08    0.07
  17   2   0   -0.02    0.08
  17   2   0   -0.01    0.06
  17   2   0    0.05    0.07
  17   2   0    0.05    0.08
  17   2   0    0.04    0.10
  17   2   0   -0.02    0.06
 -17   2   0    0.14    0.11
  17  -2   0    0.07    0.09
  17  -2   0    0.07    0.07
  17   2   0    0.00    0.06
  17   2   0    0.27    0.09
  17  -2   0    0.03    0.06
 -17   2   0    0.08    0.07
  17   2   0    0.09    0.05
  17  -2   0    0.06    0.05
 -17   3   0   -0.01    0.34
  17   3   0    0.13    0.42
  17   3   0    0.02    0.06
  17   3   0    0.12    0.08
  17  -3   0   -0.11    0.31
  17   3   0   -0.04    0.07
  17   3   0    0.00    0.19
  17   3   0   -0.01    0.05
  17   3   0   -0.06    0.22
  17  -3   0    0.09    0.06
  17   3   0    0.11    0.33
  17   3   0   -0.02    0.10
 -17   3   0    0.10    0.07
  17   3   0    0.03    0.07
  17  -4   0    0.03    0.06
  17  -4   0    0.11    0.07
  17   4   0   -0.01    0.05
  17   4   0    0.00    0.27
  17   4   0    0.20    0.29
  17   4   0    0.19    0.09
 -17   4   0    0.03    0.07
  17   4   0    0.09    0.07
  17   4   0    0.06    0.07
  17   4   0    0.04    0.18
  17   4   0    0.03    0.09
  17  -4   0    0.03    0.28
 -17   4   0   -0.03    0.24
  17  -5   0   -0.01    0.23
 -17   5   0    0.02    0.07
  17   5   0   -0.04    0.15
  17   5   0    0.05    0.08
 -17   5   0    0.07    0.26
  17   5   0   -0.01    0.06
  17  -5   0    0.02    0.07
  17   5   0   -0.06    0.23
  17   5   0    0.03    0.08
  17  -5   0    0.02    0.06
  17   5   0    0.01    0.05
 -17   6   0    0.01    0.22
 -17   6   0    0.04    0.20
  17  -6   0    0.01    0.18
  18   0   0    5.33    0.28
 -18   0   0    4.85    0.35
 -18   0   0    4.94    0.29
  18   0   0    5.64    0.28
  18   0   0    5.47    0.31
  18   0   0    5.31    0.84
  18   0   0    5.18    0.31
  18   1   0    6.37    0.31
  18   1   0    6.07    0.32
  18  -1   0    4.61    0.79
 -18   1   0    5.92    0.32
  18   1   0    5.96    0.34
  18   1   0    6.10    0.34
  18  -1   0    6.31    0.33
 -18   1   0    7.16    1.00
  18   1   0    5.32    0.80
  18   1   0    5.18    0.83
  18   1   0    5.27    0.39
  18  -1   0    5.32    0.88
  18   1   0    5.97    0.34
  18   1   0    6.25    0.34
  18   1   0    5.17    0.81
  18  -1   0    6.43    0.31
  18   1   0    6.02    0.34
  18   2   0    1.36    0.54
  18   2   0    1.17    0.14
  18  -2   0    1.34    0.12
  18   2   0    1.07    0.40
  18   2   0    1.40    0.11
  18   2   0    1.28    0.13
  18  -2   0    1.00    0.45
  18   2   0    1.36    0.12
  18   2   0    1.06    0.48
  18   2   0    1.14    0.13
 -18   2   0    1.22    0.11
  18   2   0    0.88    0.15
  18   2   0    1.18    0.15
  18   2   0    1.33    0.13
  18   2   0    1.18    0.35
 -18   2   0    1.11    0.50
  18  -2   0    1.73    0.56
  18  -2   0    1.52    0.13
  18   2   0    1.24    0.12
  18  -3   0    1.67    0.51
  18  -3   0    2.67    0.17
  18   3   0    2.49    0.18
  18   3   0    1.63    0.49
  18   3   0    2.52    0.15
  18   3   0    2.46    0.18
 -18   3   0    2.07    0.57
  18   3   0    2.28    0.67
  18   3   0    2.75    0.18
  18   3   0    2.86    0.52
  18   3   0    2.49    0.19
 -18   3   0    2.50    0.17
  18   3   0    2.90    0.41
  18   3   0    2.42    0.21
  18   4   0    1.29    0.11
  18   4   0    1.39    0.14
 -18   4   0    1.54    0.48
  18  -4   0    1.39    0.13
 -18   4   0    1.60    0.13
  18   4   0    1.13    0.35
  18   4   0    1.35    0.13
  18   4   0    1.38    0.16
  18   4   0    1.52    0.44
  18   4   0    1.02    0.12
  18   4   0    1.41    0.28
 -18   5   0    0.22    0.27
  18   5   0    0.30    0.08
  18   5   0    0.23    0.22
  18   5   0    0.27    0.16
  19   0   0    0.04    0.06
  19   0   0    0.01    0.05
  19   0   0   -0.07    0.29
  19   0   0   -0.01    0.07
  19   0   0   -0.10    0.22
  19   0   0    0.07    0.05
  19  -1   0   -0.01    0.07
  19  -1   0   -0.01    0.05
  19  -1   0    0.07    0.27
  19   1   0    0.00    0.08
 -19   1   0    0.00    0.06
  19   1   0    0.18    0.06
  19   1   0    0.03    0.06
  19   1   0   -0.04    0.33
  19   1   0    0.13    0.05
  19   1   0    0.04    0.28
  19  -1   0    0.02    0.30
 -19   1   0    0.05    0.35
  19   1   0    0.02    0.07
  19   2   0    0.06    0.12
  19   2   0   -0.02    0.06
  19   2   0    0.06    0.21
  19  -2   0    0.03    0.25
 -19   2   0   -0.06    0.28
  19   2   0   -0.01    0.06
  19  -2   0    0.08    0.06
  19  -2   0    0.15    0.26
  19   2   0    0.05    0.05
  19   2   0    0.10    0.29
  19   2   0    0.30    0.07
  19  -2   0    0.08    0.05
  19   2   0    0.08    0.26
 -19   2   0    0.02    0.06
  19   2   0   -0.02    0.05
  19   2   0    0.05    0.07
  19   2   0    0.02    0.09
  19   2   0    0.06    0.06
  19   3   0   -0.05    0.06
  19   3   0    0.05    0.19
  19   3   0    0.03    0.06
  19   3   0    0.02    0.29
  19   3   0    0.01    0.06
  19   3   0   -0.04    0.12
  19   3   0    0.04    0.06
  19   3   0   -0.03    0.20
  19   3   0    0.01    0.05
  19   3   0    0.03    0.07
  19   3   0    0.04    0.08
 -19   3   0   -0.01    0.06
  19   3   0    0.05    0.05
  19  -3   0    0.05    0.06
 -19   3   0    0.08    0.26
  19  -3   0   -0.04    0.21
  19   4   0    0.02    0.07
  19   4   0    0.00    0.11
 -19   4   0   -0.01    0.19
  19   4   0    0.03    0.17
  19  -4   0    0.04    0.20
  19   4   0    0.01    0.20
  19   5   0   -0.01    0.12
  19   5   0    0.00    0.17
 -19   5   0    0.00    0.20
 -19   5   0    0.01    0.18
  19   5   0    0.04    0.08
  20   0   0   10.04    0.52
  20   0   0    9.68    0.53
  20   0   0   11.75    1.06
  20   0   0   12.12    1.09
  20   1   0    2.72    0.14
  20  -1   0    2.31    0.17
  20  -1   0    1.53    0.44
  20   1   0    2.38    0.16
  20   1   0    2.04    0.18
 -20   1   0    2.36    0.17
  20   1   0    2.21    0.18
  20   1   0    2.26    0.15
  20  -1   0    2.10    0.52
  20  -1   0    2.35    0.15
  20   1   0    2.64    0.59
  20   2   0    0.40    0.08
 -20   2   0    0.31    0.07
  20  -2   0    0.38    0.06
  20   2   0    0.39    0.08
  20   2   0    0.38    0.07
  20  -2   0    0.23    0.23
  20   2   0    0.30    0.22
 -20   2   0    0.20    0.26
  20   2   0    0.43    0.06
  20  -2   0    0.51    0.29
  20   2   0    0.31    0.06
  20   2   0    0.45    0.10
  20   2   0    0.16    0.26
  20  -2   0    0.27    0.06
  20   3   0   24.15    1.12
  20  -3   0   23.29    1.53
  20   3   0   22.81    1.09
 -20   3   0   22.56    1.53
  20   4   0    3.16    0.19
  20   4   0    2.81    0.17
  20   4   0    2.91    0.31
  21   0   0    0.04    0.22
  21   0   0    0.02    0.17
  21   1   0   -0.02    0.22
  21  -1   0    0.11    0.21
  21   1   0    0.03    0.19
  21  -1   0    0.04    0.17
  21   1   0    0.03    0.05
  21  -2   0    0.09    0.18
  21  -2   0    0.03    0.18
  21   2   0   -0.05    0.19
 -21   2   0    0.01    0.19
  21   2   0    0.00    0.04
  21   2   0    0.01    0.17
  21   2   0   -0.02    0.07
  21   3   0    0.00    0.21
  21   3   0   -0.01    0.08
  21  -3   0   -0.01    0.14
  21   3   0    0.02    0.04
  21   3   0   -0.02    0.11
  21   3   0   -0.02    0.05
 -21   3   0    0.01    0.14
  22   0   0    9.55    0.78
  22   1   0    0.14    0.17
  22  -1   0    0.12    0.18
  22  -1   0    0.09    0.19
   0   1   1    0.09    0.02
   0   1  -1    0.07    0.01
   0   1   1    0.11    0.01
   0   2  -1   15.25    0.69
   0   2  -1   15.24    0.69
   0   2   1   13.98    0.69
   0   2   1   14.66    0.72
   0   2  -1   15.34    0.70
   0   2   1   14.77    0.69
   0   2  -1   15.31    0.70
   0   2   1   13.83    0.69
   0   3   1    0.14    0.04
   0   3  -1    0.05    0.02
   0   3  -1    0.09    0.04
   0   3   1    0.03    0.04
   0   3   1    0.06    0.02
   0   3  -1    0.05    0.05
   0   3   1    0.04    0.03
   0   4   1  246.45   11.17
   0   4  -1  262.62   11.17
   0   4  -1  248.74   11.15
   0   4   1  252.20   11.16
   0   4  -1  237.61   11.10
   0   4  -1  221.46   11.10
   0   4  -1  254.50   11.21
   0   4   1  224.30   11.09
   0   4   1  245.35   11.11
   0   4   1  235.03   11.10
   0   5  -1    0.03    0.07
   0   5   1    0.12    0.05
   0   5   1    0.29    0.08
   0   5   1    0.02    0.05
   0   5   1   -0.01    0.04
   0   5   1    0.34    0.11
   0   5  -1    0.02    0.05
   0   5  -1    0.04    0.04
   0   5  -1    0.30    0.08
   0   5  -1    0.04    0.09
   0   6   1  139.27    6.49
   0   6   1  130.53    6.43
   0   6  -1  119.20    6.64
   0   6  -1  137.94    6.48
   0   6  -1  155.17    6.48
   0   6   1  128.29    6.47
   0   6   1  157.44    6.48
   0   6  -1  141.47    6.47
   0   6  -1  155.24    6.44
   0   7  -1    0.01    0.08
   0   7   1   -0.10    0.09
   0   7   1    0.13    0.12
   0   7  -1    0.08    0.09
   0   7   1    0.11    0.07
   0   7  -1    0.04    0.06
   0   7   1    0.03    0.08
   0   7  -1    0.02    0.06
   0   7   1   -0.01    0.05
   0   7   1    0.18    0.11
   0   7  -1   -0.03    0.10
   0   8  -1    0.23    0.07
   0   8   1    0.43    0.12
   0   8  -1    0.40    0.10
   0   8   1    0.19    0.07
   0   8  -1    0.16    0.68
   0   8   1    0.19    0.34
   0   8  -1    0.29    0.33
   0   9   1   -0.07    0.24
   0   9   1   -0.01    0.06
   0   9  -1    0.01    0.06
   0   9  -1   -0.04    0.23
   1   1   1    0.24    0.03
  -1   1  -1    0.30    0.03
   1   1   1    0.24    0.03
  -1   1  -1    0.24    0.03
  -1   1  -1    0.29    0.03
   1   1  -1    0.26    0.03
  -1   1   1    0.27    0.03
   1   1  -1    0.34    0.04
   1   1  -1    0.24    0.03
   1   2   1  459.98   20.38
   1   2   1  395.01   20.24
  -1   2  -1  457.31   20.26
  -1   2  -1  480.36   20.27
   1   2   1  443.53   20.26
  -1   2  -1  446.71   20.29
   1   2   1  442.78   20.26
  -1   2   1  458.51   20.27
   1   2  -1  416.17   20.24
   1   2  -1  429.20   20.23
   1   2  -1  455.30   20.34
  -1   2   1  438.27   20.24
  -1   2   1  422.00   20.19
   1   2  -1  442.19   20.32
   1   3   1   13.49    0.70
   1   3   1   14.70    0.75
   1   3   1   14.29    0.71
   1   3   1   14.95    0.71
  -1   3  -1   14.46    0.73
  -1   3  -1   16.01    0.72
  -1   3  -1   15.95    0.72
   1   3   1   15.22    0.70
  -1   3   1   15.47    0.71
  -1   3   1   15.60    0.75
   1   3  -1   15.37    0.70
   1   3  -1   14.58    0.71
   1   3  -1   15.33    0.74
   1   3  -1   15.66    0.72
   1   3  -1   13.75    0.70
   1   4   1    5.51    0.30
  -1   4  -1    5.97    0.31
  -1   4  -1    6.49    0.31
  -1   4  -1    5.22    0.31
   1   4   1    5.73    0.31
  -1   4  -1    5.77    0.36
  -1   4  -1    5.85    0.31
  -1   4  -1    6.28    0.32
   1   4   1    5.90    0.36
   1   4   1    5.50    0.30
   1   4   1    5.74    0.29
   1   4  -1    6.09    0.32
  -1   4   1    5.83    0.31
   1   4  -1    5.15    0.31
  -1   4   1    5.54    0.31
   1   4  -1    5.36    0.31
   1   4  -1    5.66    0.35
   1   4  -1    6.28    0.30
  -1   4   1    5.57    0.31
  -1   4   1    5.87    0.36
  -1   5  -1    2.21    0.23
  -1   5  -1    2.37    0.17
  -1   5  -1    2.45    0.17
   1   5   1    2.37    0.15
   1   5   1    2.28    0.16
  -1   5  -1    2.34    0.18
  -1   5  -1    2.26    0.14
   1   5  -1    2.30    0.17
  -1   5   1    2.39    0.18
   1   5  -1    2.37    0.18
  -1   5   1    2.48    0.17
  -1   5   1    2.21    0.23
  -1   5   1    2.19    0.14
  -1   5   1    2.73    0.17
   1   5  -1    2.19    0.23
  -1   5   1    2.31    0.17
   1   5  -1    2.21    0.18
   1   5  -1    2.30    0.15
   1   6   1    4.57    0.41
   1   6   1    4.56    0.29
   1   6   1    5.05    0.32
  -1   6  -1    5.12    0.30
  -1   6  -1    5.09    0.31
  -1   6  -1    4.97    0.27
   1   6   1    4.58    0.29
  -1   6  -1    4.62    0.42
  -1   6  -1    5.20    0.33
  -1   6   1    4.62    0.40
  -1   6   1    5.32    0.27
  -1   6   1    4.59    0.31
   1  -6   1    5.26    0.28
   1   6  -1    4.80    0.30
  -1   6   1    4.76    0.30
   1   6  -1    4.66    0.29
  -1   6   1    5.15    0.32
   1   7   1    0.07    0.07
   1   7   1    0.06    0.08
  -1   7  -1    0.02    0.10
   1   7   1    0.17    0.12
  -1   7  -1    0.03    0.14
  -1   7  -1   -0.03    0.08
  -1   7  -1    0.02    0.06
   1   7   1    0.11    0.11
  -1   7  -1    0.04    0.06
  -1   7   1    0.17    0.08
   1   7  -1    0.03    0.09
  -1   7   1    0.05    0.07
  -1   7   1    0.00    0.09
  -1   7   1   -0.01    0.09
  -1   7   1    0.07    0.06
  -1   7   1    0.03    0.11
   1   7  -1    0.05    0.07
   1   7  -1    0.02    0.08
  -1   8  -1    8.48    0.49
  -1   8  -1    8.85    0.45
   1   8   1    8.08    0.49
  -1   8  -1    9.22    0.47
   1   8   1    8.56    0.45
  -1   8   1    9.08    0.48
  -1   8   1    8.81    0.45
   1   8  -1    7.92    0.97
  -1   8   1    9.82    1.05
  -1   8   1    9.47    1.29
   1   8  -1    8.45    0.45
  -1   9  -1    2.16    0.48
  -1   9  -1    1.69    0.14
  -1   9   1    1.97    0.46
   1   9  -1    1.53    0.15
  -1   9   1    1.81    0.14
   2   1   1    0.59    0.06
   2  -1  -1    0.70    0.05
  -2   1  -1    0.68    0.05
  -2   1  -1    0.63    0.06
   2   1   1    0.80    0.05
  -2   1   1    0.77    0.05
   2   1  -1    0.75    0.06
   2   1  -1    0.56    0.05
   2   2   1    1.23    0.10
   2   2   1    1.20    0.08
  -2   2  -1    1.24    0.08
   2   2   1    1.11    0.09
  -2   2  -1    1.23    0.09
   2   2   1    1.24    0.09
  -2   2  -1    1.35    0.09
  -2   2   1    1.19    0.07
  -2   2   1    1.34    0.09
   2   2  -1    1.19    0.08
   2   2  -1    1.47    0.10
  -2   2   1    1.29    0.09
   2   2  -1    1.25    0.10
   2   2  -1    1.31    0.08
   2   3   1   37.02    1.87
   2   3   1   39.18    1.85
   2   3   1   36.85    1.85
   2   3   1   39.10    1.84
  -2   3  -1   39.95    1.86
  -2   3  -1   41.99    1.85
  -2   3  -1   41.93    1.85
   2   3  -1   42.24    1.85
   2   3  -1   41.49    1.87
   2   3  -1   37.12    1.84
  -2   3   1   38.78    1.85
   2   3  -1   41.62    1.87
  -2   4  -1   45.34    2.04
   2   4   1   41.54    2.03
  -2   4  -1   46.73    2.05
   2   4   1   44.54    2.01
   2   4   1   43.78    2.04
  -2   4  -1   42.77    2.05
  -2   4  -1   44.52    2.04
   2   4   1   43.80    2.09
  -2   4  -1   43.44    2.04
  -2   4  -1   38.52    2.07
   2   4   1   45.98    2.04
   2  -4  -1   38.96    2.02
  -2   4  -1   43.19    2.02
   2   4  -1   46.85    2.05
   2   4  -1   41.69    2.04
  -2   4   1   45.34    2.10
  -2   4   1   39.55    2.01
  -2   4   1   41.54    2.04
   2   4  -1   44.45    2.04
   2   4  -1   43.42    2.02
  -2   4   1   44.28    2.05
   2   4  -1   50.66    2.09
  -2   4   1   43.12    2.04
  -2   4   1   46.16    2.04
  -2   5  -1    1.41    0.20
  -2   5  -1    1.63    0.14
   2   5   1    1.37    0.19
   2   5   1    1.36    0.12
  -2   5  -1    1.52    0.11
   2   5   1    1.29    0.11
  -2   5  -1    1.53    0.13
   2   5   1    1.18    0.14
   2  -5  -1    1.32    0.11
  -2   5  -1    1.37    0.14
   2   5  -1    1.47    0.11
  -2   5   1    1.41    0.19
   2   5  -1    1.67    0.13
  -2   5   1    1.34    0.14
  -2   5   1    1.48    0.14
  -2   5   1    1.53    0.13
   2   5  -1    1.61    0.19
  -2   5   1    1.39    0.13
   2   5  -1    1.58    0.14
  -2   5   1    1.53    0.11
  -2   6  -1    0.06    0.09
   2   6   1    0.03    0.14
   2   6   1    0.07    0.08
   2   6   1    0.03    0.05
  -2   6  -1    0.22    0.11
  -2   6  -1    0.03    0.16
  -2   6  -1    0.03    0.05
  -2   6  -1    0.05    0.07
   2   6   1    0.10    0.10
  -2   6   1    0.10    0.05
   2   6  -1    0.11    0.07
  -2   6   1    0.18    0.15
   2  -6   1    0.05    0.05
  -2   6   1    0.16    0.10
  -2   6   1    0.05    0.09
   2   6  -1    0.06    0.05
  -2   7  -1    6.64    0.36
  -2   7  -1    6.72    0.35
  -2   7  -1    6.26    0.42
   2   7   1    6.61    0.36
  -2   7  -1    6.37    0.35
   2   7   1    5.85    0.35
  -2   7  -1    6.24    0.38
  -2   7   1    6.65    0.35
   2   7  -1    6.10    0.38
   2   7  -1    6.46    0.35
  -2   7   1    6.04    0.38
   2   7  -1    6.23    0.37
  -2   7   1    6.51    0.35
  -2   7   1    6.43    0.38
  -2   7   1    5.55    0.40
  -2   7   1    6.95    0.36
  -2   8  -1    1.30    0.14
  -2   8  -1    1.11    0.71
  -2   8  -1    0.76    0.10
  -2   8  -1    1.06    0.16
  -2   8  -1    0.65    0.39
  -2   8  -1    1.02    0.71
  -2   8   1    1.15    0.49
  -2   8   1    1.11    0.11
  -2   8   1    1.29    0.16
   2   8  -1    0.99    0.12
  -2   8   1    1.14    0.15
  -2   8   1    1.38    0.70
  -2   9  -1   17.43    1.25
  -2   9  -1   13.64    0.80
  -2   9  -1   13.31    0.71
  -2   9   1   16.63    1.21
  -2   9   1   17.35    1.41
  -2   9   1   13.52    0.71
  -2   9   1   13.97    0.74
   3   0  -1    0.02    0.02
   3   0   1    0.04    0.02
   3   0  -1    0.03    0.02
   3   0   1    0.02    0.02
   3   0   1    0.05    0.02
   3   1   1   19.44    0.95
  -3   1  -1   20.63    0.95
   3   1   1   20.43    0.95
  -3   1  -1   21.05    0.95
   3   1   1   19.60    0.93
  -3   1  -1   20.48    0.94
   3  -1  -1   20.35    0.95
   3   1  -1   20.27    0.96
   3   1  -1   19.59    0.94
   3   1  -1   20.41    0.95
  -3   1   1   21.59    0.95
   3   1  -1   20.31    0.93
  -3   1   1   20.18    0.95
   3   2   1  137.65    6.39
  -3   2  -1  145.09    6.42
   3   2   1  138.18    6.39
   3   2   1  136.98    6.40
  -3   2  -1  143.69    6.39
  -3   2  -1  144.17    6.40
   3   2   1  125.76    6.39
   3   2  -1  143.43    6.43
   3   2  -1  139.04    6.39
  -3   2   1  143.95    6.44
   3   2  -1  149.34    6.41
  -3   2   1  125.14    6.37
   3   2  -1  136.04    6.40
  -3   2   1  145.46    6.39
  -3   3  -1   68.90    3.28
  -3   3  -1   73.96    3.27
   3   3   1   75.58    3.30
  -3   3  -1   70.88    3.27
   3   3   1   69.93    3.28
   3   3   1   66.43    3.27
   3   3   1   70.20    3.26
   3   3  -1   74.92    3.27
  -3   3   1   73.29    3.28
  -3   3   1   73.41    3.27
   3   3  -1   60.82    3.28
   3   3  -1   70.77    3.27
   3   3  -1   72.34    3.29
  -3   4  -1   10.17    0.53
   3   4   1    9.45    0.52
  -3   4  -1   11.24    0.54
  -3   4  -1   11.24    0.55
  -3   4  -1   11.02    0.52
  -3   4  -1   11.22    0.54
  -3   4  -1   11.47    0.53
   3   4   1   12.13    0.59
   3  -4  -1   10.25    0.52
  -3   4  -1   10.37    0.56
  -3   4  -1    9.72    0.54
   3   4   1   10.45    0.54
   3   4   1   11.11    0.54
  -3   4   1   11.24    0.52
  -3   4   1   10.90    0.59
   3  -4   1   10.06    0.52
   3   4  -1    9.80    0.52
  -3   4   1   11.17    0.53
   3   4  -1   10.69    0.53
   3   4  -1    9.67    0.57
  -3   4   1   10.71    0.54
  -3   4   1   11.33    0.55
   3   4  -1   10.84    0.54
   3   4  -1   10.53    0.50
  -3   4   1   10.29    0.53
   3   5   1    5.04    0.26
  -3   5  -1    5.25    0.28
  -3   5  -1    4.72    0.37
   3   5   1    5.40    0.31
  -3   5  -1    5.47    0.30
   3   5   1    5.11    0.36
  -3   5  -1    5.37    0.31
  -3   5  -1    5.16    0.32
   3  -5  -1    4.91    0.28
  -3   5   1    5.15    0.28
  -3   5   1    5.45    0.32
   3   5  -1    4.94    0.30
   3   5  -1    5.01    0.30
  -3   5   1    5.09    0.31
   3   5  -1    5.27    0.27
  -3   5   1    5.53    0.38
  -3   5   1    5.27    0.31
  -3   5   1    5.21    0.30
   3  -5   1    5.23    0.28
  -3   6  -1    4.74    0.29
  -3   6  -1    4.70    0.32
   3   6   1    4.04    0.25
  -3   6  -1    4.40    0.26
   3   6   1    5.65    0.32
  -3   6   1    4.76    0.26
  -3   6   1    4.53    0.31
   3   6  -1    4.50    0.29
   3  -6   1    4.41    0.26
   3   6  -1    3.95    0.25
  -3   7  -1    0.49    0.08
  -3   7  -1    0.48    0.13
  -3   7  -1    0.48    0.12
  -3   7  -1    0.65    0.09
  -3   7  -1    0.54    0.09
  -3   7  -1    0.55    0.15
  -3   7   1    0.45    0.09
   3   7  -1    0.47    0.14
  -3   7   1    0.57    0.13
  -3   7   1    0.64    0.15
  -3   7   1    0.43    0.08
  -3   7   1    0.51    0.11
  -3   7   1    0.50    0.09
  -3   8  -1   11.19    0.53
  -3   8  -1   10.92    1.10
  -3   8  -1    9.55    1.27
  -3   8  -1   10.47    0.56
  -3   8  -1   10.05    0.54
  -3   8   1   10.04    0.57
  -3   8   1   12.78    1.37
  -3   8   1   10.54    1.16
  -3   8   1    9.40    0.55
  -3   8   1   11.32    0.53
  -3   9  -1    0.15    0.25
  -3   9  -1    0.21    0.46
  -3   9  -1    0.50    0.08
  -3   9   1    0.42    0.40
  -3   9   1    0.51    0.07
  -3   9   1    0.29    0.27
  -3   9   1    0.38    0.17
   4   0  -1    0.09    0.03
   4   0   1    0.09    0.03
   4   0   1    0.15    0.04
   4   0   1    0.06    0.02
   4   1   1  301.24   14.13
   4  -1  -1  300.89   14.09
  -4   1  -1  314.67   14.10
   4   1   1  295.23   14.04
  -4   1  -1  310.16   14.05
   4   1   1  293.39   14.10
   4  -1  -1  291.54   14.11
  -4   1   1  315.62   14.11
   4   1  -1  321.32   14.12
   4  -1   1  299.22   14.09
   4   1  -1  318.33   14.16
   4   1  -1  300.26   14.04
   4  -1   1  299.65   14.08
   4   1  -1  334.30   14.04
  -4   1   1  296.94   14.03
  -4   2  -1  460.09   19.56
   4   2   1  425.66   19.64
   4   2   1  421.93   19.65
   4   2   1  420.72   19.54
  -4   2  -1  431.52   19.59
   4   2   1  436.20   19.65
  -4   2  -1  441.13   19.60
   4  -2  -1  424.21   19.60
   4   2  -1  384.15   19.53
   4   2  -1  419.42   19.55
   4   2  -1  426.13   19.62
  -4   2   1  423.23   19.54
   4   2  -1  422.83   19.68
  -4   2   1  436.29   19.62
   4   3   1   69.33    3.20
   4   3   1   67.08    3.18
  -4   3  -1   71.72    3.21
   4   3   1   68.92    3.21
  -4   3  -1   69.25    3.21
  -4   3  -1   71.85    3.19
   4   3   1   69.92    3.22
   4   3  -1   68.92    3.22
   4   3  -1   66.76    3.20
  -4   3   1   62.83    3.20
  -4   3   1   69.77    3.21
   4   3  -1   64.26    3.19
   4   3  -1   79.56    3.22
   4   4   1   29.34    1.46
   4  -4  -1   30.19    1.45
  -4   4  -1   33.89    1.49
  -4   4  -1   34.59    1.48
  -4   4  -1   29.12    1.45
   4   4   1   31.24    1.52
  -4   4  -1   29.93    1.47
  -4   4  -1   28.64    1.46
   4   4   1   32.58    1.47
   4   4   1   31.71    1.48
  -4   4  -1   32.58    1.50
   4   4   1   29.03    1.47
  -4   4  -1   29.78    1.48
  -4   4   1   31.43    1.46
  -4   4   1   32.55    1.48
   4  -4   1   31.02    1.46
   4   4  -1   31.36    1.46
  -4   4   1   30.77    1.49
   4   4  -1   31.00    1.48
  -4   4   1   30.45    1.47
   4   4  -1   35.08    1.52
   4   4  -1   30.99    1.47
  -4   5  -1   28.57    1.33
  -4   5  -1   28.89    1.31
  -4   5  -1   28.44    1.43
  -4   5  -1   28.70    1.35
  -4   5  -1   29.74    1.35
   4   5   1   24.19    1.28
   4  -5  -1   27.58    1.31
   4   5   1   25.73    1.38
   4   5   1   25.84    1.32
  -4   5   1   25.00    1.33
  -4   5   1   28.81    1.35
  -4   5   1   29.38    1.34
   4   5  -1   26.62    1.29
   4   5  -1   27.22    1.32
  -4   5   1   30.15    1.31
  -4   5   1   28.98    1.42
   4   5  -1   26.95    1.33
   4  -5   1   28.90    1.31
  -4   6  -1    7.20    0.39
  -4   6  -1    7.22    0.44
  -4   6  -1    7.50    0.44
  -4   6  -1    8.00    0.42
  -4   6  -1    7.29    0.38
  -4   6  -1    7.47    0.39
  -4   6   1    7.68    0.39
  -4   6   1    7.16    0.41
  -4   6   1    7.64    0.43
  -4   6   1    6.90    0.38
  -4   6   1    5.70    0.39
  -4   6   1    7.12    0.38
  -4   6   1    7.26    0.43
   4  -6   1    7.31    0.39
  -4   7  -1    0.60    0.09
  -4   7  -1    0.51    0.13
  -4   7  -1    0.39    0.14
  -4   7  -1    0.36    0.08
  -4   7  -1    0.51    0.12
  -4   7  -1    0.39    0.08
   4  -7   1    0.42    0.11
  -4   7   1    0.87    0.12
  -4   7   1    0.48    0.09
  -4   7   1    0.38    0.08
  -4   7   1    0.59    0.09
  -4   7   1    0.31    0.13
  -4   7   1    0.37    0.11
  -4   8  -1    1.25    0.65
  -4   8  -1    1.05    0.12
  -4   8  -1    1.26    0.47
  -4   8  -1    0.96    0.14
  -4   8  -1    1.26    0.68
  -4   8  -1    1.12    0.16
  -4   8  -1    1.23    0.12
  -4   8   1    1.14    0.60
  -4   8   1    1.24    0.12
  -4   8   1    1.07    0.45
  -4   8   1    1.06    0.15
  -4   8   1    1.26    0.14
  -4   8   1    1.29    0.53
  -4   9  -1    7.10    0.40
  -4   9   1    8.81    0.84
  -4   9   1    7.85    0.41
   5   1   1  389.97   17.60
  -5   1  -1  380.74   17.52
   5  -1  -1  373.21   17.53
   5   1   1  367.94   17.53
   5  -1  -1  334.27   17.48
  -5   1  -1  394.46   17.52
   5   1   1  392.31   17.48
   5   1  -1  403.72   17.61
  -5   1   1  403.99   17.55
   5   1  -1  398.02   17.49
  -5   1   1  386.10   17.48
   5   1  -1  367.60   17.46
   5  -1   1  358.97   17.46
   5  -1   1  382.77   17.53
   5   2   1   56.94    2.87
   5   2   1   66.10    2.90
   5   2   1   61.69    2.87
  -5   2  -1   67.12    2.90
   5  -2  -1   65.65    2.90
   5   2   1   62.07    2.91
  -5   2  -1   61.46    2.90
   5   2   1   60.29    2.87
   5   2  -1   55.16    2.87
   5   2  -1   65.71    2.87
  -5   2   1   66.77    2.90
  -5   2   1   65.67    2.91
   5   2  -1   62.50    2.92
   5   2  -1   58.99    2.90
   5   2  -1   64.78    2.88
   5   3   1  145.74    6.66
   5   3   1  135.74    6.62
  -5   3  -1  146.87    6.63
  -5   3  -1  147.54    6.62
  -5   3  -1  142.69    6.64
  -5   3  -1  145.32    6.65
  -5   3  -1  145.29    6.63
   5  -3  -1  134.15    6.64
   5   3   1  142.55    6.66
  -5   3  -1  156.31    6.66
   5   3   1  148.76    6.65
   5  -3  -1  140.69    6.62
   5   3  -1  145.50    6.64
   5   3  -1  144.37    6.63
   5  -3   1  141.14    6.62
  -5   3   1  139.36    6.62
   5   3  -1  145.12    6.67
  -5   3   1  154.32    6.65
  -5   3   1  145.06    6.64
   5   3  -1  148.29    6.65
  -5   3   1  134.89    6.63
  -5   3   1  155.14    6.66
   5  -4  -1    4.41    0.24
   5   4   1    4.42    0.27
   5   4   1    4.89    0.30
  -5   4  -1    4.67    0.26
  -5   4  -1    4.24    0.27
   5   4   1    4.16    0.26
  -5   4  -1    4.75    0.26
  -5   4  -1    4.74    0.25
   5   4   1    4.25    0.25
  -5   4  -1    4.44    0.27
  -5   4  -1    4.54    0.29
  -5   4  -1    4.38    0.28
   5   4  -1    4.57    0.25
   5  -4   1    4.15    0.24
   5   4  -1    4.21    0.26
   5   4  -1    4.98    0.31
  -5   4   1    4.64    0.28
  -5   4   1    4.83    0.25
   5   4  -1    4.30    0.26
  -5   4   1    4.50    0.27
  -5   4   1    4.55    0.27
  -5   5  -1   52.47    2.37
  -5   5  -1   52.15    2.38
   5  -5  -1   50.10    2.33
  -5   5  -1   44.10    2.37
  -5   5  -1   53.06    2.34
  -5   5  -1   48.02    2.45
   5  -5   1   52.13    2.34
  -5   5   1   48.14    2.36
  -5   5   1   51.71    2.45
  -5   5   1   49.39    2.38
  -5   5   1   50.59    2.36
  -5   5   1   50.78    2.33
   5  -6  -1    2.42    0.17
  -5   6  -1    2.37    0.22
  -5   6  -1    2.32    0.21
  -5   6  -1    2.43    0.18
  -5   6  -1    2.26    0.17
  -5   6  -1    2.44    0.23
  -5   6  -1    2.40    0.18
  -5   6   1    2.29    0.21
  -5   6   1    2.44    0.19
  -5   6   1    2.40    0.22
  -5   6   1    2.56    0.18
  -5   6   1    2.38    0.16
  -5   6   1    2.65    0.24
  -5   6   1    2.53    0.20
  -5   7  -1    0.88    0.10
  -5   7  -1    1.07    0.13
  -5   7  -1    0.99    0.14
  -5   7  -1    1.22    0.16
  -5   7  -1    0.98    0.18
  -5   7  -1    1.01    0.12
   5  -7   1    1.08    0.13
  -5   7   1    1.00    0.17
  -5   7   1    1.15    0.14
  -5   7   1    1.34    0.12
  -5   7   1    0.95    0.14
  -5   7   1    1.04    0.13
  -5   7   1    1.03    0.12
  -5   8  -1    9.51    0.50
  -5   8  -1    7.45    1.13
  -5   8  -1    7.99    1.12
  -5   8  -1    8.74    0.45
  -5   8  -1   10.69    1.11
  -5   8  -1    9.67    0.46
  -5   8  -1    8.79    0.48
  -5   8   1    7.83    0.91
  -5   8   1    9.98    0.50
  -5   8   1    8.96    0.48
  -5   8   1    7.79    0.96
  -5   8   1    9.37    0.45
  -5   8   1    7.59    1.06
  -5   9  -1    6.56    0.72
  -5   9  -1    8.23    0.41
  -5   9   1    8.50    0.41
  -5   9   1    9.49    0.82
   6   0   1    0.05    0.03
   6  -1  -1  100.60    4.59
   6   1   1   91.52    4.59
  -6   1  -1  100.18    4.58
  -6   1  -1   97.62    4.63
   6   1   1  109.24    4.58
   6  -1  -1   95.31    4.58
   6   1   1  104.09    4.59
   6  -1   1  102.65    4.59
   6  -1   1   93.43    4.59
   6   1  -1   88.89    4.56
   6   1  -1  109.31    4.58
  -6   1   1  104.31    4.58
   6   2   1    0.67    0.06
   6   2   1    0.91    0.11
   6   2   1    0.75    0.09
   6  -2  -1    0.69    0.08
  -6   2  -1    0.72    0.10
  -6   2  -1    0.94    0.09
  -6   2   1    0.77    0.10
   6   2  -1    0.70    0.07
   6   2  -1    0.88    0.09
   6  -2   1    0.78    0.09
   6   2  -1    0.90    0.06
  -6   2   1    0.62    0.08
   6   2  -1    0.77    0.10
  -6   3  -1   89.40    4.33
  -6   3  -1   99.42    4.35
   6  -3  -1   92.47    4.31
   6   3   1   94.40    4.32
  -6   3  -1   95.52    4.32
  -6   3  -1   93.31    4.33
  -6   3  -1  104.01    4.35
   6   3   1   92.71    4.31
   6  -3  -1   96.14    4.34
  -6   3  -1   95.32    4.32
   6   3   1   97.09    4.37
   6   3   1   84.76    4.31
   6   3   1   96.16    4.35
  -6   3   1   84.89    4.32
   6   3  -1   95.54    4.31
   6   3  -1   89.66    4.31
   6   3  -1   91.56    4.31
   6  -3   1   98.94    4.31
  -6   3   1   88.65    4.32
   6   3  -1   98.55    4.37
  -6   3   1   90.30    4.31
   6  -3   1   99.11    4.35
  -6   3   1   92.01    4.31
  -6   3   1   93.09    4.34
  -6   3   1   96.79    4.35
   6  -4  -1    4.91    0.27
   6   4   1    4.64    0.27
  -6   4  -1    5.40    0.32
   6   4   1    5.16    0.31
  -6   4  -1    5.01    0.30
  -6   4  -1    5.19    0.32
   6   4   1    4.77    0.27
  -6   4  -1    5.30    0.29
  -6   4  -1    5.07    0.28
  -6   4  -1    5.44    0.31
  -6   4   1    5.19    0.32
   6   4  -1    5.25    0.25
   6   4  -1    4.82    0.28
  -6   4   1    5.15    0.30
   6   4  -1    4.89    0.27
  -6   4   1    5.09    0.32
   6  -4   1    5.32    0.27
  -6   4   1    4.92    0.30
  -6   4   1    5.31    0.28
   6   4  -1    5.23    0.35
  -6   5  -1    0.70    0.13
  -6   5  -1    0.68    0.12
   6  -5  -1    0.46    0.07
  -6   5  -1    0.71    0.10
  -6   5  -1    0.51    0.11
  -6   5  -1    0.73    0.10
  -6   5   1    0.54    0.08
  -6   5   1    0.64    0.12
  -6   5   1    0.63    0.12
  -6   6  -1    4.22    0.25
  -6   6  -1    4.45    0.28
  -6   6  -1    4.32    0.27
  -6   6  -1    4.91    0.32
   6  -6  -1    4.36    0.26
  -6   6  -1    4.33    0.26
  -6   6  -1    4.38    0.30
  -6   6   1    4.34    0.30
  -6   6   1    4.09    0.26
  -6   6   1    4.39    0.32
  -6   6   1    4.00    0.25
  -6   6   1    4.15    0.26
  -6   6   1    4.68    0.32
   6  -6   1    4.50    0.26
  -6   6   1    4.22    0.29
  -6   6   1    4.37    0.28
  -6   7  -1   22.16    0.98
  -6   7  -1   22.56    1.04
  -6   7  -1   19.22    1.00
  -6   7  -1   20.86    0.99
  -6   7  -1   20.93    1.01
  -6   7  -1   20.93    0.99
  -6   7  -1   17.56    1.05
  -6   7   1   20.27    1.05
  -6   7   1   20.10    0.98
  -6   7   1   21.77    0.99
  -6   7   1   20.35    1.00
   6  -7   1   20.15    1.00
  -6   7   1   20.13    1.02
  -6   7   1   21.60    0.99
  -6   7   1   20.84    1.00
  -6   8  -1   11.34    0.59
  -6   8  -1   12.03    0.58
  -6   8  -1   12.31    0.59
  -6   8  -1   11.98    0.62
  -6   8  -1   12.28    0.61
  -6   8  -1    9.28    1.09
   6  -8  -1   11.68    0.58
  -6   8  -1   10.70    0.57
  -6   8  -1   11.40    1.09
  -6   8  -1   13.81    1.41
  -6   8   1   13.66    1.29
  -6   8   1   12.18    0.58
  -6   8   1   12.06    0.60
  -6   8   1   11.45    0.59
  -6   8   1   11.91    1.14
  -6   8   1   11.53    0.57
  -6   9  -1    2.77    0.15
  -6   9  -1    2.23    0.58
  -6   9  -1    1.84    0.39
  -6   9   1    2.07    0.45
   6  -9   1    1.89    0.36
  -6   9   1    2.02    0.51
  -6   9   1    2.65    0.15
   7   0   1    0.09    0.05
   7   0  -1    0.09    0.05
   7   0  -1    0.23    0.05
   7   0   1    0.04    0.04
  -7   1  -1    3.05    0.19
   7   1   1    3.45    0.20
   7  -1  -1    3.01    0.20
   7   1   1    3.08    0.18
   7  -1  -1    3.07    0.19
   7   1   1    3.68    0.21
  -7   1   1    3.08    0.18
   7  -1   1    3.19    0.20
   7   1  -1    3.19    0.18
   7  -1   1    2.82    0.20
   7   2   1    5.66    0.32
   7   2   1    5.26    0.28
   7  -2  -1    6.13    0.31
   7   2   1    5.42    0.30
   7   2   1    5.05    0.27
   7   2   1    5.48    0.28
  -7   2  -1    5.59    0.30
   7  -2  -1    5.17    0.28
  -7   2  -1    5.19    0.29
   7  -2   1    5.19    0.30
   7   2  -1    4.70    0.27
   7   2  -1    5.49    0.28
  -7   2   1    6.19    0.29
   7   2  -1    5.37    0.32
  -7   2   1    5.73    0.30
   7  -2   1    5.45    0.28
   7   2  -1    4.84    0.27
  -7   3  -1    9.94    0.52
  -7   3  -1    9.92    0.51
   7   3   1    9.61    0.51
   7   3   1    8.87    0.47
   7  -3  -1    9.26    0.47
   7   3   1    9.06    0.47
   7   3   1    9.42    0.46
   7   3   1    9.62    0.47
  -7   3  -1    9.54    0.47
   7   3   1    9.83    0.53
  -7   3  -1    9.65    0.49
   7  -3  -1    9.32    0.50
  -7   3  -1   10.17    0.48
  -7   3  -1    9.32    0.49
  -7   3   1    9.39    0.49
  -7   3   1    9.91    0.49
   7   3  -1    9.73    0.47
  -7   3   1    9.18    0.51
   7   3  -1    9.15    0.47
   7   3  -1    9.29    0.47
  -7   3   1    8.90    0.47
   7  -3   1    9.71    0.51
   7   3  -1    9.89    0.53
  -7   3   1    9.83    0.50
   7   3  -1    9.41    0.46
  -7   3   1   10.16    0.48
   7  -3   1    9.45    0.47
  -7   4  -1   20.38    0.99
  -7   4  -1   21.15    0.97
  -7   4  -1   19.75    0.99
  -7   4  -1   18.91    0.94
   7  -4  -1   19.78    0.94
   7   4   1   19.91    0.98
   7   4   1   20.11    0.92
  -7   4  -1   18.34    0.96
  -7   4  -1   19.26    0.94
   7   4   1   18.73    0.93
   7   4   1   19.80    0.94
   7  -4   1   19.97    0.94
   7   4  -1   19.63    0.92
   7   4  -1   19.47    0.94
  -7   4   1   19.80    0.99
   7   4  -1   19.03    1.02
   7  -4   1   17.73    0.97
  -7   4   1   20.14    0.97
  -7   4   1   20.40    0.96
  -7   4   1   19.53    0.98
  -7   4   1   21.29    0.95
   7   4  -1   19.30    0.94
  -7   5  -1    0.30    0.11
   7  -5  -1    0.51    0.08
  -7   5  -1    0.27    0.07
  -7   5  -1    0.31    0.10
  -7   5  -1    0.36    0.11
  -7   5   1    0.27    0.11
  -7   5   1    0.39    0.10
  -7   5   1    0.35    0.09
   7  -5   1    0.36    0.07
  -7   5   1    0.32    0.07
  -7   5   1    0.32    0.10
  -7   6  -1    9.95    0.54
  -7   6  -1    9.59    0.51
  -7   6  -1    9.61    0.50
  -7   6  -1    9.71    0.51
  -7   6  -1    9.72    0.48
   7  -6  -1    9.72    0.50
  -7   6  -1    9.67    0.52
  -7   6  -1   10.03    0.57
  -7   6   1    9.52    0.48
  -7   6   1    9.93    0.56
   7  -6   1    9.96    0.51
  -7   6   1   10.39    0.56
  -7   6   1   10.05    0.53
  -7   6   1   10.04    0.50
  -7   6   1    9.31    0.51
  -7   6   1    9.82    0.52
  -7   6   1    9.66    0.51
  -7   6   1    9.41    0.50
  -7   7  -1    0.63    0.11
  -7   7  -1    1.01    0.12
  -7   7  -1    0.98    0.13
  -7   7  -1    0.85    0.14
  -7   7  -1    0.72    0.08
  -7   7  -1    0.72    0.17
  -7   7  -1    0.93    0.10
  -7   7   1    0.90    0.10
  -7   7   1    0.81    0.13
   7  -7   1    0.79    0.12
  -7   7   1    0.53    0.09
  -7   7   1    0.86    0.17
  -7   7   1    0.82    0.12
  -7   7   1    0.86    0.09
  -7   7   1    1.04    0.13
  -7   8  -1    2.84    0.20
  -7   8  -1    2.97    0.18
  -7   8  -1    2.54    0.56
  -7   8  -1    3.16    0.24
  -7   8  -1    2.46    0.67
  -7   8  -1    3.54    0.84
  -7   8  -1    2.20    0.58
   7  -8  -1    3.16    0.19
  -7   8  -1    2.99    0.19
  -7   8  -1    3.36    0.21
  -7   8  -1    3.23    0.24
   7  -8  -1    2.91    0.53
  -7   8   1    2.87    0.18
  -7   8   1    2.27    0.55
  -7   8   1    3.04    0.19
  -7   8   1    3.41    0.22
  -7   8   1    3.43    0.23
  -7   8   1    3.85    0.62
  -7   8   1    4.07    0.71
  -7   8   1    3.06    0.20
  -7   9  -1    0.36    0.33
  -7   9  -1    0.28    0.24
  -7   9  -1    0.79    0.32
  -7   9   1    0.55    0.07
   7  -9   1    0.40    0.21
  -7   9   1    0.87    0.31
  -7   9   1    0.43    0.29
  -7   9   1    0.13    0.20
   8   0  -1    0.08    0.05
   8   0   1    0.13    0.04
   8   0  -1    0.03    0.04
   8   0   1    0.13    0.06
  -8   0   1    0.07    0.04
   8   0   1    0.00    0.04
   8   1   1    2.10    0.12
  -8   1  -1    2.25    0.15
   8   1   1    2.15    0.13
  -8   1  -1    2.19    0.14
   8   1   1    1.86    0.13
   8   1   1    2.10    0.16
   8  -1  -1    1.93    0.16
   8   1   1    2.01    0.13
   8  -1  -1    2.20    0.15
   8   1   1    2.14    0.15
   8   1   1    2.22    0.16
   8  -1  -1    1.91    0.12
  -8   1   1    1.95    0.14
   8  -1   1    1.99    0.13
   8  -1   1    1.88    0.16
   8   1  -1    1.98    0.13
   8   1  -1    2.15    0.14
   8  -1   1    2.17    0.16
  -8   1   1    2.22    0.15
   8   1  -1    1.97    0.14
   8   1  -1    1.94    0.12
   8   2   1   84.99    4.07
   8   2   1   88.29    4.08
   8   2   1   92.87    4.11
   8   2   1   87.67    4.07
  -8   2  -1   86.38    4.08
   8   2   1   92.49    4.13
   8  -2  -1   91.63    4.10
   8   2   1   86.41    4.07
  -8   2  -1   93.05    4.10
   8  -2  -1   86.79    4.07
   8   2  -1   89.11    4.13
   8   2  -1   84.38    4.08
   8  -2   1   93.28    4.11
   8  -2   1   88.56    4.07
  -8   2   1   91.16    4.10
   8   2  -1   93.72    4.08
   8   2  -1   86.62    4.07
   8   2  -1   88.40    4.07
  -8   2   1   76.91    4.08
   8   2  -1   90.56    4.07
   8  -3  -1   27.87    1.28
  -8   3  -1   26.10    1.28
  -8   3  -1   27.23    1.30
   8  -3  -1   25.47    1.30
   8   3   1   26.42    1.28
  -8   3  -1   28.42    1.32
   8   3   1   27.09    1.27
  -8   3  -1   26.80    1.30
   8   3   1   27.52    1.27
   8   3   1   24.93    1.27
   8   3   1   27.60    1.34
   8   3   1   27.93    1.32
  -8   3   1   27.74    1.30
   8  -3   1   26.36    1.27
   8   3  -1   27.63    1.35
   8   3  -1   28.88    1.28
   8   3  -1   28.06    1.28
   8   3  -1   26.56    1.28
  -8   3   1   27.03    1.29
   8  -3   1   28.03    1.32
  -8   3   1   27.84    1.31
   8   3  -1   26.15    1.28
  -8   4  -1   13.39    0.68
   8  -4  -1   13.89    0.64
  -8   4  -1   13.98    0.68
   8   4   1   13.01    0.69
  -8   4  -1   12.56    0.65
  -8   4  -1   12.91    0.69
   8   4   1   12.88    0.64
   8   4   1   12.53    0.65
  -8   4  -1   13.27    0.65
   8   4   1   12.78    0.63
   8   4  -1   13.90    0.64
  -8   4   1   13.43    0.65
   8   4  -1   13.43    0.65
  -8   4   1   13.09    0.69
  -8   4   1   13.65    0.67
   8  -4   1   13.30    0.64
   8  -4   1   12.05    0.70
  -8   4   1   12.31    0.67
   8   4  -1   13.00    0.74
   8   4  -1   13.17    0.63
  -8   5  -1   31.57    1.56
   8  -5  -1   30.45    1.51
  -8   5  -1   33.17    1.53
  -8   5  -1   31.64    1.56
  -8   5   1   32.65    1.55
   8  -5   1   33.52    1.52
  -8   5   1   32.38    1.52
  -8   5   1   31.25    1.55
  -8   6  -1    5.59    0.37
  -8   6  -1    5.38    0.29
   8  -6  -1    5.35    0.31
  -8   6  -1    5.62    0.33
  -8   6  -1    5.59    0.34
  -8   6  -1    5.77    0.33
  -8   6   1    5.13    0.32
  -8   6   1    5.37    0.32
  -8   6   1    5.89    0.36
  -8   6   1    5.02    0.29
  -8   6   1    4.97    0.35
  -8   6   1    4.81    0.30
  -8   6   1    5.11    0.37
   8  -6   1    5.71    0.32
  -8   6   1    5.40    0.32
  -8   6   1    5.54    0.34
   8  -7  -1    6.37    0.39
  -8   7  -1    7.02    0.45
  -8   7  -1    5.13    1.15
   8  -7  -1    6.81    0.88
  -8   7  -1    7.58    0.39
  -8   7  -1    5.83    0.38
  -8   7  -1    6.56    0.34
  -8   7  -1    7.27    0.41
  -8   7  -1    7.27    0.37
  -8   7  -1    6.53    0.36
   8  -7  -1    7.18    0.35
  -8   7  -1    5.36    1.34
  -8   7  -1    6.79    0.40
  -8   7   1    6.64    0.40
  -8   7   1    6.58    0.36
  -8   7   1    6.44    0.43
  -8   7   1    7.26    0.35
  -8   7   1    5.40    1.34
  -8   7   1    8.02    0.47
  -8   7   1    7.41    0.38
  -8   7   1    5.87    0.38
   8  -7   1    6.37    0.38
  -8   7   1    7.38    0.40
  -8   8  -1    0.09    0.31
  -8   8  -1    0.11    0.08
  -8   8  -1    0.16    0.09
  -8   8  -1    0.07    0.06
  -8   8  -1    0.25    0.32
  -8   8  -1    0.03    0.06
   8  -8  -1    0.13    0.24
  -8   8  -1    0.05    0.05
   8  -8  -1    0.08    0.06
  -8   8   1    0.18    0.31
  -8   8   1    0.07    0.06
  -8   8   1    0.07    0.06
  -8   8   1    0.09    0.08
   8  -8   1    0.14    0.06
   8  -8   1    0.10    0.24
  -8   8   1    0.07    0.05
  -8   8   1    0.08    0.26
  -8   8   1    0.03    0.08
  -8   8   1    0.02    0.26
  -8   9  -1    0.21    0.28
   8  -9  -1    0.18    0.17
  -8   9  -1    0.53    0.27
  -8   9   1    0.34    0.24
  -8   9   1    0.24    0.04
   8  -9   1    0.34    0.18
  -8   9   1    0.33    0.22
   9   0   1    0.21    0.04
   9   0  -1    0.10    0.05
   9   0   1    0.01    0.05
   9   0   1    0.16    0.06
  -9   0   1    0.01    0.05
   9   0   1    0.14    0.04
   9   0   1    0.04    0.03
   9   0  -1    0.00    0.04
   9   0  -1    0.22    0.04
  -9   0  -1    0.07    0.05
   9   0  -1    0.02    0.03
   9   0  -1    0.03    0.03
   9   0   1    0.02    0.04
  -9   0   1    0.05    0.05
   9   1   1  187.35    8.05
   9   1   1  180.26    7.99
   9   1   1  188.11    8.02
   9   1   1  171.96    8.00
  -9  -1   1  165.18    7.99
   9  -1  -1  162.32    8.00
   9  -1  -1  173.95    7.99
   9  -1  -1  190.08    8.04
   9   1   1  177.51    7.99
   9   1   1  173.02    7.99
  -9   1  -1  167.14    8.00
   9  -1  -1  172.61    7.99
   9   1   1  173.87    8.00
   9   1   1  184.12    8.03
  -9   1  -1  179.63    8.02
   9  -1   1  156.18    8.11
   9   1  -1  159.68    7.99
   9   1  -1  186.82    8.02
  -9  -1  -1  171.65    8.00
   9   1  -1  168.19    7.99
   9  -1   1  175.22    7.99
  -9   1   1  169.35    8.00
   9  -1   1  166.59    8.00
   9   1  -1  180.22    8.04
   9   1  -1  173.22    8.00
  -9   1   1  180.65    8.01
   9   1  -1  172.92    8.00
   9   1  -1  179.59    7.99
   9  -1   1  181.80    8.04
   9  -2  -1    9.78    0.51
   9   2   1   10.26    0.52
   9  -2  -1   10.86    0.52
   9   2   1   10.50    0.52
   9  -2  -1   10.71    0.56
  -9  -2   1    9.64    0.52
   9   2   1   11.09    0.54
  -9   2  -1   11.90    0.54
   9   2   1    9.81    0.50
  -9   2  -1   10.93    0.55
   9   2   1   11.01    0.56
   9   2   1   11.32    0.58
   9   2   1   10.77    0.52
   9   2  -1   10.28    0.52
   9   2  -1   10.48    0.52
   9  -2   1   10.46    0.52
   9   2  -1   10.50    0.52
   9  -2   1   10.53    0.56
   9   2  -1   10.49    0.54
  -9   2   1   10.33    0.53
   9   2  -1   11.14    0.54
   9   2  -1   10.40    0.50
  -9   2   1   10.38    0.55
   9   2  -1   11.21    0.58
   9   3   1   28.55    1.35
  -9   3  -1   29.29    1.38
   9   3   1   27.13    1.42
   9   3   1   28.54    1.35
  -9   3  -1   28.23    1.39
   9   3   1   28.34    1.35
   9  -3  -1   29.53    1.35
   9   3   1   29.68    1.40
   9  -3  -1   26.72    1.38
  -9   3  -1   28.17    1.37
   9   3   1   29.60    1.35
   9  -3   1   29.05    1.40
   9  -3   1   29.71    1.35
   9   3  -1   27.86    1.35
  -9   3   1   28.55    1.37
   9   3  -1   29.42    1.35
   9   3  -1   28.61    1.35
  -9   3   1   29.23    1.37
   9   3  -1   28.67    1.43
   9   3  -1   29.40    1.35
  -9   3   1   28.33    1.39
  -9   4  -1    3.08    0.23
  -9   4  -1    2.83    0.24
   9   4   1    2.99    0.18
   9   4   1    3.14    0.20
   9   4   1    3.19    0.20
  -9   4  -1    2.99    0.21
  -9   4  -1    3.65    0.25
  -9   4   1    3.45    0.23
   9   4  -1    2.82    0.30
   9  -4   1    3.25    0.20
   9   4  -1    2.91    0.20
   9   4  -1    3.10    0.19
  -9   4   1    3.27    0.23
   9   4  -1    3.10    0.20
  -9   4   1    3.04    0.24
  -9   5  -1    4.61    0.31
  -9   5  -1    4.22    0.28
   9  -5  -1    4.51    0.26
  -9   5  -1    4.23    0.32
  -9   5  -1    3.86    0.23
  -9   5  -1    4.04    0.28
  -9   5  -1    4.33    0.28
   9  -5   1    4.64    0.26
   9   5  -1    3.73    0.30
  -9   5   1    4.20    0.24
  -9   5   1    3.91    0.26
   9  -5   1    4.14    0.28
  -9   5   1    4.83    0.31
  -9   5   1    4.05    0.27
  -9   5   1    4.35    0.29
  -9   5   1    4.00    0.27
   9  -6  -1    0.66    0.11
  -9   6  -1    0.55    0.08
  -9   6  -1    0.60    0.12
  -9   6  -1    0.54    0.12
   9  -6  -1    0.62    0.12
  -9   6  -1    0.69    0.16
   9  -6  -1    0.51    0.08
  -9   6   1    0.60    0.11
  -9   6   1    0.73    0.17
  -9   6   1    0.67    0.13
  -9   6   1    0.62    0.12
  -9   6   1    0.54    0.11
   9  -6   1    0.59    0.10
  -9   6   1    0.78    0.14
  -9   6   1    0.54    0.07
  -9   7  -1    0.34    0.10
  -9   7  -1    0.33    0.06
   9  -7  -1    0.46    0.35
  -9   7  -1    0.43    0.10
  -9   7  -1    0.40    0.45
  -9   7  -1    0.48    0.45
  -9   7  -1    0.33    0.09
   9  -7  -1    0.43    0.08
  -9   7   1    0.39    0.09
  -9   7   1    0.47    0.12
  -9   7   1    0.28    0.09
  -9   7   1    0.32    0.06
   9  -7   1    0.51    0.35
   9  -7   1    0.30    0.07
  -9   7   1    0.42    0.11
  -9   7   1    0.44    0.38
  -9   7   1    0.30    0.45
  -9   7   1    0.39    0.09
  -9   8  -1    3.75    0.21
  -9   8  -1    3.97    0.26
   9  -8  -1    4.16    0.22
  -9   8  -1    4.67    0.64
  -9   8  -1    3.54    0.22
  -9   8  -1    4.26    0.25
   9  -8  -1    3.71    0.54
  -9   8   1    3.94    0.21
   9  -8   1    3.05    0.50
  -9   8   1    4.34    0.65
  -9   8   1    4.25    0.24
   9  -8   1    3.84    0.22
  -9   8   1    3.28    0.23
  -9   8   1    4.08    0.26
  -9   8   1    4.99    0.63
  -9   8   1    3.88    0.22
  10   0  -1    0.10    0.04
  10   0   1    0.11    0.06
  10   0  -1    0.10    0.04
  10   0   1    0.06    0.04
  10   0  -1    0.12    0.05
  10   0  -1    0.04    0.03
  10   0   1    0.14    0.04
  10   0  -1    0.04    0.06
  10   0  -1    0.05    0.05
  10   0   1   -0.01    0.05
 -10   0  -1    0.10    0.05
 -10   0   1    0.12    0.05
  10   0   1    0.05    0.05
 -10   1  -1  170.13    7.67
  10   1   1  173.12    7.65
 -10  -1   1  158.41    7.64
 -10   1  -1  160.20    7.65
  10   1   1  163.17    7.64
  10   1   1  160.40    7.64
  10  -1  -1  168.17    7.64
  10   1   1  176.50    7.70
  10   1   1  163.23    7.64
  10  -1  -1  168.86    7.64
  10   1   1  169.05    7.65
  10   1   1  176.88    7.68
  10  -1  -1  174.80    7.69
  10  -1  -1  150.65    7.65
  10  -1   1  160.74    7.65
  10   1  -1  169.99    7.64
  10   1  -1  167.02    7.65
  10   1  -1  166.67    7.64
  10  -1   1  179.84    7.65
  10   1  -1  170.88    7.70
 -10  -1  -1  165.16    7.65
  10  -1   1  148.20    7.63
  10   1  -1  169.93    7.64
  10   1  -1  171.55    7.68
 -10   1   1  167.04    7.65
  10  -1   1  171.54    7.69
 -10   2  -1   21.23    1.02
  10   2   1   20.43    0.98
  10   2   1   21.40    1.00
  10  -2  -1   20.22    1.02
  10   2   1   19.57    0.97
 -10  -2   1   19.42    0.98
  10  -2  -1   19.98    0.97
  10   2   1   20.83    0.98
  10   2   1   21.72    1.05
 -10   2  -1   20.36    0.99
  10   2   1   21.27    0.98
  10  -2  -1   20.81    0.98
  10   2  -1   21.04    0.99
  10   2  -1   20.29    0.97
  10  -2   1   20.81    0.98
  10  -2   1   20.54    1.03
 -10   2   1   19.78    0.99
  10   2  -1   21.08    0.98
  10   2  -1   20.47    1.00
  10   2  -1   21.48    1.00
  10   2  -1   20.21    1.04
  10   2  -1   20.32    0.98
 -10   2   1   19.98    0.99
 -10   2   1   21.11    1.01
  10   3   1    0.51    0.14
 -10   3  -1    1.02    0.13
  10   3   1    0.59    0.09
  10   3   1    0.55    0.08
 -10   3  -1    0.98    0.12
  10   3   1    0.47    0.08
  10  -3  -1    0.72    0.08
  10  -3  -1    0.79    0.12
  10   3   1    0.50    0.08
  10   3  -1    0.70    0.09
 -10   3   1    0.51    0.10
 -10   3   1    0.57    0.10
 -10   3   1    0.70    0.12
  10   3  -1    0.76    0.15
 -10   4  -1   19.61    0.96
  10  -4  -1   20.82    0.93
  10   4   1   18.31    0.92
 -10   4  -1   19.58    0.96
  10   4   1   19.72    0.92
 -10   4  -1   17.94    0.98
  10   4   1   19.83    0.93
 -10   4   1   17.80    0.97
  10   4  -1   19.14    0.93
  10   4  -1   18.15    0.92
  10   4  -1   19.67    0.92
  10   4  -1   19.41    0.93
 -10   4   1   19.26    0.95
  10   4  -1   17.60    1.03
  10  -4   1   20.36    0.93
 -10   4   1   18.45    0.95
 -10   5  -1    4.49    0.30
 -10   5  -1    4.09    0.26
 -10   5  -1    3.92    0.22
  10  -5  -1    3.96    0.25
  10   5   1    3.60    0.24
 -10   5  -1    3.98    0.31
  10  -5  -1    3.87    0.22
 -10   5  -1    3.80    0.27
 -10   5  -1    3.64    0.26
  10  -5   1    4.02    0.25
 -10   5   1    3.84    0.25
 -10   5   1    3.59    0.26
  10  -5   1    3.77    0.23
 -10   5   1    3.54    0.21
 -10   5   1    3.02    0.25
  10   5  -1    4.03    0.25
 -10   5   1    4.26    0.28
 -10   5   1    3.92    0.29
  10  -6  -1   14.19    0.73
 -10   6  -1   15.41    0.76
 -10   6  -1   13.49    0.73
 -10   6  -1   14.90    0.78
  10  -6  -1   15.05    0.71
 -10   6  -1   15.30    0.70
 -10   6  -1   14.07    0.73
 -10   6   1   14.54    0.73
 -10   6   1   15.41    0.70
  10  -6   1   14.56    0.71
 -10   6   1   14.17    0.78
 -10   6   1   13.79    0.74
 -10   6   1   14.08    0.77
  10  -6   1   15.27    0.73
 -10   6   1   14.36    0.75
 -10   6   1   14.41    0.72
 -10   7  -1    0.25    0.36
 -10   7  -1    0.16    0.07
 -10   7  -1    0.17    0.38
 -10   7  -1    0.24    0.09
 -10   7  -1    0.17    0.09
 -10   7  -1    0.13    0.05
  10  -7  -1    0.23    0.29
  10  -7  -1    0.20    0.06
  10  -7   1    0.11    0.27
 -10   7   1    0.08    0.29
 -10   7   1    0.25    0.09
 -10   7   1    0.15    0.05
 -10   7   1    0.21    0.10
 -10   7   1    0.28    0.42
 -10   7   1    0.17    0.08
 -10   7   1    0.14    0.07
  10  -7   1    0.16    0.06
 -10   8  -1    9.94    0.49
 -10   8  -1    9.03    0.44
 -10   8  -1    8.34    0.48
  10  -8   1    9.64    0.44
 -10   8   1    7.91    0.85
 -10   8   1    6.76    0.74
 -10   8   1    9.16    0.44
 -10   8   1    9.99    0.47
  10  -8   1    8.68    0.78
  11   0  -1    0.15    0.07
  11   0  -1    0.07    0.08
  11   0   1    0.18    0.05
  11   0   1    0.09    0.07
 -11   0  -1    0.12    0.06
  11   0   1    0.08    0.04
  11   0  -1   -0.02    0.05
  11   0   1    0.09    0.05
 -11   0   1    0.04    0.05
  11   0  -1    0.03    0.04
 -11   0  -1    0.00    0.06
  11   0  -1    0.15    0.05
  11   0  -1    0.05    0.04
  11  -1  -1    2.23    0.19
  11   1   1    2.25    0.17
  11  -1  -1    2.21    0.15
  11   1   1    2.14    0.14
  11   1   1    2.28    0.18
 -11   1  -1    2.21    0.16
 -11  -1   1    2.14    0.15
  11   1   1    2.35    0.15
  11  -1  -1    2.29    0.14
  11   1   1    2.30    0.16
 -11   1  -1    2.27    0.18
  11   1   1    2.21    0.14
  11  -1   1    2.12    0.18
  11   1  -1    2.49    0.15
  11  -1   1    2.07    0.15
  11   1  -1    2.33    0.16
  11   1  -1    2.33    0.14
  11   1  -1    2.33    0.18
 -11   1   1    2.28    0.16
  11  -1   1    2.18    0.14
  11   1  -1    2.20    0.14
  11   1  -1    2.37    0.21
 -11  -1  -1    2.41    0.16
  11   2   1   57.52    2.54
 -11  -2   1   52.60    2.54
  11  -2  -1   54.77    2.59
 -11   2  -1   54.27    2.58
  11   2   1   55.93    2.55
  11   2   1   57.97    2.57
  11  -2  -1   53.83    2.53
 -11   2  -1   54.16    2.55
  11   2   1   54.31    2.61
  11   2   1   52.00    2.53
  11   2   1   54.60    2.54
  11  -2  -1   55.96    2.54
  11   2  -1   53.82    2.56
  11   2  -1   51.62    2.53
  11   2  -1   54.27    2.57
  11   2  -1   56.23    2.54
 -11   2   1   54.39    2.57
 -11   2   1   54.84    2.55
  11  -2   1   56.06    2.60
  11  -2   1   53.93    2.54
 -11  -2  -1   54.44    2.54
  11   2  -1   53.04    2.61
  11  -2   1   57.17    2.53
 -11   2   1   53.12    2.55
  11   2  -1   55.91    2.53
  11   2  -1   56.53    2.55
  11   3   1    1.78    0.16
 -11   3  -1    1.73    0.18
 -11   3  -1    1.97    0.17
  11  -3  -1    1.76    0.13
  11   3   1    1.70    0.12
  11   3   1    1.81    0.15
 -11   3  -1    1.90    0.17
  11   3   1    2.18    0.15
  11   3   1    1.80    0.14
  11  -3  -1    2.01    0.15
  11   3  -1    1.76    0.14
  11   3  -1    1.92    0.14
  11   3  -1    1.89    0.15
 -11   3   1    1.78    0.17
  11  -3   1    1.77    0.14
 -11   3   1    1.88    0.19
 -11   3   1    2.11    0.18
  11  -3   1    1.90    0.19
  11   3  -1    1.66    0.22
  11   3  -1    1.86    0.16
  11   3  -1    1.79    0.12
  11   4   1   10.27    0.47
 -11   4  -1    9.54    0.52
  11  -4  -1    8.92    0.48
  11   4   1    9.83    0.52
  11   4   1    8.69    0.48
  11  -4  -1    8.65    0.46
 -11   4  -1    9.09    0.52
 -11   4  -1    8.26    0.48
  11   4   1   10.53    0.47
  11   4   1    9.17    0.48
 -11   4   1    9.08    0.51
 -11   4   1    9.76    0.48
  11   4  -1    9.14    0.48
  11   4  -1   10.36    0.52
  11   4  -1    7.97    0.46
  11   4  -1    9.09    0.49
  11  -4   1    9.45    0.47
 -11   4   1    9.34    0.51
  11   4  -1    8.51    0.48
  11  -4   1    8.64    0.47
  11  -4   1    9.54    0.48
 -11   5  -1    3.01    0.22
 -11   5  -1    2.71    0.23
 -11   5  -1    2.88    0.28
 -11   5  -1    2.88    0.24
 -11   5  -1    2.79    0.22
  11  -5  -1    2.88    0.19
  11  -5  -1    3.05    0.21
 -11   5  -1    2.81    0.18
  11   5   1    2.96    0.21
  11   5  -1    2.77    0.21
 -11   5   1    2.71    0.18
 -11   5   1    2.69    0.22
  11  -5   1    2.93    0.20
  11  -5   1    2.97    0.19
  11   5  -1    2.84    0.21
 -11   5   1    3.14    0.26
  11  -5   1    3.22    0.21
 -11   5   1    2.94    0.24
 -11   5   1    2.88    0.21
  11  -6  -1    3.38    0.24
 -11   6  -1    3.30    0.27
 -11   6  -1    3.11    0.20
 -11   6  -1    3.59    0.25
 -11   6  -1    3.85    0.25
 -11   6  -1    3.70    0.29
  11  -6  -1    4.01    0.22
 -11   6   1    3.92    0.27
  11  -6   1    3.47    0.24
  11  -6   1    3.71    0.22
 -11   6   1    4.03    0.26
 -11   6   1    3.77    0.21
 -11   6   1    3.91    0.25
 -11   6   1    4.01    0.29
 -11   6   1    3.45    0.32
 -11   6   1    3.46    0.25
 -11   7  -1    3.29    0.22
  11  -7  -1    3.51    0.20
  11  -7  -1    3.76    0.58
 -11   7  -1    3.19    0.23
 -11   7  -1    2.86    0.18
 -11   7  -1    3.34    0.59
 -11   7  -1    3.70    0.23
 -11   7  -1    2.84    0.65
 -11   7   1    3.35    0.57
 -11   7   1    3.28    0.22
 -11   7   1    2.94    0.18
 -11   7   1    3.36    0.22
 -11   7   1    3.91    1.06
 -11   7   1    2.98    0.22
 -11   7   1    2.77    0.24
  11  -7   1    3.24    0.55
  11  -7   1    3.25    0.20
  11  -8  -1    0.15    0.18
 -11   8  -1    0.05    0.19
 -11   8  -1    0.13    0.25
  11  -8  -1   -0.02    0.32
  11  -8   1    0.04    0.16
 -11   8   1    0.03    0.16
 -11   8   1    0.08    0.26
  12   0   1    0.02    0.04
  12   0  -1    0.00    0.05
  12   0   1    0.15    0.06
  12   0   1    0.00    0.04
  12   0   1    0.22    0.05
 -12   0   1    0.02    0.05
  12   0  -1    0.07    0.04
 -12   0  -1    0.10    0.06
  12   0  -1    0.07    0.06
  12   0   1    0.27    0.10
  12   0  -1    0.05    0.07
  12   0  -1    0.04    0.07
  12   0   1    0.18    0.08
  12   0  -1    0.04    0.04
 -12  -1   1   75.37    3.52
  12  -1  -1   78.57    3.51
  12   1   1   78.41    3.52
  12   1   1   73.75    3.56
 -12   1  -1   78.31    3.53
  12  -1  -1   74.04    3.57
  12   1   1   71.49    3.52
 -12   1  -1   71.84    3.54
  12  -1  -1   77.38    3.52
  12   1   1   75.61    3.51
  12   1   1   76.82    3.51
  12   1  -1   76.43    3.51
  12   1  -1   74.15    3.56
  12  -1   1   75.36    3.52
  12   1  -1   80.09    3.52
 -12  -1  -1   77.97    3.52
  12   1  -1   77.07    3.51
  12   1  -1   78.82    3.53
  12  -1   1   78.67    3.51
  12   1  -1   73.61    3.58
 -12   1   1   75.04    3.52
  12  -1   1   76.25    3.58
  12   2   1    0.66    0.08
  12   2   1    0.85    0.11
  12   2   1    0.69    0.12
  12   2   1    0.79    0.10
  12   2   1    0.64    0.15
 -12  -2   1    0.72    0.10
 -12   2  -1    0.53    0.12
  12  -2  -1    0.74    0.10
  12  -2  -1    0.89    0.15
  12   2   1    0.71    0.08
  12  -2  -1    0.77    0.09
  12  -2   1    0.68    0.09
  12   2  -1    0.73    0.12
  12  -2   1    0.83    0.15
 -12  -2  -1    0.62    0.10
  12   2  -1    0.72    0.09
  12   2  -1    0.67    0.14
  12   2  -1    0.66    0.11
 -12   2   1    0.70    0.10
  12   2  -1    0.72    0.09
  12   2  -1    0.72    0.09
  12  -2   1    0.78    0.08
  12   3   1    3.06    0.32
 -12   3  -1    2.78    0.25
  12   3   1    3.39    0.21
 -12   3  -1    3.09    0.23
  12  -3  -1    2.61    0.19
  12   3   1    3.15    0.21
  12   3   1    3.13    0.24
  12   3   1    3.03    0.19
  12  -3  -1    3.54    0.21
 -12   3  -1    3.12    0.23
  12   3   1    3.27    0.21
 -12   3   1    2.84    0.22
  12   3  -1    3.32    0.21
 -12   3   1    2.86    0.24
  12   3  -1    3.07    0.31
  12   3  -1    3.30    0.20
  12  -3   1    2.91    0.26
  12  -3   1    3.18    0.21
  12   3  -1    3.07    0.23
  12  -3   1    3.02    0.19
  12   3  -1    3.27    0.19
 -12   3   1    3.19    0.23
 -12  -3  -1    2.88    0.21
 -12   4  -1    0.83    0.11
 -12   4  -1    1.12    0.16
  12   4   1    0.80    0.11
  12   4   1    0.76    0.10
  12  -4  -1    0.88    0.10
  12  -4  -1    1.17    0.13
  12   4   1    0.83    0.12
  12  -4  -1    0.98    0.11
 -12   4  -1    0.72    0.14
  12   4   1    0.69    0.11
  12   4   1    0.65    0.10
  12   4   1    0.74    0.08
  12  -4   1    0.80    0.10
  12   4  -1    0.78    0.10
  12   4  -1    1.06    0.11
  12   4  -1    0.84    0.12
  12   4  -1    0.81    0.09
  12   4  -1    0.95    0.13
  12   4  -1    0.85    0.11
  12  -4   1    1.11    0.13
 -12   4   1    1.20    0.16
 -12   4   1    0.85    0.11
 -12   4   1    1.03    0.14
  12  -4   1    1.07    0.11
  12   4  -1    0.74    0.10
 -12   4   1    0.80    0.13
 -12   5  -1    3.27    0.26
 -12   5  -1    3.36    0.23
 -12   5  -1    3.34    0.23
 -12   5  -1    3.07    0.29
  12   5   1    3.28    0.23
  12  -5  -1    3.48    0.23
  12   5   1    3.37    0.20
  12  -5  -1    3.06    0.21
  12   5   1    3.19    0.22
  12  -5   1    3.07    0.20
  12  -5   1    3.61    0.23
  12   5  -1    3.00    0.19
  12   5  -1    2.93    0.23
  12  -5   1    3.06    0.21
 -12   5   1    3.17    0.22
  12   5  -1    3.24    0.24
 -12   5   1    2.99    0.27
 -12   5   1    3.14    0.23
 -12   5   1    3.27    0.26
 -12   6  -1   20.26    1.59
 -12   6  -1   20.80    0.98
 -12   6  -1   19.42    0.96
 -12   6  -1   18.42    0.96
  12  -6  -1   21.07    0.95
 -12   6   1   18.82    0.97
  12  -6   1   20.98    0.94
 -12   6   1   18.64    1.79
 -12   6   1   18.29    1.52
 -12   6   1   20.02    1.83
 -12   6   1   19.52    0.96
  12  -6   1   19.16    1.50
 -12   6   1   20.99    0.98
 -12   7  -1    1.76    0.17
  12  -7  -1    1.84    0.43
 -12   7  -1    1.19    0.44
 -12   7  -1    1.95    0.45
  12  -7  -1    1.71    0.13
 -12   7  -1    1.63    0.16
  12  -7   1    1.78    0.44
 -12   7   1    1.16    0.52
  12  -7   1    1.85    0.14
 -12   7   1    1.70    0.15
 -12   7   1    2.01    0.44
 -12   7   1    1.24    0.14
  12  -8  -1    1.91    0.32
 -12   8  -1    1.80    0.40
  12  -8   1    1.31    0.30
 -12   8   1    1.72    0.31
  13   0   1    0.05    0.05
  13   0   1    0.02    0.08
  13   0   1    0.01    0.04
  13   0  -1    0.10    0.05
  13   0  -1    0.04    0.06
 -13   0   1    0.05    0.06
  13   0  -1    0.04    0.06
  13   0   1    0.07    0.05
  13   0   1    0.00    0.06
 -13  -1   1   38.89    1.90
  13   1   1   39.43    1.89
  13   1   1   42.45    1.90
  13  -1  -1   42.44    1.89
 -13   1  -1   41.86    1.92
  13   1   1   40.29    1.98
  13  -1  -1   39.87    1.97
  13   1   1   43.26    1.92
  13   1   1   41.98    1.90
  13   1   1   38.50    1.95
  13  -1  -1   40.39    1.90
  13   1  -1   37.08    1.95
  13   1  -1   42.57    1.90
  13  -1   1   38.69    1.97
  13  -1   1   39.21    1.89
  13   1  -1   42.40    1.91
  13   1  -1   40.60    1.89
  13  -1   1   39.29    1.90
  13   1  -1   41.92    1.92
  13   1  -1   40.65    1.98
 -13  -1  -1   39.70    1.91
 -13   1   1   41.36    1.91
  13   2   1   11.75    0.59
  13  -2  -1   10.82    0.65
 -13   2  -1   12.30    0.62
  13  -2  -1   12.61    0.60
  13   2   1   11.26    0.68
  13  -2  -1   12.29    0.58
  13   2   1   11.12    0.63
  13   2   1   12.35    0.60
  13   2   1   12.35    0.59
 -13   2  -1   10.25    0.63
 -13  -2  -1   11.86    0.61
  13   2  -1   11.25    0.69
  13  -2   1   12.43    0.59
  13   2  -1   12.06    0.59
 -13   2   1   12.64    0.62
  13  -2   1   11.17    0.66
  13   2  -1   12.20    0.60
  13   2  -1   12.55    0.59
  13   2  -1   12.75    0.63
  13   2  -1   10.56    0.63
  13  -2   1   12.24    0.60
  13  -3  -1    2.71    0.19
 -13   3  -1    2.91    0.23
  13   3   1    2.79    0.21
  13   3   1    2.77    0.20
 -13   3  -1    2.91    0.20
  13   3   1    2.91    0.18
  13  -3  -1    3.11    0.20
  13   3   1    3.00    0.21
  13   3   1    3.03    0.19
 -13   3  -1    2.89    0.23
  13  -3  -1    2.94    0.20
  13   3   1    3.25    0.21
  13   3   1    3.13    0.21
  13   3   1    3.15    0.21
  13   3   1    3.22    0.22
  13   3   1    2.87    0.18
 -13   3   1    2.80    0.23
  13  -3   1    2.91    0.20
  13   3  -1    2.96    0.22
 -13   3   1    3.10    0.23
  13   3  -1    2.84    0.20
  13   3  -1    3.09    0.20
  13   3  -1    2.93    0.26
  13  -3   1    2.67    0.19
  13  -3   1    3.06    0.19
 -13   3   1    2.97    0.20
 -13  -3  -1    3.00    0.22
  13   3  -1    3.07    0.18
  13   3  -1    3.13    0.22
  13   3  -1    2.98    0.21
  13  -3   1    3.14    0.21
  13   3  -1    3.17    0.21
  13   3  -1    3.18    0.19
  13   4   1    0.12    0.06
 -13   4  -1    0.07    0.07
  13  -4  -1    0.14    0.07
 -13   4  -1    0.18    0.11
  13   4   1    0.13    0.07
 -13   4  -1    0.11    0.09
  13   4   1    0.25    0.09
  13  -4  -1    0.19    0.08
  13   4   1    0.09    0.07
  13  -4  -1    0.11    0.07
  13   4   1    0.13    0.06
  13   4   1    0.40    0.09
  13   4   1    0.12    0.09
  13   4  -1    0.43    0.11
 -13   4   1    0.39    0.11
  13   4  -1    0.13    0.05
  13   4  -1    0.51    0.10
  13   4  -1    0.06    0.07
 -13   4   1    0.51    0.11
 -13   4   1    0.16    0.08
  13  -4   1    0.14    0.07
  13  -4   1    0.10    0.07
  13   4  -1    0.08    0.05
  13   4  -1    0.08    0.07
  13   4  -1    0.09    0.09
 -13   4   1    0.31    0.11
  13  -4   1    0.18    0.07
 -13   5  -1   10.76    0.58
 -13   5  -1   10.64    0.62
  13  -5  -1   11.05    0.57
 -13   5  -1   11.04    0.56
  13   5   1   10.58    0.55
  13   5   1   10.74    0.57
  13   5   1   10.94    0.53
  13  -5  -1   11.20    0.55
 -13   5  -1   11.08    0.61
  13  -5   1   10.44    0.54
  13  -5   1   11.39    0.57
  13   5  -1   10.56    0.57
 -13   5   1   10.89    0.57
  13   5  -1   11.22    0.56
 -13   5   1   10.99    0.60
  13   5  -1   11.18    0.54
  13   5  -1   10.73    0.57
 -13   5   1   11.46    0.56
 -13   5   1   10.94    0.61
  13  -5   1   10.93    0.55
 -13   6  -1    0.08    0.10
  13  -6  -1   -0.01    0.06
 -13   6  -1   -0.01    0.27
 -13   6  -1   -0.03    0.48
 -13   6  -1    0.04    0.07
  13  -6  -1    0.06    0.26
 -13   6   1    0.07    0.07
 -13   6   1    0.01    0.29
  13  -6   1    0.09    0.06
  13  -6   1    0.22    0.31
 -13   6   1    0.05    0.37
 -13   6   1    0.05    0.09
 -13   6   1   -0.03    0.08
 -13   6   1   -0.03    0.41
 -13   7  -1    2.40    0.17
  13  -7  -1    2.35    0.15
  13  -7  -1    1.62    0.38
 -13   7  -1    2.30    0.23
 -13   7   1    2.34    0.16
 -13   7   1    1.54    0.37
 -13   7   1    2.06    0.19
  13  -7   1    2.01    0.15
  13  -7   1    1.48    0.40
  14   0  -1    0.05    0.07
 -14   0   1    0.00    0.07
  14   0   1    0.11    0.05
 -14   0  -1    0.25    0.09
  14   0   1    0.07    0.08
  14   0   1    0.03    0.06
  14   0  -1    0.07    0.06
  14   0  -1    0.02    0.06
  14   1   1    0.99    0.18
  14  -1  -1    1.19    0.11
  14   1   1    1.17    0.12
 -14  -1   1    1.00    0.13
 -14   1  -1    1.05    0.13
  14   1   1    1.24    0.12
  14   1   1    1.47    0.13
  14  -1  -1    0.98    0.12
  14   1  -1    1.20    0.12
  14   1  -1    1.02    0.11
 -14   1   1    0.93    0.12
  14   1  -1    1.30    0.21
  14  -1   1    0.98    0.11
 -14  -1  -1    1.27    0.14
  14   1  -1    1.33    0.15
  14   1  -1    1.07    0.11
  14   1  -1    1.11    0.13
  14  -1   1    1.44    0.14
  14   2   1    0.23    0.08
  14  -2  -1    0.12    0.08
  14  -2  -1    0.11    0.07
  14   2   1    0.26    0.07
  14   2   1    0.11    0.07
 -14   2  -1    0.19    0.07
  14   2   1    0.10    0.05
  14  -2  -1    0.14    0.06
  14  -2  -1    0.25    0.08
  14   2   1    0.13    0.07
  14   2   1    0.21    0.07
  14   2   1    0.23    0.06
 -14   2  -1    0.25    0.10
  14   2   1    0.12    0.08
  14   2   1    0.56    0.09
  14   2  -1    0.24    0.08
 -14   2   1    0.08    0.09
  14  -2   1    0.16    0.06
  14   2  -1    0.25    0.07
  14   2  -1    0.07    0.10
  14   2  -1    0.25    0.07
 -14   2   1    0.11    0.07
  14   2  -1    0.16    0.06
  14   2  -1    0.24    0.08
  14  -2   1    0.15    0.06
  14   2  -1    0.27    0.10
  14   2  -1    0.26    0.06
  14  -2   1    0.15    0.07
 -14  -2  -1    0.19    0.08
  14   2  -1    0.14    0.07
  14   2  -1    0.23    0.07
  14   3   1    5.80    0.32
  14   3   1    5.59    0.33
 -14   3  -1    5.39    0.35
  14   3   1    5.31    0.31
  14   3   1    6.05    0.33
  14   3   1    5.71    0.29
  14   3   1    5.69    0.31
  14   3   1    5.36    0.32
  14  -3  -1    5.22    0.30
 -14   3  -1    5.00    0.31
  14   3   1    5.69    0.32
  14  -3  -1    5.65    0.33
 -14   3  -1    5.91    0.36
  14  -3  -1    4.77    0.30
  14   3  -1    5.89    0.33
  14   3  -1    5.28    0.34
  14  -3   1    5.66    0.31
  14   3  -1    5.47    0.32
  14   3  -1    5.83    0.32
  14   3  -1    5.45    0.30
  14   3  -1    5.53    0.29
  14  -3   1    5.80    0.33
  14   3  -1    5.13    0.32
 -14   3   1    5.89    0.35
  14   3  -1    5.51    0.31
  14   3  -1    5.40    0.33
  14  -3   1    5.47    0.31
 -14   3   1    5.76    0.31
 -14   4  -1    9.82    0.55
  14  -4  -1    9.42    0.49
 -14   4  -1    9.60    0.50
  14   4   1    9.99    0.51
  14   4   1    9.43    0.50
  14   4   1    9.43    0.49
  14   4   1    9.74    0.48
  14   4   1   10.00    0.51
  14   4   1    9.60    0.51
 -14   4  -1    9.50    0.54
  14  -4  -1    9.79    0.51
  14  -4  -1    9.09    0.49
 -14   4   1    9.92    0.50
  14  -4   1    9.95    0.52
 -14   4   1    9.64    0.54
  14  -4   1    9.27    0.49
 -14   4   1    9.54    0.54
  14   4  -1   10.17    0.52
  14   4  -1   10.00    0.48
  14   4  -1    9.31    0.49
  14   4  -1   10.07    0.50
  14   4  -1    9.89    0.50
  14   4  -1   10.05    0.51
  14   4  -1   10.13    0.53
  14  -4   1    9.23    0.49
 -14   5  -1    0.16    0.37
  14   5   1    0.02    0.11
  14  -5  -1    0.07    0.08
 -14   5  -1    0.07    0.09
 -14   5  -1   -0.02    0.42
  14  -5  -1    0.05    0.30
 -14   5  -1    0.05    0.07
  14   5   1    0.04    0.07
  14   5   1    0.06    0.23
  14   5   1   -0.03    0.05
  14  -5  -1    0.03    0.07
  14   5   1    0.13    0.10
  14  -5   1    0.08    0.06
  14   5  -1   -0.01    0.06
  14   5  -1    0.09    0.43
 -14   5   1    0.02    0.08
  14  -5   1    0.08    0.08
  14   5  -1    0.05    0.23
 -14   5   1    0.17    0.14
  14  -5   1    0.09    0.32
 -14   5   1   -0.05    0.42
  14  -5   1    0.14    0.35
 -14   5   1    0.01    0.08
  14  -5   1    0.05    0.06
  14   5  -1    0.05    0.08
  14   5  -1    0.07    0.09
  14   5  -1    0.00    0.14
  14  -6  -1   15.32    1.18
  14  -6  -1   13.74    0.67
 -14   6  -1   13.74    1.38
 -14   6  -1   14.53    1.17
 -14   6  -1   13.64    0.69
 -14   6  -1   12.89    0.68
 -14   6   1   14.68    1.14
 -14   6   1   12.59    0.68
 -14   6   1   13.84    1.32
  14  -6   1   13.99    0.67
 -14   6   1   13.01    0.67
 -14   6   1   14.71    1.37
  14  -6   1   12.47    1.11
 -14   7  -1    4.30    0.52
 -14   7   1    5.88    0.75
  14  -7   1    5.60    0.59
 -14   7   1    5.40    0.54
  15   0   1    0.03    0.07
 -15   0   1    0.18    0.08
 -15   0  -1    0.03    0.06
 -15   0  -1    0.08    0.08
  15   0   1   -0.02    0.09
  15   0   1   -0.01    0.07
  15   0  -1    0.02    0.07
  15   0  -1    0.10    0.06
  15   0   1   -0.03    0.05
  15   0   1    0.08    0.06
  15   0  -1   -0.02    0.07
  15   0  -1    0.13    0.09
  15   0  -1    0.02    0.05
  15   0   1    0.30    0.09
  15   0  -1    0.02    0.06
  15   0   1   -0.01    0.07
  15   0   1    0.01    0.05
  15   0  -1    0.09    0.07
 -15   0   1    0.01    0.07
  15  -1  -1   10.33    0.54
 -15   1  -1   10.97    0.55
  15  -1  -1    9.74    0.51
  15   1   1    9.21    0.52
 -15   1  -1    9.81    0.51
  15  -1  -1    9.61    0.54
  15  -1  -1   10.81    0.52
  15   1   1    9.58    0.50
  15   1   1   10.59    0.53
  15  -1  -1    9.98    0.50
  15   1   1   10.20    0.52
  15   1   1   10.18    0.52
  15   1   1   10.65    0.52
  15   1   1   11.27    0.54
  15   1   1   11.04    0.53
  15   1   1    9.90    0.50
  15   1   1   10.10    0.52
 -15  -1   1   10.00    0.54
  15  -1  -1    9.35    0.50
  15   1   1    9.60    0.49
 -15   1   1   10.06    0.51
  15   1  -1    9.68    0.50
  15  -1   1   11.09    0.52
  15   1  -1   10.60    0.55
 -15   1   1   10.77    0.55
  15   1  -1   10.88    0.52
  15  -1   1    9.68    0.54
  15   1  -1   10.42    0.52
  15  -1   1    9.91    0.50
  15   1  -1   11.09    0.54
  15   1  -1   10.28    0.52
  15   1  -1   10.22    0.50
  15  -1   1    9.95    0.50
  15  -1   1    9.63    0.53
  15   1  -1   10.44    0.53
  15   1  -1    8.96    0.51
  15   1  -1    9.77    0.52
  15   1  -1   10.25    0.53
  15  -1   1   10.04    0.52
 -15  -1  -1   10.21    0.54
  15   2   1   16.26    0.77
 -15   2  -1   15.92    0.79
  15   2   1   14.82    0.76
 -15   2  -1   15.42    0.75
  15   2   1   14.89    0.73
  15  -2  -1   15.68    0.77
  15   2   1   16.14    0.77
  15  -2  -1   14.78    0.73
  15  -2  -1   12.96    0.76
  15  -2  -1   15.62    0.75
  15  -2  -1   14.54    0.75
  15   2   1   15.17    0.75
  15   2   1   16.19    0.77
  15   2   1   15.21    0.76
  15   2   1   14.64    0.75
  15   2   1   15.77    0.77
  15   2  -1   15.44    0.74
  15  -2   1   15.83    0.75
 -15   2   1   16.81    0.79
 -15   2   1   14.72    0.75
  15  -2   1   15.42    0.77
  15  -2   1   15.14    0.75
 -15  -2  -1   14.82    0.77
  15   2  -1   15.14    0.77
  15   2  -1   15.23    0.76
  15   2  -1   15.78    0.77
  15   2  -1   15.00    0.73
  15   2  -1   15.49    0.77
  15   2  -1   14.81    0.75
  15   2  -1   16.44    0.77
  15   2  -1   16.32    0.77
  15  -3  -1    4.90    0.30
 -15   3  -1    4.80    0.33
  15   3   1    5.33    0.31
  15   3   1    5.34    0.33
  15  -3  -1    5.30    0.32
 -15   3  -1    5.67    0.35
  15   3   1    5.12    0.30
 -15   3  -1    5.15    0.29
  15   3   1    5.45    0.30
  15   3   1    5.29    0.30
  15   3   1    5.08    0.27
  15  -3  -1    4.71    0.29
  15   3   1    5.30    0.31
  15   3   1    4.78    0.31
  15   3  -1    5.26    0.31
  15   3  -1    5.25    0.30
 -15   3   1    5.30    0.33
  15   3  -1    5.05    0.32
  15  -3   1    5.04    0.32
  15   3  -1    5.34    0.31
  15   3  -1    5.39    0.31
  15   3  -1    5.34    0.27
 -15   3   1    4.76    0.29
  15   3  -1    5.85    0.35
  15   3  -1    5.40    0.30
  15  -3   1    4.96    0.29
  15   3  -1    5.26    0.30
  15  -3   1    5.15    0.29
  15   4   1    1.01    0.13
 -15   4  -1    1.39    0.19
  15   4   1    1.25    0.13
 -15   4  -1    1.21    0.14
  15   4   1    1.59    0.15
  15  -4  -1    1.39    0.13
  15  -4  -1    1.53    0.16
 -15   4  -1    1.27    0.13
  15  -4  -1    1.28    0.12
  15   4   1    1.28    0.14
  15   4   1    1.38    0.13
 -15   4  -1    1.28    0.17
  15   4   1    1.29    0.11
 -15   4   1    1.20    0.12
  15   4  -1    1.50    0.15
  15   4  -1    1.29    0.19
  15  -4   1    1.25    0.14
  15   4  -1    1.15    0.13
  15   4  -1    1.30    0.13
  15   4  -1    1.34    0.11
  15  -4   1    1.45    0.13
  15   4  -1    0.98    0.16
  15   4  -1    1.62    0.15
  15  -4   1    1.36    0.13
  15   4  -1    1.02    0.14
 -15   4   1    1.23    0.17
  15  -5  -1    0.04    0.07
  15   5   1    0.09    0.07
  15   5   1    0.07    0.10
  15   5   1    0.05    0.05
  15   5   1    0.01    0.09
 -15   5  -1    0.02    0.08
 -15   5  -1    0.08    0.08
 -15   5  -1    0.03    0.31
  15   5   1    0.11    0.20
  15  -5  -1    0.09    0.32
 -15   5  -1   -0.05    0.39
  15   5  -1    0.08    0.06
  15  -5   1    0.10    0.32
  15   5  -1    0.12    0.22
  15  -5   1    0.06    0.07
  15   5  -1    0.01    0.07
 -15   5   1   -0.07    0.33
  15  -5   1    0.11    0.06
  15  -5   1   -0.04    0.31
  15   5  -1    0.12    0.31
  15   5  -1   -0.01    0.10
  15   5  -1    0.04    0.08
 -15   5   1    0.08    0.07
  15  -6  -1    0.24    0.26
 -15   6  -1    0.15    0.24
 -15   6  -1    0.17    0.09
 -15   6  -1    0.17    0.07
  15  -6  -1    0.14    0.07
 -15   6  -1    0.17    0.35
  15  -6   1    0.11    0.24
 -15   6   1    0.22    0.08
 -15   6   1    0.23    0.28
 -15   6   1    0.14    0.31
 -15   6   1    0.18    0.08
  15  -6   1    0.19    0.07
 -15   6   1    0.22    0.07
 -15   7  -1    0.85    0.24
 -15   7   1    0.69    0.34
  15  -7   1    0.92    0.27
  16   0  -1   -0.03    0.08
  16   0  -1    0.00    0.06
 -16   0  -1   -0.05    0.07
  16   0   1   -0.02    0.05
  16   0  -1    0.05    0.05
  16   0  -1   -0.02    0.07
 -16   0  -1   -0.01    0.09
  16   0  -1    0.11    0.06
  16   0   1    0.03    0.06
  16   0  -1    0.02    0.07
  16   0   1   -0.02    0.08
  16   0   1    0.10    0.11
  16   0   1    0.02    0.06
 -16   0   1    0.12    0.09
  16   0   1    0.09    0.08
  16   0   1    0.08    0.08
  16  -1  -1   79.56    3.58
  16   1   1   72.13    3.55
  16  -1  -1   76.39    3.54
  16  -1  -1   76.26    3.56
  16  -1  -1   77.34    3.54
  16   1   1   77.97    3.57
 -16   1  -1   80.86    3.59
  16   1   1   75.55    3.57
  16   1   1   74.01    3.56
  16   1   1   70.55    3.54
  16  -1  -1   80.53    3.57
  16   1   1   77.21    3.58
  16   1   1   81.75    3.59
 -16   1  -1   77.52    3.55
  16   1   1   80.28    3.57
  16   1   1   74.76    3.56
 -16  -1   1   76.24    3.58
  16   1  -1   75.79    3.55
 -16  -1  -1   72.93    3.55
  16   1  -1   82.33    3.57
  16   1  -1   76.93    3.57
 -16   1   1   74.51    3.55
 -16   1   1   82.28    3.59
  16   1  -1   77.87    3.59
 -16  -1  -1   77.37    3.59
  16  -1   1   78.84    3.55
  16  -1   1   75.53    3.56
  16   1  -1   71.79    3.56
  16   1  -1   78.65    3.57
  16  -1   1   75.82    3.54
  16  -1   1   73.24    3.58
  16  -1   1   82.16    3.57
  16   1  -1   81.32    3.59
  16   1  -1   74.56    3.57
  16   1  -1   76.59    3.55
  16   1  -1   80.92    3.58
  16  -1   1   73.74    3.58
 -16   2  -1    1.11    0.16
  16  -2  -1    1.04    0.10
  16   2   1    0.90    0.11
  16   2   1    1.05    0.13
  16  -2  -1    1.12    0.12
  16   2   1    1.14    0.13
  16   2   1    0.99    0.12
  16  -2  -1    1.26    0.15
  16   2   1    1.17    0.14
  16   2   1    1.12    0.10
  16  -2  -1    1.12    0.11
  16   2   1    1.01    0.11
  16   2   1    1.15    0.13
 -16   2  -1    1.06    0.11
  16   2  -1    0.89    0.09
 -16   2   1    1.29    0.16
  16  -2   1    1.00    0.09
 -16  -2  -1    0.93    0.14
  16   2  -1    1.11    0.14
  16   2  -1    0.82    0.12
  16   2  -1    0.88    0.11
  16   2  -1    1.58    0.14
  16   2  -1    1.13    0.14
  16   2  -1    0.92    0.13
  16   2  -1    1.08    0.11
  16   2  -1    1.06    0.12
  16  -2   1    0.74    0.12
  16  -2   1    0.95    0.11
 -16   2   1    0.93    0.11
  16   3   1   22.80    1.09
 -16   3  -1   23.36    1.08
  16  -3  -1   21.63    1.10
  16  -3  -1   21.33    1.08
  16   3   1   23.14    1.08
  16   3   1   22.14    1.09
  16   3   1   21.97    1.10
  16   3   1   22.54    1.07
  16   3   1   22.48    1.11
  16  -3  -1   23.24    1.08
  16   3   1   22.47    1.10
 -16   3  -1   22.95    1.13
  16   3   1   22.67    1.10
  16  -3   1   21.53    1.10
  16   3  -1   23.74    1.09
  16   3  -1   23.91    1.10
  16   3  -1   22.14    1.10
  16  -3   1   22.39    1.08
  16   3  -1   23.30    1.07
  16   3  -1   22.89    1.10
  16   3  -1   23.18    1.10
  16   3  -1   22.80    1.10
  16  -3   1   20.58    1.08
  16   3  -1   23.56    1.08
 -16   3   1   22.90    1.12
 -16   3   1   24.11    1.08
  16   4   1    1.59    0.15
 -16   4  -1    1.49    0.14
  16   4   1    1.42    0.19
  16   4   1    1.39    0.34
  16  -4  -1    1.89    0.58
  16   4   1    1.03    0.12
  16  -4  -1    1.37    0.50
  16  -4  -1    1.28    0.12
 -16   4  -1    1.61    0.62
  16   4   1    1.71    0.54
  16   4   1    1.29    0.11
  16   4   1    1.09    0.44
  16   4   1    1.56    0.15
  16  -4  -1    1.47    0.14
  16   4  -1    1.45    0.12
  16   4  -1    1.58    0.14
 -16   4   1    1.22    0.52
 -16   4   1    1.62    0.14
  16   4  -1    1.51    0.15
  16   4  -1    1.44    0.49
  16   4  -1    1.59    0.20
  16   4  -1    1.56    0.15
  16   4  -1    1.58    0.16
  16   4  -1    1.30    0.35
  16  -4   1    1.77    0.14
  16  -4   1    1.02    0.46
  16  -4   1    0.98    0.15
  16  -5  -1    2.20    0.16
 -16   5  -1    2.20    0.18
  16   5   1    2.26    0.20
  16   5   1    2.06    0.20
  16   5   1    2.54    0.64
  16   5   1    2.09    0.17
  16   5   1    1.92    0.37
  16   5   1    2.10    0.15
  16  -5  -1    2.13    0.50
 -16   5  -1    2.02    0.62
  16  -5   1    2.24    0.16
  16  -5   1    2.06    0.51
 -16   5   1    2.36    0.17
  16   5  -1    2.38    0.39
  16   5  -1    2.30    0.19
  16   5  -1    2.38    0.18
 -16   5   1    1.96    0.60
  16   5  -1    2.45    0.15
  16  -5   1    3.00    0.59
  16   5  -1    1.94    0.52
  16   5  -1    2.53    0.21
  16  -5   1    2.13    0.17
  16  -6  -1    0.60    0.27
 -16   6  -1    1.19    0.43
 -16   6  -1    1.24    0.33
 -16   6   1    0.85    0.36
  16  -6   1    0.61    0.27
 -16   6   1    1.11    0.37
  17   0  -1    0.09    0.06
  17   0   1    0.03    0.07
 -17   0  -1    0.11    0.07
 -17   0   1    0.11    0.10
  17   0   1    0.16    0.05
  17   0  -1    0.11    0.05
  17   0   1    0.08    0.08
  17   0  -1    0.22    0.08
  17   0   1    0.10    0.07
 -17   0  -1    0.08    0.09
  17   0   1    0.06    0.06
  17   0  -1    0.09    0.10
  17   0  -1    0.08    0.07
  17   0  -1    0.06    0.05
  17   1   1   21.45    1.01
  17  -1  -1   21.37    0.98
  17   1   1   19.70    1.00
  17   1   1   21.36    0.99
  17  -1  -1   20.25    1.02
  17  -1  -1   21.00    1.00
  17  -1  -1   21.25    1.00
  17   1   1   21.01    1.00
  17   1   1   19.76    1.00
 -17   1  -1   22.04    1.03
  17   1   1   20.21    1.02
  17   1   1   21.17    1.02
 -17  -1   1   20.04    1.01
  17  -1  -1   20.63    0.99
 -17   1  -1   21.55    0.99
  17   1   1   21.21    0.98
  17  -1   1   19.62    1.02
  17  -1   1   20.38    1.00
 -17   1   1   21.26    1.03
  17   1  -1   21.29    1.01
  17   1  -1   20.42    1.00
  17  -1   1   20.54    0.98
  17   1  -1   20.25    1.00
  17   1  -1   22.04    0.99
 -17  -1  -1   20.32    1.03
  17   1  -1   21.28    1.02
  17   1  -1   21.16    1.00
  17   1  -1   19.40    1.02
  17  -1   1   20.56    0.98
  17  -1   1   20.99    1.00
  17   1  -1   20.74    0.99
 -17   1   1   20.52    0.99
  17   2   1    0.67    0.11
  17   2   1    0.60    0.10
  17   2   1    0.91    0.10
  17   2   1    0.74    0.10
  17   2   1    0.58    0.08
 -17   2  -1    0.73    0.10
  17  -2  -1    0.70    0.10
  17   2   1    0.85    0.12
  17   2   1    0.72    0.10
  17  -2  -1    0.63    0.12
  17   2   1    0.76    0.12
 -17   2  -1    0.74    0.14
  17  -2  -1    0.67    0.10
  17   2   1    0.75    0.08
  17  -2  -1    0.79    0.09
  17   2  -1    0.48    0.10
  17   2  -1    0.87    0.12
  17   2  -1    0.70    0.09
  17   2  -1    0.74    0.11
  17   2  -1    0.93    0.13
  17  -2   1    0.82    0.09
 -17   2   1    0.63    0.09
  17  -2   1    1.02    0.12
  17  -2   1    0.78    0.13
  17   2  -1    0.66    0.10
  17   2  -1    0.87    0.09
 -17   2   1    0.92    0.14
  17  -2   1    0.72    0.11
  17   2  -1    0.77    0.09
  17   2  -1    0.86    0.11
  17   2  -1    0.84    0.11
  17   3   1    0.36    0.09
 -17   3  -1    0.46    0.08
  17  -3  -1    0.36    0.10
  17  -3  -1    0.30    0.08
  17   3   1    0.39    0.09
  17   3   1    0.28    0.08
  17   3   1    0.33    0.09
  17   3   1    0.26    0.12
 -17   3  -1    0.42    0.40
  17   3   1    0.49    0.26
  17   3   1    0.31    0.06
  17   3   1    0.20    0.32
  17   3   1    0.33    0.31
  17  -3  -1    0.44    0.41
  17   3  -1    0.35    0.08
  17   3  -1    0.40    0.08
  17   3  -1    0.40    0.36
 -17   3   1    0.57    0.44
  17   3  -1    0.33    0.08
  17   3  -1    0.24    0.09
  17  -3   1    0.27    0.07
 -17   3   1    0.48    0.08
  17   3  -1    0.38    0.24
  17   3  -1    0.36    0.30
  17   3  -1    0.40    0.07
  17  -3   1    0.44    0.39
  17   3  -1    0.30    0.43
  17  -3   1    0.39    0.07
  17   3  -1    0.31    0.11
 -17   4  -1    4.52    0.26
  17  -4  -1    3.15    0.64
  17   4   1    4.32    0.27
  17   4   1    5.64    0.73
  17   4   1    4.31    0.23
  17   4   1    4.23    0.29
 -17   4  -1    4.46    0.79
  17  -4  -1    3.84    0.25
  17  -4  -1    4.41    0.25
  17   4   1    3.02    0.61
  17   4   1    4.02    0.26
  17   4   1    4.38    0.26
  17   4   1    3.91    0.48
  17   4  -1    4.23    0.30
  17   4  -1    3.88    0.61
  17   4  -1    4.27    0.27
  17   4  -1    4.70    0.26
  17   4  -1    4.24    0.23
  17  -4   1    4.42    0.25
 -17   4   1    4.65    0.25
  17   4  -1    4.25    0.27
  17   4  -1    4.35    0.51
  17   4  -1    4.11    0.26
 -17   4   1    5.32    0.78
  17   5   1    0.03    0.07
  17   5   1    0.06    0.26
  17  -5  -1    0.09    0.06
  17  -5  -1    0.10    0.24
  17   5   1    0.03    0.09
  17   5   1    0.01    0.05
 -17   5  -1    0.06    0.07
 -17   5  -1   -0.04    0.27
  17   5   1    0.03    0.06
  17   5   1    0.01    0.16
 -17   5   1    0.10    0.29
  17  -5   1    0.12    0.06
  17  -5   1    0.06    0.24
  17   5  -1   -0.01    0.22
  17   5  -1    0.12    0.05
  17   5  -1    0.01    0.07
  17   5  -1    0.09    0.08
  17   5  -1    0.05    0.07
  17   5  -1    0.10    0.17
 -17   5   1    0.04    0.07
  17  -6  -1    0.05    0.16
 -17   6  -1    0.02    0.25
  17  -6   1    0.00    0.20
 -17   6   1    0.07    0.23
 -17   6   1    0.08    0.19
  18   0  -1   -0.03    0.35
  18   0  -1    0.00    0.07
  18   0   1    0.27    0.08
  18   0  -1    0.02    0.05
  18   0   1    0.05    0.34
 -18   0  -1   -0.03    0.11
  18   0  -1    0.04    0.06
  18   0   1    0.10    0.07
  18   0  -1   -0.04    0.07
  18   0  -1    0.08    0.32
  18   0   1    0.14    0.08
 -18   0   1    0.04    0.14
  18   0   1    0.04    0.30
  18   0  -1    0.03    0.08
  18   0   1    0.07    0.07
  18   0  -1    0.00    0.13
  18   0   1    0.21    0.06
  18   0   1    0.06    0.36
 -18   0  -1    0.06    0.07
  18   0   1    0.07    0.05
 -18   1  -1    2.89    0.20
 -18   1  -1    3.31    0.77
  18   1   1    3.19    0.19
  18   1   1    3.10    0.22
  18  -1  -1    2.80    0.20
  18  -1  -1    2.04    0.61
  18   1   1    2.86    0.69
  18  -1  -1    3.04    0.18
  18  -1  -1    3.54    0.73
  18   1   1    3.29    0.63
  18   1   1    3.02    0.19
  18   1   1    3.10    0.21
  18   1   1    2.98    0.22
  18   1   1    2.91    0.22
  18  -1   1    3.08    0.68
  18   1  -1    3.16    0.19
  18   1  -1    3.42    0.79
  18   1  -1    2.83    0.22
  18  -1   1    3.19    0.18
  18   1  -1    3.01    0.22
  18   1  -1    2.85    0.21
  18  -1   1    2.90    0.21
 -18   1   1    3.12    0.20
  18   1  -1    2.97    0.19
  18   1  -1    2.79    0.21
  18   1  -1    2.54    0.59
  18  -1   1    3.10    0.69
  18   1  -1    2.92    0.21
  18   1  -1    2.52    0.57
  18   2   1   11.54    0.65
  18   2   1   13.26    0.63
  18   2   1   13.13    0.63
  18   2   1   13.62    1.15
  18  -2  -1   14.10    0.64
  18   2   1   13.30    0.62
  18   2   1   10.85    1.17
  18   2   1   12.47    0.65
  18   2   1   14.04    0.65
  18  -2  -1   13.18    0.63
 -18   2  -1   13.93    0.64
  18   2   1   13.20    0.66
  18   2   1   12.42    0.69
  18   2   1   11.25    1.27
  18   2   1   11.78    0.94
 -18   2  -1   13.40    1.30
  18   2  -1   13.67    0.66
  18   2  -1   13.63    0.63
  18   2  -1   12.04    1.12
  18   2  -1   11.35    1.19
  18  -2   1   13.50    0.63
  18   2  -1   12.46    0.63
  18   2  -1   13.15    0.63
  18   2  -1   13.33    0.65
 -18   2   1   13.36    0.64
  18   2  -1   13.98    0.65
  18   2  -1   13.04    0.98
  18  -2   1   13.71    0.64
  18   2  -1   13.34    0.66
  18  -2   1   10.42    1.17
  18   2  -1   14.20    1.39
 -18   2   1   14.53    1.35
  18   2  -1   12.80    0.65
  18   2  -1   12.66    0.69
 -18   3  -1    3.79    0.71
  18   3   1    3.91    0.24
  18   3   1    4.30    0.68
  18   3   1    3.71    0.27
  18   3   1    3.47    0.58
  18   3   1    3.45    0.77
  18   3   1    4.12    0.25
  18   3   1    3.76    0.24
  18   3   1    3.89    0.24
 -18   3  -1    3.85    0.23
  18  -3  -1    3.96    0.23
  18   3   1    3.27    0.45
  18   3   1    3.83    0.21
  18  -3   1    3.73    0.22
  18   3  -1    3.82    0.27
  18   3  -1    4.04    0.24
  18   3  -1    3.94    0.24
 -18   3   1    3.56    0.68
 -18   3   1    4.17    0.23
  18   3  -1    4.19    0.49
  18   3  -1    3.85    0.22
  18   3  -1    3.64    0.59
  18   3  -1    4.05    0.25
  18  -3   1    3.62    0.66
  18   3  -1    4.64    0.70
  18   3  -1    3.56    0.23
  18  -3   1    4.24    0.23
  18   3  -1    4.78    0.82
  18   4   1    0.43    0.10
  18   4   1    0.32    0.17
  18  -4  -1    0.15    0.27
  18   4   1    0.28    0.25
  18   4   1    0.18    0.25
  18  -4  -1    0.34    0.07
  18  -4  -1    0.20    0.07
 -18   4  -1    0.43    0.08
  18   4   1    0.40    0.06
  18   4   1    0.31    0.09
  18   4   1    0.42    0.08
  18   4   1    0.32    0.08
 -18   4  -1    0.38    0.33
 -18   4   1    0.42    0.07
  18   4  -1    0.33    0.05
  18  -4   1    0.28    0.27
 -18   4   1    0.52    0.31
  18  -4   1    0.51    0.08
  18   4  -1    0.22    0.09
  18   4  -1    0.26    0.08
  18   4  -1    0.29    0.08
  18   4  -1    0.35    0.10
  18   4  -1    0.27    0.25
  18   4  -1    0.41    0.09
  18   4  -1    0.32    0.17
  18   5   1    2.78    0.34
 -18   5  -1    3.21    0.54
  18   5   1    2.71    0.46
  18   5  -1    2.69    0.34
  18  -5   1    2.69    0.47
 -18   5   1    2.88    0.48
  19   0   1   -0.01    0.31
  19   0  -1   -0.02    0.04
  19   0   1    0.07    0.07
  19   0  -1    0.04    0.07
  19   0   1    0.02    0.24
  19   0   1   -0.01    0.04
  19   0  -1    0.03    0.05
  19   0   1    0.00    0.06
  19   0  -1    0.05    0.31
 -19   0  -1    0.03    0.07
  19   0  -1    0.00    0.06
  19   0  -1   -0.02    0.24
  19   0   1   -0.01    0.05
 -19   1  -1    0.08    0.33
  19  -1  -1    0.01    0.26
  19   1   1    0.01    0.07
  19  -1  -1    0.06    0.05
  19   1   1    0.01    0.04
 -19   1  -1    0.09    0.06
  19  -1  -1    0.04    0.28
  19   1   1    0.02    0.24
  19   1   1    0.00    0.08
  19   1   1    0.05    0.07
  19  -1  -1    0.00    0.07
  19   1   1    0.04    0.27
  19   1   1   -0.02    0.24
  19   1   1    0.07    0.06
  19   1   1    0.04    0.06
  19   1  -1    0.09    0.25
  19   1  -1    0.03    0.07
  19   1  -1    0.17    0.08
  19   1  -1    0.05    0.08
  19   1  -1    0.11    0.06
  19  -1   1    0.02    0.07
  19  -1   1    0.12    0.26
  19   1  -1    0.12    0.05
  19  -1   1    0.06    0.30
  19   1  -1    0.09    0.33
 -19   1   1    0.04    0.07
  19  -1   1    0.03    0.05
  19   1  -1    0.10    0.06
  19   2   1    4.20    0.25
  19  -2  -1    5.05    0.71
  19  -2  -1    4.01    0.23
  19   2   1    4.09    0.26
  19   2   1    4.05    0.23
  19   2   1    4.08    0.22
  19   2   1    4.06    0.24
  19   2   1    4.68    0.69
  19  -2  -1    4.09    0.24
  19   2   1    3.87    0.58
  19   2   1    4.07    0.24
 -19   2  -1    3.60    0.67
  19   2   1    3.90    0.28
 -19   2  -1    4.15    0.24
  19   2   1    4.74    0.76
  19   2   1    3.98    0.22
  19   2  -1    4.71    0.75
  19  -2   1    3.98    0.24
  19  -2   1    4.09    0.22
  19   2  -1    3.53    0.57
  19   2  -1    3.57    0.26
 -19   2   1    3.96    0.24
  19   2  -1    3.72    0.24
  19   2  -1    3.83    0.28
  19   2  -1    3.82    0.24
  19   2  -1    3.88    0.25
  19   2  -1    3.84    0.22
  19   2  -1    4.01    0.22
  19  -2   1    3.90    0.69
  19   2  -1    4.16    0.23
  19   2  -1    4.04    0.25
  19   2  -1    4.26    0.66
  19   3   1    2.37    0.19
  19   3   1    2.09    0.63
  19   3   1    2.59    0.18
  19   3   1    2.73    0.21
 -19   3  -1    2.77    0.17
  19   3   1    2.80    0.18
  19   3   1    2.83    0.19
  19   3   1    2.55    0.35
  19   3   1    2.43    0.16
  19   3   1    2.89    0.53
  19   3   1    2.69    0.16
  19   3   1    2.64    0.18
 -19   3  -1    2.86    0.56
  19   3   1    2.11    0.43
  19  -3  -1    2.66    0.17
  19   3  -1    1.91    0.57
  19  -3   1    2.96    0.17
 -19   3   1    2.77    0.17
  19   3  -1    2.64    0.37
  19   3  -1    2.69    0.18
  19   3  -1    2.07    0.44
 -19   3   1    2.97    0.55
  19   3  -1    2.41    0.16
  19  -3   1    2.50    0.52
  19   3  -1    2.54    0.18
  19   3  -1    2.73    0.19
  19   3  -1    2.69    0.16
  19   3  -1    2.95    0.21
  19   3  -1    2.43    0.17
  19   3  -1    1.77    0.45
  19   4   1    1.62    0.38
  19   4   1    1.61    0.27
  19   4   1    1.53    0.15
 -19   4   1    0.91    0.32
  19   4  -1    1.62    0.27
  19   4  -1    1.53    0.15
  19  -4   1    1.31    0.37
  19   5   1    0.02    0.13
  19   5   1    0.00    0.06
 -19   5  -1    0.06    0.20
 -19   5   1    0.03    0.16
  19   5  -1    0.02    0.15
  19   5  -1   -0.02    0.12
 -19   5   1    0.01    0.15
 -20   0  -1   -0.06    0.07
  20   0   1    0.00    0.19
  20   0  -1   -0.03    0.06
  20   0   1    0.00    0.27
  20   0   1   -0.05    0.04
  20   0  -1    0.04    0.05
  20   0  -1   -0.05    0.24
  20   0  -1    0.02    0.20
  20   0   1   -0.02    0.07
  20   1   1   56.99    3.16
  20   1   1   53.64    2.49
  20   1   1   51.61    2.48
  20   1   1   52.43    2.47
  20  -1  -1   51.88    3.07
  20  -1  -1   53.08    2.47
  20  -1  -1   53.40    2.48
  20   1   1   56.88    2.47
 -20   1  -1   51.54    2.48
  20  -1  -1   58.04    3.11
  20   1   1   52.69    2.48
  20   1  -1   55.86    2.49
  20   1  -1   55.20    3.12
  20   1  -1   54.09    2.47
  20   1  -1   48.71    3.06
  20   1  -1   55.21    2.47
  20  -1   1   53.13    2.48
  20  -1   1   53.58    2.47
  20   1  -1   52.35    2.48
  20   2   1   32.09    1.58
  20   2   1   33.03    1.54
  20   2   1   31.08    1.54
  20  -2  -1   35.18    2.11
  20  -2  -1   32.44    1.54
  20   2   1   30.60    2.10
  20   2   1   32.96    1.55
 -20   2  -1   33.43    1.54
  20   2   1   32.83    1.55
  20   2   1   33.24    1.55
  20   2  -1   34.79    1.55
  20   2  -1   31.95    1.55
  20   2  -1   33.44    1.54
  20   2  -1   32.16    1.55
  20  -2   1   32.55    1.53
  20  -2   1   34.79    1.55
  20   2  -1   34.63    2.16
  20   2  -1   36.99    2.03
  20   2  -1   33.93    1.54
  20   2  -1   31.27    1.55
 -20   2   1   31.04    2.04
  20   2  -1   31.51    1.58
  20  -2   1   37.49    2.15
  20   3   1    0.76    0.36
  20   3   1    0.49    0.22
  20   3   1    0.82    0.09
 -20   3  -1    0.41    0.26
  20  -3  -1    0.87    0.31
  20   3   1    0.95    0.12
  20   3   1    0.75    0.22
 -20   3   1    0.60    0.30
  20   3  -1    0.99    0.09
  20   3  -1    0.49    0.18
  20   3  -1    1.09    0.13
  20  -3   1    0.49    0.26
  20   3  -1    0.60    0.30
  20   3  -1    1.08    0.31
  20   4   1    0.21    0.06
  20  -4  -1    0.15    0.26
  20   4   1    0.07    0.15
  20   4   1    0.15    0.05
  20   4   1    0.11    0.11
 -20   4  -1    0.13    0.18
  20   4  -1    0.12    0.06
  20   4  -1    0.06    0.14
  20   4  -1    0.10    0.05
  20   4  -1    0.04    0.10
 -20   4   1    0.12    0.18
  20  -4   1    0.15    0.18
  21   0   1    0.00    0.22
  21   0   1    0.00    0.05
  21   0  -1    0.06    0.19
  21   0   1    0.02    0.17
  21   0  -1   -0.01    0.20
  21   1   1    1.16    0.35
  21   1   1    1.30    0.12
 -21   1  -1    0.77    0.31
  21   1  -1    1.40    0.37
  21   1  -1    1.22    0.13
  21  -1   1    1.39    0.36
  21   1  -1    1.23    0.37
  21  -1   1    1.37    0.38
 -21   2  -1    1.13    0.34
  21  -2  -1    0.63    0.25
  21   2   1    0.55    0.22
  21   2   1    0.49    0.27
  21  -2   1    0.85    0.29
  21   2  -1    0.94    0.32
  21   2  -1    0.70    0.25
 -21   2   1    0.24    0.38
  21  -2   1    0.62    0.28
  21   3   1    0.16    0.15
  21  -3  -1    0.03    0.13
  21   3   1    0.13    0.14
 -21   3  -1    0.06    0.17
  21   3   1    0.10    0.04
  21   3   1    0.10    0.07
  21   3  -1    0.13    0.05
  21   3  -1    0.03    0.21
  21  -3   1    0.06    0.15
  21   3  -1    0.03    0.12
 -21   3   1    0.24    0.20
  21   3  -1    0.11    0.06
  22   0   1   -0.03    0.13
  22   0  -1    0.13    0.16
  22   0   1    0.05    0.23
  22   0  -1    0.01    0.17
  22  -1   1    4.47    0.48
  22  -1   1    4.14    0.50
   0   1   2    0.05    0.02
   0   1  -2    0.08    0.02
   0   1   2    0.05    0.02
   0   1  -2    0.10    0.02
   0   1   2    0.08    0.02
   0   2  -2    4.52    0.22
   0   2   2    4.31    0.22
   0   2  -2    4.47    0.22
   0   2   2    4.01    0.21
   0   2  -2    4.53    0.23
   0   2   2    4.35    0.24
   0   3  -2    0.10    0.04
   0   3  -2    0.03    0.03
   0   3   2    0.12    0.04
   0   3   2    0.09    0.03
   0   4  -2   24.63    1.20
   0   4  -2   25.98    1.19
   0   4   2   22.73    1.19
   0   4  -2   27.45    1.21
   0   4   2   25.39    1.20
   0   4   2   26.89    1.26
   0   4   2   25.44    1.19
   0   4  -2   25.68    1.25
   0   4  -2   23.96    1.18
   0   4  -2   23.61    1.20
   0   4  -2   25.44    1.19
   0   4   2   26.32    1.20
   0   5   2    0.06    0.08
   0   5  -2    0.05    0.05
   0   5   2    0.02    0.04
   0   5   2    0.05    0.06
   0   5  -2    0.02    0.09
   0   5  -2    0.03    0.06
   0   5   2    0.04    0.05
   0   5  -2    0.06    0.04
   0   5  -2    0.07    0.07
   0   5   2    0.12    0.05
   0   6   2    1.24    0.14
   0   6  -2    0.85    0.13
   0   6   2    0.97    0.14
   0   6   2    0.85    0.19
   0   6  -2    1.17    0.14
   0   6  -2    0.95    0.10
   0   6   2    1.01    0.10
   0   7   2   -0.02    0.06
   0   7  -2    0.01    0.06
   0   7  -2    0.06    0.08
   0   7  -2    0.02    0.06
   0   7   2    0.02    0.10
   0   7   2    0.02    0.10
   0   7   2    0.00    0.07
   0   7   2    0.01    0.05
   0   7   2   -0.05    0.09
   0   7  -2    0.01    0.08
   0   7  -2    0.08    0.08
   0   8  -2   14.32    0.63
   0   8   2   11.50    1.42
   0   8   2   12.91    0.62
   0   8  -2   14.75    1.27
   0   8   2   12.91    0.64
   0   8  -2   11.12    0.63
   0   8   2   10.37    0.66
   0   9  -2   -0.01    0.23
   0   9   2    0.01    0.08
   0   9   2    0.05    0.26
   0   9  -2    0.02    0.06
   1   1   2   22.03    1.03
   1   1   2   22.03    1.02
   1   1   2   22.63    1.02
  -1   1  -2   22.00    1.03
  -1   1  -2   22.25    1.02
  -1   1  -2   21.36    1.02
   1   1  -2   22.32    1.03
  -1   1   2   21.23    1.02
   1   1  -2   22.73    1.03
  -1   1   2   22.34    1.02
   1   1  -2   22.50    1.02
  -1   1   2   21.71    1.03
  -1   2  -2   86.25    3.77
   1   2   2   73.78    3.74
  -1   2  -2   81.34    3.75
   1   2   2   80.00    3.77
   1   2   2   76.10    3.74
   1   2   2   80.50    3.76
  -1   2  -2   87.46    3.75
   1   2  -2   87.15    3.75
   1   2  -2   81.48    3.76
  -1   2   2   78.29    3.74
   1   2  -2   80.19    3.75
   1   2  -2   86.43    3.77
   1   2  -2   85.31    3.78
  -1   2   2   78.00    3.75
  -1   2   2   84.41    3.77
  -1   3  -2    2.36    0.15
   1   3   2    2.32    0.15
   1   3   2    2.38    0.18
   1   3   2    2.41    0.13
  -1   3  -2    2.54    0.15
  -1   3  -2    2.45    0.16
   1   3  -2    2.29    0.17
   1   3  -2    2.45    0.15
  -1   3   2    2.55    0.14
   1   3  -2    2.27    0.13
  -1   3   2    2.40    0.18
  -1   4  -2   64.96    2.89
  -1   4  -2   66.49    2.89
   1   4   2   62.18    2.87
   1   4   2   56.32    2.89
  -1   4  -2   62.89    2.94
  -1   4  -2   54.89    2.86
  -1   4  -2   64.86    2.89
   1   4   2   59.96    2.88
   1   4   2   67.32    2.95
  -1   4  -2   59.81    2.89
  -1   4  -2   66.27    2.90
  -1   4   2   65.22    2.89
   1   4  -2   66.62    2.89
   1   4  -2   67.23    2.88
  -1   4   2   53.82    2.86
   1   4  -2   67.40    2.90
  -1   4   2   63.67    2.88
   1   4  -2   54.76    2.88
   1   4  -2   65.19    2.93
   1   4  -2   59.48    2.87
  -1   4   2   62.15    2.89
  -1   4   2   67.40    2.95
  -1   4   2   57.22    2.89
  -1   5  -2    0.97    0.11
  -1   5  -2    0.88    0.11
   1   5   2    0.87    0.10
  -1   5  -2    1.05    0.09
   1   5   2    1.06    0.17
  -1   5  -2    0.80    0.15
   1   5   2    1.04    0.10
   1   5   2    1.07    0.13
  -1   5  -2    0.74    0.11
  -1   5  -2    1.03    0.12
  -1   5   2    0.96    0.11
  -1   5   2    0.98    0.11
  -1   5   2    0.80    0.10
  -1   5   2    1.11    0.18
  -1   5   2    1.06    0.13
   1   5  -2    0.93    0.17
   1   5  -2    0.90    0.11
   1   5  -2    1.10    0.10
   1   5  -2    0.99    0.12
  -1   5   2    0.87    0.08
  -1   6  -2   11.98    0.60
  -1   6  -2   10.66    0.60
   1   6   2   10.52    0.69
   1   6   2   10.52    0.58
  -1   6  -2   11.40    0.56
  -1   6  -2   12.06    0.63
   1   6   2   11.06    0.60
   1   6   2   10.95    0.59
  -1   6   2   11.48    0.55
  -1   6   2   11.28    0.71
  -1   6   2   10.72    0.62
   1   6  -2   12.18    0.60
   1   6  -2   10.71    0.58
  -1   6   2   11.81    0.61
  -1   7  -2    2.79    0.20
   1   7   2    2.62    0.22
   1   7   2    2.88    0.24
  -1   7  -2    2.77    0.21
  -1   7  -2    2.87    0.19
   1   7   2    2.76    0.19
  -1   7  -2    2.45    0.24
   1   7   2    2.50    0.18
  -1   7  -2    2.77    0.23
   1   7   2    2.77    0.25
   1   7  -2    2.75    0.23
   1   7  -2    2.58    0.22
  -1   7   2    3.00    0.19
  -1   7   2    3.15    0.26
   1   7  -2    2.67    0.19
  -1   7   2    2.94    0.19
  -1   7   2    2.84    0.21
   1   7  -2    2.90    0.20
   1   7  -2    2.89    0.22
  -1   7   2    2.09    0.21
  -1   7   2    2.87    0.23
  -1   8  -2    4.31    1.05
   1   8   2    2.81    0.24
   1   8   2    2.72    0.20
  -1   8  -2    3.10    0.20
  -1   8  -2    3.22    0.23
   1   8  -2    2.68    0.20
  -1   8   2    2.70    0.19
  -1   8   2    2.97    0.23
  -1   8   2    2.41    0.62
   1   8  -2    2.78    0.24
  -1   8   2    2.94    0.24
  -1   8   2    3.35    0.94
  -1   9  -2    2.98    0.54
  -1   9  -2    3.00    0.19
   1   9  -2    3.57    0.58
   1   9  -2    2.85    0.20
  -1   9   2    2.85    0.52
  -1   9   2    3.09    0.19
   2   0   2   42.50    1.86
   2   0  -2   40.10    1.86
   2   0   2   39.00    1.86
   2   0  -2   40.45    1.86
   2   1   2  150.41    6.75
   2   1   2  137.44    6.77
   2   1   2  143.55    6.77
   2  -1  -2  144.82    6.74
  -2   1  -2  148.70    6.76
  -2   1  -2  152.25    6.79
  -2   1  -2  146.08    6.74
   2   1   2  142.97    6.73
   2   1  -2  145.82    6.78
   2   1  -2  151.29    6.75
   2   1  -2  140.58    6.78
  -2   1   2  150.23    6.76
  -2   1   2  155.67    6.81
  -2   2  -2    6.26    0.31
   2   2   2    5.50    0.28
  -2   2  -2    6.04    0.31
   2   2   2    5.70    0.30
   2   2   2    6.39    0.31
   2   2   2    5.65    0.28
   2   2   2    6.22    0.32
  -2   2  -2    6.22    0.30
  -2   2   2    6.07    0.30
   2   2  -2    6.12    0.30
   2   2  -2    6.14    0.32
   2   2  -2    6.11    0.28
   2   2  -2    5.99    0.31
   2   2  -2    6.03    0.28
  -2   2   2    6.03    0.29
   2   3   2  116.21    5.55
   2   3   2  116.46    5.56
   2   3   2  123.53    5.56
  -2   3  -2  126.85    5.56
  -2   3  -2  119.56    5.57
   2   3   2  132.57    5.60
   2   3   2  116.87    5.54
  -2   3  -2  130.53    5.57
   2   3  -2  122.94    5.58
  -2   3   2  120.91    5.59
   2   3  -2  118.97    5.57
  -2   3   2  121.67    5.56
   2   3  -2  117.44    5.56
   2   3  -2  112.63    5.55
   2   4   2   15.77    0.86
   2   4   2   14.79    0.80
  -2   4  -2   17.85    0.81
  -2   4  -2   16.02    0.82
   2   4   2   15.51    0.80
   2   4   2   17.35    0.79
  -2   4  -2   16.54    0.79
   2  -4  -2   15.36    0.79
  -2   4  -2   18.81    0.83
   2   4   2   17.69    0.82
  -2   4  -2   17.52    0.82
  -2   4  -2   18.94    0.83
   2   4  -2   18.12    0.83
   2   4  -2   17.38    0.85
  -2   4   2   16.41    0.81
  -2   4   2   14.87    0.79
   2   4  -2   15.60    0.80
  -2   4   2   16.41    0.82
   2   4  -2   17.10    0.82
  -2   4   2   17.47    0.87
   2   4  -2   18.04    0.80
  -2   4   2   17.78    0.82
  -2   4   2   16.37    0.82
  -2   5  -2   46.96    2.13
  -2   5  -2   46.13    2.09
   2   5   2   39.88    2.09
  -2   5  -2   46.64    2.13
  -2   5  -2   43.95    2.11
  -2   5  -2   48.71    2.12
  -2   5  -2   42.17    2.19
  -2   5  -2   44.16    2.13
   2   5   2   46.49    2.19
   2   5   2   45.73    2.12
  -2   5   2   41.63    2.12
   2   5  -2   44.56    2.10
  -2   5   2   48.15    2.13
   2   5  -2   47.00    2.13
  -2   5   2   46.50    2.09
  -2   5   2   46.66    2.12
  -2   5   2   42.46    2.18
   2   5  -2   43.26    2.11
   2   6   2   42.01    2.04
  -2   6  -2   39.80    2.16
   2   6   2   40.81    2.05
  -2   6  -2   43.17    2.02
  -2   6  -2   45.86    2.06
  -2   6  -2   46.69    2.08
  -2   6   2   46.32    2.07
   2   6  -2   44.14    2.06
   2   6  -2   40.08    2.04
  -2   6   2   44.15    2.05
   2  -6   2   44.29    2.03
  -2   6   2   43.30    2.02
  -2   7  -2    8.87    0.46
  -2   7  -2    8.27    0.49
  -2   7  -2    9.16    0.45
  -2   7  -2    8.54    0.46
   2   7   2    8.21    0.50
   2   7   2    8.83    0.47
   2   7  -2    8.04    0.48
   2   7  -2    8.22    0.46
  -2   7   2    8.73    0.47
  -2   7   2    8.89    0.45
  -2   7   2    9.07    0.51
  -2   7   2    9.31    0.46
   2   7  -2    8.27    0.45
  -2   7   2    8.70    0.45
   2  -7   2    8.43    0.46
  -2   8  -2    0.13    0.53
  -2   8  -2    0.16    0.09
  -2   8  -2    0.14    0.13
  -2   8  -2    0.14    0.07
  -2   8  -2    0.09    0.31
   2   8  -2    0.24    0.08
  -2   8   2    0.13    0.07
  -2   8   2    0.20    0.10
  -2   8   2    0.11    0.10
  -2   8   2    0.16    0.52
  -2   8   2    0.07    0.42
   2   8  -2    0.28    0.37
  -2   8   2    0.14    0.32
  -2   9  -2    3.60    0.22
  -2   9  -2    4.08    0.60
  -2   9   2    4.21    0.59
  -2   9   2    3.56    0.22
   3   0  -2   44.50    2.08
   3   0   2   45.53    2.07
   3   0   2   45.66    2.08
   3   0  -2   46.85    2.08
   3   0   2   42.86    2.07
   3   1   2   80.89    4.08
   3   1   2   82.03    4.07
  -3   1  -2   91.30    4.09
   3  -1  -2   79.87    4.10
   3   1   2   91.88    4.09
  -3   1  -2   98.27    4.09
   3  -1  -2   86.60    4.09
   3   1  -2   93.68    4.09
   3  -1   2   87.71    4.09
  -3   1   2   88.74    4.09
  -3   1   2   90.74    4.08
   3   1  -2   95.74    4.12
   3   1  -2   91.18    4.10
   3   2   2  137.28    6.21
  -3   2  -2  139.10    6.20
  -3   2  -2  143.19    6.22
   3   2   2  130.91    6.22
   3  -2  -2  131.84    6.23
   3   2   2  136.27    6.24
   3   2   2  140.61    6.20
  -3   2  -2  141.71    6.22
  -3   2   2  145.17    6.21
   3   2  -2  140.73    6.23
   3   2  -2  123.35    6.20
   3   2  -2  133.98    6.21
   3   2  -2  118.24    6.20
  -3   2   2  140.28    6.24
  -3   2   2  138.13    6.24
   3   2  -2  129.28    6.22
   3   3   2    9.21    0.48
  -3   3  -2    8.93    0.48
  -3   3  -2   10.34    0.49
  -3   3  -2    9.86    0.47
   3   3   2    8.81    0.47
   3   3   2    9.97    0.50
   3   3  -2    8.29    0.44
   3   3  -2    9.21    0.50
  -3   3   2    9.33    0.47
   3   3  -2    9.96    0.48
   3   3  -2    9.42    0.44
   3   3  -2    9.84    0.47
   3   4   2   36.44    1.80
  -3   4  -2   40.01    1.77
   3   4   2   36.44    1.72
   3   4   2   35.52    1.75
  -3   4  -2   37.67    1.73
  -3   4  -2   37.30    1.76
   3  -4  -2   35.90    1.73
  -3   4  -2   38.37    1.74
  -3   4  -2   36.66    1.77
  -3   4  -2   37.59    1.76
   3   4   2   39.78    1.76
  -3   4  -2   37.45    1.75
   3   4   2   34.97    1.73
  -3   4   2   36.67    1.75
  -3   4   2   38.68    1.76
  -3   4   2   39.21    1.81
  -3   4   2   37.01    1.73
   3   4  -2   35.66    1.75
  -3   4   2   35.86    1.75
   3   4  -2   38.42    1.72
   3   4  -2   36.47    1.73
   3   4  -2   38.58    1.76
   3   5   2   27.95    1.27
  -3   5  -2   28.29    1.24
  -3   5  -2   27.48    1.26
  -3   5  -2   26.84    1.28
  -3   5  -2   26.02    1.26
  -3   5  -2   26.33    1.28
  -3   5  -2   25.41    1.35
   3   5   2   25.16    1.32
   3   5   2   22.62    1.23
  -3   5   2   24.89    1.27
  -3   5   2   26.79    1.27
  -3   5   2   26.14    1.27
  -3   5   2   26.49    1.34
   3  -5   2   25.56    1.24
  -3   5   2   27.69    1.24
   3   5  -2   26.87    1.27
   3   5  -2   26.88    1.24
   3   5  -2   26.63    1.28
  -3   6  -2    1.53    0.13
   3   6   2    1.31    0.25
  -3   6  -2    1.26    0.17
  -3   6  -2    1.46    0.15
   3   6   2    1.35    0.17
  -3   6   2    1.45    0.17
  -3   6   2    1.45    0.13
   3   6  -2    1.33    0.16
  -3   6   2    1.62    0.17
   3  -6   2    1.34    0.13
  -3   7  -2    0.55    0.09
  -3   7  -2    0.51    0.10
  -3   7  -2    0.67    0.13
  -3   7  -2    0.54    0.09
  -3   7  -2    0.34    0.15
   3  -7   2    0.50    0.10
  -3   7   2    0.61    0.10
  -3   7   2    0.46    0.11
  -3   7   2    0.64    0.15
  -3   7   2    0.70    0.10
  -3   7   2    0.49    0.09
   3   7  -2    0.56    0.12
  -3   7   2    0.58    0.12
   3   7  -2    0.40    0.09
  -3   8  -2    1.64    0.78
  -3   8  -2    1.75    0.81
  -3   8  -2    0.78    0.15
  -3   8  -2    1.24    0.13
  -3   8  -2    0.90    0.10
  -3   8  -2    1.18    0.43
  -3   8   2    0.88    0.42
  -3   8   2    1.02    0.15
  -3   8   2    1.35    0.63
  -3   8   2    1.28    0.56
  -3   8   2    0.90    0.10
  -3   8   2    1.09    0.14
  -3   9  -2    0.28    0.27
  -3   9  -2    0.59    0.08
  -3   9   2    0.71    0.42
  -3   9   2    0.71    0.33
  -3   9   2    0.65    0.14
  -3   9   2    0.59    0.35
  -3   9   2    0.60    0.09
   4   0   2    7.55    0.37
   4   0   2    7.33    0.37
   4   0  -2    8.19    0.38
   4   0  -2    7.75    0.38
   4   0   2    7.43    0.38
  -4   0   2    7.21    0.36
   4  -1  -2  127.08    5.79
   4   1   2  123.25    5.77
   4   1   2  124.29    5.75
   4  -1  -2  122.64    5.76
  -4   1  -2  128.51    5.78
   4   1   2  123.00    5.78
  -4   1  -2  126.01    5.76
   4   1  -2  132.21    5.81
   4  -1   2  119.77    5.77
   4   1  -2  126.69    5.77
   4  -1   2  113.99    5.75
  -4   1   2  132.88    5.76
   4   1  -2  130.76    5.77
  -4   1   2  127.92    5.76
   4  -2  -2   49.75    2.33
   4   2   2   51.74    2.31
  -4   2  -2   47.05    2.33
  -4   2  -2   51.62    2.35
   4   2   2   51.40    2.34
   4   2   2   47.18    2.31
  -4   2  -2   49.54    2.34
   4   2   2   50.74    2.34
   4   2  -2   50.41    2.33
   4   2  -2   51.09    2.33
   4   2  -2   50.61    2.31
  -4   2   2   53.21    2.35
   4   2  -2   51.23    2.36
  -4   2   2   51.61    2.34
   4   3   2  169.59    7.67
  -4   3  -2  156.23    7.62
   4   3   2  154.61    7.64
  -4   3  -2  151.29    7.63
  -4   3  -2  178.44    7.64
  -4   3  -2  175.55    7.65
  -4   3  -2  167.06    7.65
   4   3   2  173.49    7.65
   4   3  -2  163.71    7.71
  -4   3   2  166.44    7.64
  -4   3   2  171.55    7.65
  -4   3   2  174.11    7.65
   4   3  -2  164.11    7.63
   4  -3   2  153.04    7.62
   4   3  -2  174.47    7.67
   4   3  -2  173.88    7.64
  -4   3   2  166.24    7.62
  -4   4  -2   81.32    3.59
   4   4   2   78.81    3.60
  -4   4  -2   80.60    3.54
   4   4   2   72.67    3.54
   4   4   2   75.58    3.52
   4   4   2   80.36    3.57
  -4   4  -2   80.50    3.57
   4  -4  -2   75.52    3.53
  -4   4  -2   79.55    3.56
  -4   4  -2   77.44    3.57
  -4   4  -2   77.00    3.55
  -4   4  -2   76.86    3.55
   4   4   2   70.66    3.55
   4   4  -2   82.22    3.56
  -4   4   2   76.67    3.57
  -4   4   2   81.08    3.54
   4   4  -2   74.11    3.52
   4   4  -2   77.28    3.54
  -4   4   2   76.35    3.56
  -4   4   2   75.37    3.55
  -4   4   2   73.48    3.61
   4   4  -2   72.94    3.55
   4  -4   2   74.45    3.54
   4   4  -2   74.32    3.60
  -4   5  -2   15.71    0.75
   4   5   2   13.92    0.71
  -4   5  -2   14.34    0.76
   4   5   2   14.83    0.75
  -4   5  -2   14.22    0.83
  -4   5  -2   14.68    0.77
  -4   5  -2   16.23    0.73
  -4   5  -2   15.65    0.75
   4  -5  -2   14.59    0.72
   4   5   2   15.01    0.81
   4   5  -2   14.83    0.76
  -4   5   2   15.99    0.76
   4   5  -2   14.25    0.71
  -4   5   2   14.95    0.72
  -4   5   2   14.76    0.75
  -4   5   2   15.33    0.83
   4  -5   2   15.26    0.73
  -4   5   2   14.75    0.77
   4   5  -2   15.02    0.75
   4   6   2    5.08    0.33
  -4   6  -2    5.49    0.30
  -4   6  -2    5.32    0.33
  -4   6  -2    5.36    0.31
  -4   6  -2    5.10    0.29
  -4   6  -2    5.28    0.32
  -4   6  -2    5.19    0.33
  -4   6  -2    5.00    0.36
   4   6  -2    5.05    0.33
  -4   6   2    5.46    0.35
  -4   6   2    4.85    0.30
  -4   6   2    5.20    0.32
  -4   6   2    5.56    0.29
  -4   6   2    5.75    0.30
  -4   6   2    5.26    0.31
   4  -6   2    5.63    0.31
  -4   6   2    5.43    0.35
  -4   7  -2    1.38    0.15
  -4   7  -2    1.85    0.20
  -4   7  -2    1.95    0.25
  -4   7  -2    1.64    0.15
  -4   7  -2    1.62    0.18
  -4   7  -2    1.42    0.14
  -4   7   2    1.52    0.19
  -4   7   2    1.36    0.15
  -4   7   2    1.41    0.13
   4  -7   2    1.47    0.16
  -4   7   2    1.86    0.16
  -4   7   2    1.44    0.17
  -4   7   2    1.54    0.16
  -4   8  -2   31.08    1.48
  -4   8  -2   30.28    1.45
  -4   8  -2   31.05    1.46
  -4   8   2   30.38    2.10
  -4   8   2   32.33    2.31
  -4   8   2   32.74    1.47
  -4   8   2   31.03    1.45
  -4   8   2   28.47    2.09
  -4   9  -2   11.82    0.56
  -4   9  -2   10.38    1.12
  -4   9   2   13.16    1.03
  -4   9   2   11.49    0.56
  -4   9   2   11.49    1.07
  -4   9   2    9.78    0.92
  -5   0   2  168.32    8.14
   5   0   2  177.42    8.25
   5   0  -2  185.03    8.23
   5   0   2  169.20    8.19
   5   0   2  183.82    8.25
   5   0  -2  185.95    8.16
   5   0  -2  174.73    8.20
  -5   1  -2   76.23    3.64
   5   1   2   77.43    3.63
   5  -1  -2   82.02    3.63
   5   1   2   77.12    3.64
   5  -1  -2   74.09    3.64
   5   1   2   84.93    3.62
   5   1  -2   82.39    3.65
   5  -1   2   73.55    3.64
   5  -1   2   73.81    3.62
   5  -1   2   83.03    3.64
   5   1  -2   83.62    3.63
   5   1  -2   76.84    3.62
  -5   1   2   81.73    3.63
  -5   2  -2    0.13    0.05
   5   2   2    0.05    0.04
  -5   2  -2    0.17    0.04
   5  -2  -2    0.11    0.04
   5   2   2    0.09    0.05
  -5   2  -2    0.06    0.04
   5   2   2    0.07    0.02
  -5   2   2    0.03    0.04
   5   2  -2    0.08    0.02
  -5   2   2    0.24    0.05
   5   2  -2    0.03    0.03
  -5   3  -2    0.21    0.06
  -5   3  -2    0.11    0.05
   5   3   2    0.14    0.06
  -5   3  -2    0.24    0.05
  -5   3  -2    0.23    0.04
  -5   3  -2    0.23    0.07
   5   3   2    0.20    0.05
  -5   3  -2    0.18    0.05
   5  -3  -2    0.20    0.04
  -5   3  -2    0.14    0.05
   5   3  -2    0.25    0.05
  -5   3   2    0.26    0.05
  -5   3   2    0.12    0.05
  -5   3   2    0.15    0.06
   5   3  -2    0.30    0.08
   5  -3   2    0.30    0.05
  -5   3   2    0.14    0.06
  -5   3   2    0.24    0.06
   5   3  -2    0.15    0.03
  -5   4  -2    2.95    0.19
   5   4   2    3.24    0.24
   5   4   2    3.04    0.20
  -5   4  -2    3.02    0.19
  -5   4  -2    3.30    0.18
   5   4   2    2.78    0.15
  -5   4  -2    3.81    0.21
   5   4   2    2.84    0.18
  -5   4  -2    3.08    0.22
  -5   4  -2    3.37    0.23
  -5   4  -2    3.07    0.21
   5  -4  -2    2.69    0.17
   5   4   2    3.26    0.21
   5  -4   2    2.88    0.18
  -5   4   2    3.17    0.25
   5   4  -2    3.09    0.20
   5   4  -2    2.78    0.19
   5   4  -2    2.99    0.18
  -5   4   2    3.02    0.20
  -5   4   2    2.89    0.20
  -5   4   2    3.07    0.18
  -5   4   2    3.03    0.21
   5   4  -2    2.94    0.16
   5   4  -2    3.05    0.25
   5   5   2   61.32    3.13
  -5   5  -2   72.11    3.16
  -5   5  -2   71.86    3.17
   5   5   2   58.36    3.16
   5  -5  -2   68.08    3.15
  -5   5  -2   73.18    3.18
   5   5   2   71.50    3.24
  -5   5  -2   69.20    3.20
  -5   5  -2   69.05    3.20
  -5   5   2   65.39    3.26
  -5   5   2   68.04    3.20
  -5   5   2   69.34    3.18
   5   5  -2   63.48    3.13
  -5   5   2   65.71    3.15
   5  -5   2   70.81    3.16
   5   5  -2   71.32    3.18
  -5   5   2   71.19    3.18
  -5   6  -2    3.94    0.25
  -5   6  -2    4.06    0.29
  -5   6  -2    3.97    0.25
  -5   6  -2    4.22    0.30
  -5   6  -2    3.74    0.24
  -5   6  -2    3.88    0.26
  -5   6  -2    3.56    0.28
  -5   6   2    3.93    0.27
  -5   6   2    4.19    0.30
  -5   6   2    4.20    0.29
   5  -6   2    3.93    0.24
  -5   6   2    3.79    0.25
  -5   6   2    3.91    0.23
  -5   6   2    3.86    0.25
  -5   6   2    3.71    0.27
  -5   6   2    3.92    0.24
  -5   7  -2    0.79    0.13
  -5   7  -2    0.65    0.14
  -5   7  -2    0.84    0.10
  -5   7  -2    0.45    0.09
  -5   7  -2    0.79    0.19
  -5   7  -2    0.81    0.11
  -5   7   2    1.31    0.14
   5  -7   2    0.61    0.11
  -5   7   2    1.26    0.18
  -5   7   2    0.76    0.10
  -5   7   2    0.62    0.10
  -5   7   2    0.58    0.09
  -5   8  -2    2.71    0.20
  -5   8  -2    3.27    0.85
  -5   8  -2    2.32    0.23
  -5   8  -2    2.29    0.17
  -5   8  -2    2.62    0.56
  -5   8  -2    2.25    0.24
  -5   8  -2    2.50    0.74
  -5   8  -2    2.58    0.17
  -5   8   2    2.63    0.17
  -5   8   2    2.87    0.21
  -5   8   2    2.24    0.17
  -5   8   2    2.89    0.74
  -5   8   2    2.57    0.21
  -5   8   2    3.21    0.60
  -5   8   2    2.24    0.60
  -5   9  -2    1.85    0.39
  -5   9  -2    1.20    0.50
  -5   9  -2    1.44    0.12
  -5   9   2    1.17    0.38
  -5   9   2    0.81    0.38
  -5   9   2    1.43    0.11
   5  -9   2    1.04    0.30
  -5   9   2    1.44    0.37
   6   0   2   16.12    0.80
   6   0   2   17.13    0.81
  -6   0   2   15.83    0.78
   6   0  -2   17.13    0.81
   6   0  -2   16.78    0.80
   6   0   2   17.60    0.81
   6   1   2   28.75    1.30
   6  -1  -2   27.00    1.31
   6   1   2   27.11    1.31
   6  -1  -2   27.91    1.31
   6   1   2   28.11    1.31
   6  -1   2   27.01    1.31
   6   1  -2   28.81    1.32
   6   1  -2   25.90    1.29
   6  -1   2   29.07    1.31
  -6   1   2   27.86    1.30
   6   1  -2   27.69    1.30
   6  -2  -2    0.10    0.04
  -6   2  -2    0.09    0.05
   6   2   2    0.20    0.07
  -6   2  -2    0.09    0.05
   6   2   2    0.17    0.05
   6   2   2    0.16    0.03
  -6   2   2    0.11    0.05
   6   2  -2    0.22    0.04
   6  -2   2    0.10    0.05
  -6   2   2    0.11    0.06
   6   2  -2    0.07    0.03
   6   3   2    4.17    0.25
  -6   3  -2    3.55    0.23
  -6   3  -2    4.05    0.22
   6   3   2    3.46    0.21
  -6   3  -2    3.67    0.22
   6   3   2    3.90    0.22
   6  -3  -2    4.46    0.21
  -6   3  -2    4.05    0.25
   6   3   2    4.34    0.23
   6   3   2    3.90    0.26
   6   3   2    3.94    0.20
  -6   3  -2    3.41    0.25
  -6   3  -2    3.77    0.24
   6   3  -2    3.96    0.22
   6   3  -2    3.92    0.22
  -6   3   2    3.96    0.24
   6   3  -2    3.61    0.23
  -6   3   2    3.85    0.23
  -6   3   2    3.62    0.25
   6   3  -2    3.92    0.20
   6   3  -2    4.33    0.28
  -6   3   2    3.90    0.23
  -6   3   2    4.05    0.22
   6  -3   2    3.93    0.21
  -6   4  -2   19.92    0.93
   6   4   2   16.64    0.87
  -6   4  -2   19.52    0.91
   6   4   2   17.50    0.87
  -6   4  -2   16.03    0.91
  -6   4  -2   19.32    0.88
   6   4   2   19.32    0.92
   6   4   2   18.20    0.85
  -6   4  -2   17.02    0.88
   6  -4  -2   16.77    0.87
  -6   4  -2   18.76    0.90
   6   4  -2   17.37    0.88
  -6   4   2   20.43    0.88
   6   4  -2   18.62    0.95
   6   4  -2   17.64    0.87
  -6   4   2   19.04    0.90
   6   4  -2   18.91    0.86
  -6   4   2   18.89    0.90
  -6   4   2   18.09    0.92
   6   4  -2   17.92    0.89
   6  -4   2   18.88    0.88
  -6   5  -2    0.31    0.10
  -6   5  -2    0.38    0.09
  -6   5  -2    0.36    0.07
  -6   5  -2    0.24    0.12
  -6   5  -2    0.27    0.10
   6  -5  -2    0.25    0.06
  -6   5   2    0.35    0.09
  -6   5   2    0.32    0.09
  -6   5   2    0.41    0.10
   6  -5   2    0.20    0.06
  -6   5   2    0.41    0.07
  -6   5   2    0.31    0.13
  -6   6  -2   23.64    1.09
  -6   6  -2   23.73    1.03
  -6   6  -2   18.44    1.01
  -6   6  -2   20.64    1.00
  -6   6  -2   19.59    1.04
  -6   6   2   19.07    1.01
  -6   6   2   24.10    1.07
  -6   6   2   20.68    1.04
  -6   6   2   18.59    1.03
  -6   6   2   20.12    1.01
  -6   6   2   20.72    1.02
  -6   6   2   21.14    1.02
   6  -6   2   22.44    1.02
  -6   6   2   21.55    1.00
  -6   6   2   20.67    1.06
  -6   7  -2    2.55    0.28
  -6   7  -2    2.24    0.19
  -6   7  -2    2.71    0.19
  -6   7  -2    2.57    0.22
  -6   7  -2    2.27    0.17
  -6   7  -2    2.64    0.22
  -6   7  -2    2.33    0.18
  -6   7   2    2.04    0.18
   6  -7   2    2.31    0.19
  -6   7   2    2.51    0.20
  -6   7   2    2.24    0.21
  -6   7   2    2.41    0.19
  -6   7   2    2.41    0.24
  -6   7   2    2.25    0.17
  -6   7   2    2.05    0.17
  -6   7   2    2.32    0.17
  -6   8  -2    0.13    0.07
  -6   8  -2    0.07    0.45
  -6   8  -2    0.23    0.39
  -6   8  -2    0.40    0.49
  -6   8  -2    0.09    0.06
  -6   8  -2    0.15    0.30
  -6   8  -2    0.28    0.12
  -6   8  -2    0.09    0.06
  -6   8  -2    0.10    0.08
  -6   8  -2    0.11    0.11
  -6   8   2    0.16    0.31
  -6   8   2    0.16    0.06
  -6   8   2    0.13    0.33
  -6   8   2    0.11    0.08
  -6   8   2    0.06    0.08
  -6   8   2    0.13    0.07
  -6   8   2    0.14    0.05
  -6   8   2    0.23    0.28
  -6   9  -2    0.80    0.40
  -6   9  -2    0.98    0.32
  -6   9  -2    0.73    0.09
  -6   9   2    0.32    0.23
  -6   9   2    0.68    0.08
  -6   9   2    0.88    0.37
  -6   9   2    0.75    0.30
   6  -9   2    0.50    0.23
   7   0   2   82.59    3.77
   7   0   2   84.93    3.78
   7   0  -2   82.17    3.78
   7   0  -2   87.38    3.78
   7   0   2   87.96    3.78
   7   0  -2   69.89    3.76
  -7   0   2   77.77    3.75
   7  -1  -2   75.72    3.71
   7   1   2   85.44    3.70
   7   1   2   80.04    3.72
   7   1   2   81.62    3.71
  -7   1  -2   80.11    3.70
   7  -1  -2   77.46    3.72
   7  -1   2   77.36    3.72
   7  -1   2   82.13    3.72
  -7   1   2   76.18    3.69
   7   1  -2   82.71    3.72
   7   1  -2   84.90    3.70
   7   2   2   12.79    0.64
   7   2   2   13.27    0.63
  -7   2  -2   12.23    0.65
   7  -2  -2   12.37    0.63
   7  -2  -2   12.97    0.66
   7   2   2   13.85    0.67
  -7   2  -2   14.12    0.67
   7   2   2   13.76    0.68
   7   2   2   13.65    0.64
   7   2  -2   14.51    0.69
   7   2  -2   12.79    0.65
   7   2  -2   13.11    0.63
  -7   2   2   13.92    0.66
   7  -2   2   12.67    0.63
   7  -2   2   13.95    0.67
   7   2  -2   13.27    0.64
  -7   2   2   12.96    0.65
  -7   3  -2   20.44    0.99
  -7   3  -2   19.54    0.97
   7   3   2   19.84    0.97
  -7   3  -2   19.68    0.97
   7   3   2   20.55    0.96
   7   3   2   20.65    1.02
   7  -3  -2   19.78    0.96
   7   3   2   18.65    0.97
   7   3   2   21.49    1.01
  -7   3  -2   20.32    1.02
   7   3   2   21.44    0.96
  -7   3  -2   21.52    1.01
   7   3  -2   21.13    0.97
   7   3  -2   19.61    0.98
   7  -3   2   21.30    1.01
   7   3  -2   17.93    0.96
   7   3  -2   20.97    0.97
  -7   3   2   20.43    1.01
   7   3  -2   21.70    1.04
   7  -3   2   20.25    0.97
  -7   3   2   21.26    1.00
  -7   3   2   19.73    0.98
  -7   3   2   20.02    0.98
  -7   3   2   20.60    0.97
   7   3  -2   21.74    0.96
   7   4   2   10.13    0.47
  -7   4  -2   10.35    0.53
  -7   4  -2    9.43    0.50
   7   4   2    9.46    0.49
  -7   4  -2    9.58    0.49
  -7   4  -2    9.51    0.52
   7  -4  -2    9.73    0.48
   7   4   2    9.58    0.53
  -7   4  -2    9.66    0.54
   7   4   2    9.21    0.48
  -7   4  -2    9.87    0.54
  -7   4   2    9.31    0.53
  -7   4   2    9.66    0.51
   7   4  -2    9.85    0.48
   7  -4   2   10.81    0.49
   7   4  -2    9.57    0.57
   7   4  -2    9.64    0.49
   7   4  -2    9.76    0.50
  -7   4   2    9.70    0.49
   7  -4   2    9.61    0.53
  -7   4   2   10.03    0.51
  -7   5  -2    0.37    0.12
  -7   5  -2    0.35    0.12
   7  -5  -2    0.29    0.06
  -7   5  -2    0.36    0.14
  -7   5  -2    0.36    0.08
  -7   5   2    0.28    0.10
  -7   5   2    0.55    0.08
  -7   5   2    0.38    0.10
  -7   5   2    0.40    0.13
   7   5  -2    0.34    0.09
  -7   5   2    0.60    0.13
   7  -5   2    0.72    0.09
  -7   6  -2    5.84    0.34
  -7   6  -2    5.42    0.32
  -7   6  -2    5.14    0.31
  -7   6  -2    5.78    0.33
  -7   6  -2    6.09    0.38
  -7   6  -2    5.09    0.29
  -7   6  -2    5.53    0.36
   7  -6   2    5.78    0.32
  -7   6   2    5.50    0.31
  -7   6   2    5.83    0.38
  -7   6   2    5.73    0.30
  -7   6   2    5.39    0.35
  -7   6   2    5.61    0.33
  -7   6   2    6.07    0.37
  -7   6   2    5.74    0.34
  -7   6   2    5.17    0.33
  -7   6   2    5.40    0.33
  -7   7  -2    0.66    0.18
  -7   7  -2    0.74    0.14
  -7   7  -2    0.57    0.10
   7  -7  -2    0.72    0.12
  -7   7  -2    0.82    0.11
  -7   7  -2    0.70    0.09
  -7   7  -2    0.66    0.08
   7  -7  -2    0.66    0.09
  -7   7  -2    1.03    0.15
  -7   7   2    0.70    0.12
  -7   7   2    0.70    0.08
  -7   7   2    0.77    0.11
  -7   7   2    0.61    0.14
  -7   7   2    0.84    0.12
  -7   7   2    0.57    0.12
  -7   7   2    0.56    0.10
   7  -7   2    0.63    0.11
  -7   7   2    0.62    0.09
  -7   8  -2    7.91    1.10
  -7   8  -2    8.10    1.00
  -7   8  -2    9.68    0.50
  -7   8  -2   10.05    0.50
  -7   8  -2   10.35    0.54
   7  -8  -2   10.74    0.50
  -7   8  -2    9.81    0.48
  -7   8  -2   11.13    0.53
  -7   8  -2    8.41    0.92
  -7   8  -2    9.47    0.49
  -7   8  -2   11.61    1.21
  -7   8   2    9.51    0.96
  -7   8   2   11.13    0.51
  -7   8   2   10.17    0.49
  -7   8   2    9.14    1.04
  -7   8   2   10.26    0.52
  -7   8   2    9.67    0.50
  -7   8   2    7.96    0.91
  -7   8   2   10.57    0.48
  -7   9  -2    0.07    0.31
  -7   9  -2    0.04    0.22
  -7   9  -2    0.05    0.04
  -7   9   2    0.02    0.18
   7  -9   2    0.06    0.17
  -7   9   2    0.05    0.22
  -7   9   2    0.03    0.04
  -7   9   2    0.07    0.21
   8   0  -2  113.06    5.11
   8   0   2  115.16    5.11
   8   0  -2  107.43    5.07
   8   0  -2  116.91    5.11
   8   0  -2  108.53    5.08
   8   0   2  108.30    5.11
  -8   0   2  105.78    5.08
   8   0   2  109.27    5.07
   8   0  -2  113.80    5.08
  -8   0  -2  108.90    5.08
   8   0   2  113.74    5.10
   8   0   2  108.62    5.08
   8  -1  -2   13.21    0.65
  -8   1  -2   13.96    0.64
   8  -1  -2   12.89    0.66
   8   1   2   12.12    0.61
  -8   1  -2   12.58    0.63
   8   1   2   13.74    0.64
   8   1   2   13.01    0.65
   8   1   2   12.09    0.61
   8   1   2   12.55    0.62
   8   1   2   13.68    0.66
   8  -1  -2   12.71    0.62
   8   1   2   12.80    0.62
   8   1  -2   13.76    0.67
   8  -1   2   12.03    0.62
   8  -1   2   12.84    0.66
   8  -1   2   13.78    0.66
  -8   1   2   12.10    0.62
   8   1  -2   13.53    0.64
   8   1  -2   12.74    0.61
   8   1  -2   12.29    0.61
  -8   1   2   13.13    0.63
   8   1  -2   13.00    0.63
   8   1  -2   12.57    0.62
   8  -2  -2   32.19    1.61
   8   2   2   32.98    1.58
   8   2   2   37.65    1.63
   8  -2  -2   33.36    1.57
   8   2   2   35.31    1.59
   8   2   2   36.90    1.60
   8   2   2   34.11    1.64
  -8   2  -2   32.38    1.60
  -8   2  -2   35.75    1.62
   8   2   2   35.50    1.59
  -8   2  -2   30.53    1.58
   8  -2  -2   34.91    1.59
   8  -2   2   33.79    1.58
   8   2  -2   36.69    1.65
   8   2  -2   33.11    1.60
   8   2  -2   31.04    1.57
   8   2  -2   35.52    1.60
  -8   2   2   35.40    1.61
   8  -2   2   37.26    1.63
  -8   2   2   32.65    1.59
   8   2  -2   33.95    1.58
   8   2  -2   31.39    1.58
   8   2  -2   32.46    1.59
  -8   2   2   33.59    1.60
   8  -3  -2    3.42    0.21
   8   3   2    3.47    0.21
   8  -3  -2    4.00    0.21
   8   3   2    3.81    0.26
  -8   3  -2    3.71    0.22
  -8   3  -2    4.00    0.25
  -8   3  -2    3.92    0.25
   8   3   2    4.17    0.28
   8   3   2    3.41    0.21
   8   3   2    3.65    0.22
   8   3   2    4.25    0.22
  -8   3   2    3.69    0.24
   8  -3   2    3.89    0.25
   8   3  -2    3.75    0.21
   8   3  -2    3.78    0.22
   8   3  -2    3.90    0.28
  -8   3   2    3.58    0.23
   8   3  -2    3.85    0.21
   8   3  -2    3.58    0.21
  -8   3   2    3.96    0.23
   8  -3   2    3.74    0.21
  -8   4  -2    1.77    0.16
   8  -4  -2    1.81    0.13
  -8   4  -2    1.78    0.17
  -8   4  -2    1.65    0.15
   8   4   2    1.83    0.13
   8   4   2    2.12    0.19
   8   4   2    1.68    0.13
  -8   4  -2    1.84    0.18
  -8   4  -2    1.99    0.15
   8   4   2    1.67    0.12
  -8   4   2    1.72    0.17
  -8   4   2    1.64    0.15
   8   4  -2    1.51    0.22
  -8   4   2    1.62    0.15
  -8   4   2    1.61    0.15
   8   4  -2    1.66    0.15
   8  -4   2    1.72    0.18
   8  -4   2    1.71    0.13
   8   4  -2    1.62    0.13
   8   4  -2    1.63    0.12
  -8   5  -2   37.04    1.81
  -8   5  -2   33.18    1.81
  -8   5  -2   40.84    1.86
  -8   5   2   39.69    1.84
  -8   5   2   39.36    1.82
   8  -5   2   40.83    1.81
   8   5  -2   38.77    1.82
  -8   5   2   38.51    1.84
  -8   6  -2    3.14    0.23
   8  -6  -2    2.84    0.22
  -8   6  -2    2.93    0.22
  -8   6  -2    2.83    0.21
  -8   6  -2    2.92    0.18
  -8   6  -2    3.01    0.24
   8  -6  -2    2.83    0.20
  -8   6  -2    3.09    0.27
  -8   6   2    2.82    0.22
  -8   6   2    2.82    0.27
  -8   6   2    2.96    0.22
  -8   6   2    2.64    0.19
   8  -6   2    3.19    0.21
  -8   6   2    2.87    0.18
  -8   6   2    2.95    0.24
  -8   6   2    3.08    0.24
  -8   6   2    2.93    0.22
  -8   6   2    2.77    0.22
  -8   7  -2   53.12    3.58
  -8   7  -2   63.36    3.61
  -8   7  -2   59.12    2.66
  -8   7  -2   57.17    2.64
  -8   7  -2   54.98    2.67
   8  -7  -2   62.09    2.66
  -8   7  -2   63.02    2.68
  -8   7  -2   58.87    2.74
  -8   7   2   53.64    2.67
  -8   7   2   49.12    3.29
  -8   7   2   61.69    2.67
  -8   7   2   56.80    2.71
  -8   7   2   57.80    2.67
   8  -7   2   54.21    2.67
  -8   7   2   59.77    2.65
  -8   7   2   56.56    2.66
  -8   7   2   56.23    2.69
  -8   7   2   55.27    3.47
   8  -8  -2    8.46    0.44
  -8   8  -2    8.71    0.43
  -8   8  -2    8.48    0.48
  -8   8  -2    9.41    1.10
  -8   8  -2   10.30    1.08
  -8   8  -2    8.50    0.45
  -8   8  -2    8.95    0.47
  -8   8  -2    8.39    0.44
  -8   8  -2    8.02    0.44
  -8   8  -2   10.36    1.01
   8  -8   2    8.98    0.44
  -8   8   2    8.95    0.46
  -8   8   2   10.52    0.94
  -8   8   2    8.31    0.44
  -8   8   2    8.77    0.95
  -8   8   2    8.41    0.47
  -8   8   2    8.40    0.44
  -8   8   2    9.80    0.92
  -8   8   2    8.71    0.43
   8  -8   2    7.70    0.78
   8  -9  -2    1.90    0.30
  -8   9   2    2.16    0.35
  -8   9   2    1.70    0.38
   9   0   2   10.83    0.54
   9   0  -2   11.08    0.57
   9   0   2   11.48    0.58
   9   0   2   11.21    0.57
   9   0  -2   12.39    0.58
  -9   0   2   10.12    0.54
   9   0  -2   11.07    0.54
  -9   0  -2   10.58    0.54
   9   0  -2   10.41    0.53
   9   0   2   11.23    0.54
   9   0   2   10.75    0.53
   9   0   2   10.06    0.53
   9   0  -2   10.87    0.54
   9   0  -2   12.16    0.53
   9   0   2   11.43    0.54
  -9  -1   2    4.13    0.24
   9   1   2    4.78    0.24
   9   1   2    4.43    0.24
   9   1   2    5.04    0.29
   9  -1  -2    4.94    0.24
   9   1   2    4.87    0.28
   9  -1  -2    5.00    0.29
   9  -1  -2    4.25    0.26
   9  -1  -2    4.65    0.25
   9   1   2    4.59    0.25
  -9   1  -2    4.55    0.26
   9   1   2    4.28    0.24
  -9   1  -2    5.44    0.28
   9   1   2    4.68    0.27
   9   1  -2    4.29    0.24
   9   1  -2    4.38    0.27
  -9   1   2    4.43    0.25
  -9   1   2    4.60    0.26
   9   1  -2    4.69    0.29
   9  -1   2    5.06    0.29
   9   1  -2    4.33    0.24
   9   1  -2    4.61    0.24
   9  -1   2    4.11    0.25
   9  -1   2    4.56    0.25
   9  -2  -2    6.90    0.38
   9   2   2    6.94    0.37
   9   2   2    6.82    0.35
   9   2   2    7.23    0.40
  -9   2  -2    7.18    0.39
   9  -2  -2    5.98    0.34
   9   2   2    7.14    0.36
   9  -2  -2    6.58    0.35
  -9   2  -2    7.97    0.38
   9   2  -2    6.36    0.34
   9   2  -2    6.79    0.41
   9   2  -2    6.78    0.36
  -9   2   2    7.06    0.38
  -9   2   2    6.81    0.37
  -9   2   2    6.73    0.37
   9   2  -2    6.72    0.35
   9   2  -2    6.81    0.37
   9  -2   2    6.99    0.35
   9   2  -2    6.91    0.37
   9  -2   2    7.57    0.40
   9   2  -2    7.37    0.35
  -9   3  -2    8.89    0.49
   9   3   2    9.15    0.47
   9   3   2    9.06    0.47
   9   3   2    9.06    0.54
   9  -3  -2    9.33    0.46
  -9   3  -2    9.58    0.51
   9   3   2    9.53    0.46
   9   3   2    9.45    0.47
   9   3   2    9.80    0.52
  -9   3  -2    9.00    0.47
  -9   3   2    9.04    0.48
   9   3  -2    9.24    0.47
   9   3  -2    9.47    0.47
  -9   3   2    9.31    0.50
   9   3  -2    9.54    0.54
  -9   3   2    9.14    0.48
   9   3  -2    9.16    0.47
   9   3  -2    8.75    0.46
   9  -3   2    9.07    0.46
   9  -3   2    9.17    0.51
  -9   4  -2   15.43    0.74
   9  -4  -2   12.51    0.76
   9   4   2   15.69    0.73
  -9   4  -2   15.81    0.77
   9   4   2   15.15    0.74
   9   4   2   15.61    0.80
   9  -4  -2   15.00    0.73
   9   4   2   14.78    0.73
  -9   4  -2   14.17    0.79
  -9   4  -2   16.08    0.78
  -9   4   2   15.27    0.79
   9   4  -2   15.57    0.74
   9   4  -2   15.05    0.73
   9   4  -2   14.00    0.84
  -9   4   2   15.18    0.76
   9  -4   2   16.00    0.74
  -9   4   2   15.17    0.76
   9   4  -2   14.59    0.73
   9  -4   2   14.09    0.79
  -9   5  -2   25.53    1.32
   9  -5  -2   25.91    1.30
  -9   5  -2   29.07    1.38
  -9   5  -2   28.34    1.33
  -9   5  -2   25.83    1.29
   9   5   2   28.53    1.33
   9  -5  -2   27.06    1.32
  -9   5  -2   28.75    1.37
  -9   5  -2   27.39    1.35
   9  -5  -2   29.53    1.32
  -9   5   2   29.09    1.36
  -9   5   2   27.38    1.32
   9  -5   2   26.53    1.30
  -9   5   2   26.09    1.33
  -9   5   2   27.80    1.29
  -9   5   2   27.79    1.32
   9   5  -2   28.03    1.32
  -9   5   2   29.59    1.36
   9  -5   2   28.54    1.32
  -9   6  -2   26.83    1.28
   9  -6  -2   26.16    1.23
   9  -6  -2   24.68    1.25
  -9   6  -2   26.95    1.22
  -9   6  -2   25.93    1.25
  -9   6  -2   26.92    1.31
   9  -6  -2   25.21    1.24
   9  -6   2   25.62    1.25
  -9   6   2   25.07    1.24
  -9   6   2   26.02    1.27
  -9   6   2   26.57    1.30
  -9   6   2   25.40    1.26
  -9   6   2   24.23    1.24
  -9   6   2   27.00    1.22
  -9   6   2   27.45    1.29
  -9   7  -2    3.84    0.78
   9  -7  -2    3.25    0.21
  -9   7  -2    3.34    0.74
   9  -7  -2    4.20    0.63
  -9   7  -2    2.97    0.22
  -9   7  -2    3.71    0.27
  -9   7  -2    3.30    0.20
  -9   7  -2    3.53    0.24
  -9   7   2    3.44    0.23
  -9   7   2    3.34    0.25
  -9   7   2    3.31    0.22
  -9   7   2    3.15    0.21
  -9   7   2    3.76    1.00
  -9   7   2    3.03    0.59
  -9   7   2    3.61    0.20
  -9   7   2    3.52    0.23
  -9   7   2    2.75    0.71
  -9   8  -2    1.01    0.12
  -9   8  -2    1.23    0.14
  -9   8  -2    1.22    0.09
  -9   8  -2    1.20    0.42
  -9   8  -2    1.11    0.11
   9  -8  -2    1.23    0.12
   9  -8  -2    0.85    0.32
  -9   8  -2    0.82    0.39
  -9   8   2    1.42    0.37
   9  -8   2    1.16    0.11
  -9   8   2    1.22    0.13
  -9   8   2    1.08    0.10
  -9   8   2    1.02    0.41
  -9   8   2    1.07    0.09
   9  -8   2    1.46    0.37
  -9   8   2    1.25    0.12
  10   0  -2   10.39    0.57
 -10   0   2   10.10    0.53
  10   0   2   11.08    0.54
  10   0   2   10.85    0.57
  10   0   2   11.13    0.54
  10   0   2   11.35    0.53
  10   0  -2   11.06    0.54
  10   0   2   11.22    0.57
  10   0   2   10.23    0.52
  10   0  -2    9.94    0.52
  10   0  -2   11.16    0.58
 -10   0  -2   10.86    0.54
  10   0  -2   11.05    0.54
  10   0  -2   10.77    0.52
  10   0   2   10.39    0.52
 -10   1  -2   70.07    3.25
 -10  -1   2   63.22    3.23
  10   1   2   72.70    3.28
  10  -1  -2   75.03    3.29
  10   1   2   68.27    3.23
  10  -1  -2   71.44    3.24
  10   1   2   69.82    3.27
  10  -1  -2   71.37    3.23
 -10   1  -2   71.56    3.27
  10   1   2   72.75    3.25
  10   1   2   69.36    3.23
  10   1   2   68.53    3.23
  10   1   2   72.72    3.29
  10   1  -2   73.65    3.24
  10  -1   2   71.90    3.24
  10   1  -2   70.95    3.25
  10  -1   2   69.36    3.28
  10   1  -2   69.30    3.23
  10   1  -2   69.65    3.29
 -10   1   2   64.19    3.23
 -10   1   2   67.58    3.24
 -10  -1  -2   69.66    3.24
  10   1  -2   74.45    3.27
  10   1  -2   68.25    3.23
  10  -2  -2    6.14    0.32
  10   2   2    6.84    0.41
  10   2   2    6.18    0.32
  10   2   2    6.60    0.36
  10  -2  -2    6.69    0.34
  10   2   2    6.44    0.34
  10  -2  -2    6.27    0.37
 -10   2  -2    6.22    0.35
  10   2   2    6.46    0.33
  10   2   2    6.86    0.39
 -10   2  -2    6.33    0.37
  10   2  -2    6.30    0.36
  10   2  -2    6.32    0.40
  10   2  -2    6.52    0.36
  10   2  -2    5.88    0.32
  10  -2   2    6.86    0.39
 -10   2   2    6.89    0.37
  10   2  -2    6.50    0.33
  10   2  -2    6.22    0.34
 -10   2   2    6.64    0.35
  10  -2   2    6.38    0.34
 -10   2   2    6.70    0.35
 -10   3  -2   20.17    0.99
  10   3   2   20.56    0.97
 -10   3  -2   20.08    0.99
  10   3   2   19.18    0.96
  10   3   2   22.91    0.98
  10   3   2   20.33    1.02
  10   3   2   19.52    0.97
  10   3   2   20.77    0.96
  10   3   2   18.89    1.04
  10  -3  -2   21.75    0.97
 -10   3  -2   19.40    1.01
 -10   3   2   19.99    0.98
  10   3  -2   20.30    0.96
  10  -3   2   20.23    1.02
  10   3  -2   20.46    1.05
  10   3  -2   19.49    0.97
  10   3  -2   20.51    0.97
 -10   3   2   19.27    1.00
  10  -3   2   20.58    0.96
 -10   3   2   20.50    0.98
  10   3  -2   19.80    0.98
  10   3  -2   17.98    0.94
 -10   4  -2    0.32    0.12
  10   4   2    0.33    0.07
  10  -4  -2    0.28    0.07
 -10   4  -2    0.35    0.10
  10   4   2    0.43    0.09
  10   4   2    0.34    0.07
 -10   4  -2    0.53    0.14
 -10   4  -2    0.42    0.12
 -10   4   2    0.42    0.10
  10   4  -2    0.38    0.08
 -10   4   2    0.27    0.12
  10  -4   2    0.37    0.12
  10   4  -2    0.29    0.07
 -10   4   2    0.33    0.10
  10   4  -2    0.41    0.09
  10  -4   2    0.39    0.08
  10   4  -2    0.27    0.16
  10   5   2   11.22    0.60
 -10   5  -2   10.47    0.56
  10   5   2   11.60    0.59
 -10   5  -2   10.94    0.64
 -10   5  -2   10.90    0.60
 -10   5  -2   10.40    0.59
 -10   5  -2   11.89    0.62
  10  -5  -2   12.59    0.59
 -10   5  -2   12.28    0.65
  10  -5  -2   11.68    0.57
 -10   5   2   11.56    0.59
 -10   5   2   11.43    0.60
 -10   5   2   11.98    0.56
  10   5  -2   11.41    0.60
 -10   5   2   11.90    0.63
 -10   5   2   11.99    0.63
  10  -5   2   12.65    0.60
  10   5  -2   12.11    0.62
  10  -5   2   11.78    0.58
 -10   6  -2    1.67    0.18
 -10   6  -2    1.60    0.12
 -10   6  -2    1.62    0.22
  10  -6  -2    1.54    0.13
  10  -6  -2    1.41    0.16
 -10   6  -2    1.62    0.16
 -10   6   2    1.63    0.16
 -10   6   2    1.61    0.21
 -10   6   2    1.54    0.17
 -10   6   2    1.59    0.16
 -10   6   2    1.57    0.19
  10  -6   2    1.45    0.15
 -10   6   2    1.43    0.16
 -10   6   2    1.49    0.12
  10  -7  -2    0.46    0.08
 -10   7  -2    0.58    0.46
  10  -7  -2    0.72    0.37
 -10   7  -2    0.44    0.11
 -10   7  -2    0.51    0.42
 -10   7  -2    0.34    0.06
 -10   7  -2    0.30    0.08
 -10   7  -2    0.57    0.11
 -10   7   2    0.39    0.08
 -10   7   2    0.31    0.09
 -10   7   2    0.32    0.10
  10  -7   2    0.37    0.31
 -10   7   2    0.43    0.09
 -10   7   2    0.40    0.11
 -10   7   2    0.35    0.06
 -10   7   2    0.39    0.31
  10  -7   2    0.26    0.07
 -10   7   2    0.34    0.53
 -10   7   2    0.19    0.39
 -10   8  -2   11.87    0.52
  10  -8  -2   10.66    0.87
 -10   8  -2   10.34    0.93
 -10   8   2   12.27    1.00
 -10   8   2   10.83    0.52
 -10   8   2    8.29    0.81
  11   0   2    8.58    0.42
  11   0  -2    8.68    0.44
  11   0   2    8.46    0.43
  11   0   2    8.77    0.48
  11   0  -2    8.67    0.42
  11   0   2    7.82    0.42
 -11   0   2    8.39    0.44
  11   0  -2    7.91    0.42
  11   0  -2    8.15    0.47
  11   0  -2    8.82    0.44
  11   0   2    8.53    0.44
 -11   0  -2    8.61    0.44
  11  -1  -2   41.89    1.98
  11   1   2   40.03    1.92
 -11   1  -2   40.67    1.94
  11  -1  -2   42.20    1.93
  11   1   2   36.63    1.92
 -11   1  -2   42.23    1.96
  11  -1  -2   41.75    1.92
  11   1   2   42.57    1.94
 -11  -1   2   39.65    1.93
  11   1   2   43.24    1.97
  11   1   2   41.72    1.92
  11   1   2   42.24    1.99
  11   1  -2   42.55    1.99
 -11   1   2   37.96    1.92
  11  -1   2   42.66    1.92
  11   1  -2   42.86    1.92
 -11   1   2   41.28    1.93
  11   1  -2   39.89    1.92
 -11  -1  -2   42.38    1.93
  11   1  -2   42.87    1.93
  11   1  -2   41.23    1.96
  11   1  -2   40.64    1.94
  11  -1   2   41.64    1.93
  11  -1   2   41.33    1.98
 -11   2  -2    6.48    0.39
  11  -2  -2    7.05    0.36
  11   2   2    6.43    0.34
 -11   2  -2    6.43    0.37
  11  -2  -2    6.82    0.40
  11   2   2    6.79    0.38
  11  -2  -2    6.40    0.34
  11   2   2    6.84    0.35
  11   2   2    7.06    0.36
  11   2   2    6.78    0.35
  11   2   2    6.87    0.43
 -11  -2  -2    6.55    0.36
  11   2  -2    6.73    0.38
  11  -2   2    6.72    0.35
  11   2  -2    7.05    0.35
  11   2  -2    6.58    0.35
  11  -2   2    6.87    0.41
  11   2  -2    6.70    0.38
  11   2  -2    6.31    0.34
 -11   2   2    6.67    0.37
  11   2  -2    6.89    0.43
  11   3   2   17.38    0.99
 -11   3  -2   17.21    0.94
  11   3   2   18.50    0.90
  11   3   2   18.29    0.91
  11   3   2   19.72    0.90
  11   3   2   17.69    0.87
  11   3   2   18.92    0.90
  11  -3  -2   19.73    0.90
 -11   3  -2   19.00    0.92
 -11   3  -2   18.65    0.92
  11   3  -2   19.01    0.90
  11  -3   2   17.59    0.95
  11   3  -2   18.57    0.92
 -11   3   2   18.26    0.91
  11   3  -2   18.05    0.99
  11   3  -2   20.06    0.90
  11   3  -2   18.16    0.87
 -11   3   2   19.51    0.92
  11  -3   2   19.04    0.90
 -11   3   2   16.53    0.93
  11   4   2    0.04    0.06
  11   4   2    0.05    0.06
  11   4   2    0.03    0.06
 -11   4  -2    0.09    0.10
  11   4   2    0.03    0.06
  11  -4  -2    0.07    0.06
  11  -4  -2    0.10    0.06
  11   4   2    0.01    0.07
 -11   4  -2   -0.06    0.09
 -11   4  -2    0.15    0.09
 -11   4  -2    0.10    0.09
  11   4   2    0.01    0.07
 -11   4   2    0.04    0.08
  11   4  -2    0.00    0.06
  11   4  -2    0.03    0.05
  11  -4   2    0.19    0.07
 -11   4   2    0.05    0.06
 -11   4   2    0.50    0.11
  11   4  -2    0.02    0.13
  11  -4   2    0.03    0.06
  11  -4   2    0.01    0.06
  11   4  -2    0.07    0.10
  11   4  -2    0.07    0.08
  11   4  -2    0.04    0.08
 -11   4   2    0.04    0.07
 -11   4   2    0.01    0.08
 -11   5  -2    0.67    0.17
 -11   5  -2    0.51    0.11
  11  -5  -2    0.55    0.08
  11   5   2    0.43    0.10
 -11   5  -2    0.41    0.07
  11   5   2    0.48    0.10
  11   5   2    0.32    0.08
 -11   5  -2    0.57    0.13
 -11   5  -2    0.54    0.12
  11  -5  -2    0.50    0.09
 -11   5  -2    0.76    0.12
 -11   5   2    0.57    0.14
 -11   5   2    0.44    0.09
 -11   5   2    0.43    0.10
  11  -5   2    0.71    0.11
  11  -5   2    0.36    0.08
  11   5  -2    0.38    0.07
  11  -5   2    0.41    0.08
  11   5  -2    0.53    0.13
 -11   5   2    0.52    0.12
  11   5  -2    0.45    0.12
 -11   5   2    0.47    0.07
  11   5  -2    0.31    0.09
 -11   6  -2   35.19    1.61
  11  -6  -2   36.74    1.57
 -11   6  -2   33.24    1.63
 -11   6  -2   32.29    1.58
  11  -6  -2   31.64    1.58
 -11   6  -2   32.51    1.55
 -11   6   2   31.13    1.62
 -11   6   2   33.50    1.59
  11  -6   2   33.87    1.58
 -11   6   2   32.51    1.55
 -11   6   2   32.21    1.61
  11  -6   2   33.28    1.56
 -11   6   2   34.35    1.59
  11  -6   2   33.17    1.56
 -11   6   2   34.83    1.58
  11  -7  -2    3.60    0.21
 -11   7  -2    3.26    0.25
 -11   7  -2    3.15    0.68
 -11   7  -2    3.10    0.19
 -11   7  -2    3.53    0.66
  11  -7  -2    4.30    0.61
 -11   7  -2    3.61    0.23
 -11   7   2    3.75    0.23
 -11   7   2    3.43    0.25
 -11   7   2    3.36    0.23
 -11   7   2    3.37    0.19
  11  -7   2    3.45    0.21
 -11   7   2    3.80    0.58
 -11   7   2    3.31    0.24
 -11   7   2    2.90    0.82
  11  -7   2    3.89    0.59
  11  -8  -2   10.99    0.81
  11  -8  -2   11.67    0.88
 -11   8  -2   12.66    1.00
 -12   0   2   19.13    0.93
 -12   0  -2   18.83    0.95
  12   0  -2   19.62    0.93
  12   0   2   18.16    0.91
  12   0  -2   20.95    0.94
  12   0  -2   18.52    0.92
  12   0  -2   18.43    0.92
  12   0  -2   18.53    0.98
  12   0   2   20.13    0.92
 -12   0  -2   19.70    0.94
  12   0   2   19.47    0.99
  12   0   2   19.92    0.93
  12   0   2   19.78    0.93
  12   0   2   18.35    0.98
  12  -1  -2    0.12    0.05
 -12   1  -2    0.50    0.09
  12  -1  -2    0.11    0.08
  12  -1  -2    0.09    0.04
  12   1   2    0.36    0.06
  12   1   2    0.06    0.07
  12   1   2    0.14    0.05
  12   1   2    0.13    0.06
 -12   1  -2    0.20    0.08
  12   1   2    0.18    0.05
 -12   1   2    0.17    0.06
  12   1  -2    0.19    0.07
 -12  -1  -2    0.09    0.06
  12  -1   2    0.10    0.08
  12   1  -2    0.14    0.05
  12  -1   2    0.08    0.06
  12  -1   2    0.09    0.04
  12   1  -2    0.13    0.07
  12   1  -2    0.13    0.05
  12   1  -2    0.11    0.05
 -12   1   2    0.27    0.11
  12   1  -2    0.13    0.09
  12   2   2    0.25    0.06
  12   2   2    0.26    0.08
  12   2   2    0.24    0.07
  12  -2  -2    0.34    0.06
  12   2   2    0.28    0.13
 -12   2  -2    0.14    0.08
  12  -2  -2    0.21    0.06
  12  -2  -2    0.35    0.12
  12   2   2    0.23    0.06
  12   2   2    0.20    0.07
 -12   2  -2    0.27    0.10
  12  -2   2    0.23    0.05
  12   2  -2    0.31    0.07
  12   2  -2    0.17    0.08
  12   2  -2    0.15    0.05
  12  -2   2    0.18    0.06
  12   2  -2    0.19    0.06
 -12  -2  -2    0.31    0.07
 -12   2   2    0.45    0.09
  12   2  -2    0.40    0.09
  12  -2   2    0.22    0.09
  12   2  -2    0.17    0.12
 -12   3  -2    9.96    0.64
 -12   3  -2   11.91    0.61
  12   3   2   11.80    0.59
  12   3   2   12.04    0.56
  12   3   2   11.84    0.58
  12   3   2   11.67    0.58
 -12   3  -2   11.48    0.61
  12   3   2   10.33    0.68
  12  -3  -2   12.76    0.58
 -12  -3  -2   11.61    0.58
  12   3  -2    9.60    0.69
  12   3  -2   11.80    0.58
 -12   3   2   10.64    0.59
 -12   3   2   12.06    0.60
  12   3  -2   12.03    0.58
  12   3  -2   11.70    0.56
  12  -3   2   11.48    0.58
  12  -3   2   10.31    0.63
  12   4   2   23.12    1.08
 -12   4  -2   22.35    1.12
 -12   4  -2   22.43    1.12
  12   4   2   22.18    1.06
  12  -4  -2   24.67    1.09
  12   4   2   21.61    1.07
  12   4   2   22.61    1.06
  12   4   2   22.94    1.09
  12   4   2   21.49    1.05
  12   4   2   21.79    1.08
 -12   4  -2   21.76    1.08
  12  -4  -2   22.59    1.06
  12   4   2   21.87    1.07
  12   4  -2   22.39    1.06
  12   4  -2   21.73    1.08
  12   4  -2   22.26    1.07
  12  -4   2   24.01    1.09
  12   4  -2   23.30    1.09
 -12   4   2   21.59    1.10
  12   4  -2   21.75    1.07
 -12   4   2   21.12    1.07
  12  -4   2   22.23    1.06
  12  -4   2   21.49    1.06
 -12   4   2   23.18    1.11
  12   4  -2   23.63    1.09
  12   4  -2   22.34    1.05
  12   5   2   27.87    1.29
  12  -5  -2   29.09    1.31
  12   5   2   26.61    1.31
 -12   5  -2   29.40    1.36
 -12   5  -2   24.45    1.30
 -12   5  -2   27.16    1.30
  12   5   2   27.02    1.27
 -12   5  -2   26.68    1.32
  12   5   2   26.86    1.30
  12  -5  -2   28.08    1.29
 -12   5  -2   25.26    1.35
 -12   5   2   25.11    1.33
 -12   5   2   26.66    1.29
  12   5  -2   28.14    1.31
 -12   5   2   26.74    1.34
  12  -5   2   27.90    1.29
  12   5  -2   27.54    1.31
  12  -5   2   28.71    1.28
 -12   5   2   26.04    1.31
  12  -5   2   29.04    1.31
  12   5  -2   27.78    1.28
  12   5  -2   26.58    1.42
 -12   6  -2    8.89    1.00
 -12   6  -2    8.93    0.50
  12  -6  -2    9.25    0.47
 -12   6  -2   11.29    1.22
  12  -6  -2   10.96    1.03
 -12   6  -2    9.11    0.49
 -12   6  -2    9.33    0.52
 -12   6   2    8.55    0.49
 -12   6   2   11.08    1.29
 -12   6   2   11.51    1.35
  12  -6   2    8.86    0.47
  12  -6   2    8.50    0.47
 -12   6   2    8.47    0.50
 -12   6   2    8.28    0.95
 -12   6   2    8.94    0.48
 -12   7  -2    7.08    0.81
 -12   7  -2    8.10    0.41
  12  -7  -2    8.35    0.79
  12  -7  -2    8.75    0.40
 -12   7  -2    7.90    0.42
  12  -7   2    7.68    0.39
 -12   7   2    7.88    0.41
  12  -7   2    7.03    0.77
 -12   7   2    7.33    0.42
 -12   7   2    7.23    0.76
 -12   7   2    7.51    0.41
 -12   8  -2    0.13    0.19
  12  -8  -2    0.06    0.15
 -12   8  -2    0.18    0.24
  12  -8   2    0.13    0.17
 -12   8   2    0.16    0.16
  13   0  -2    5.88    0.31
  13   0   2    5.41    0.38
  13   0   2    6.01    0.33
  13   0  -2    5.59    0.38
  13   0  -2    5.77    0.33
 -13   0  -2    6.15    0.34
 -13   0   2    5.84    0.33
  13   0   2    6.04    0.31
  13   0   2    5.52    0.31
  13   0  -2    5.74    0.33
  13   0   2    5.90    0.33
  13  -1  -2   24.33    1.38
  13   1   2   28.46    1.33
  13  -1  -2   29.13    1.34
 -13  -1   2   27.72    1.33
  13   1   2   29.21    1.33
  13  -1  -2   29.88    1.32
  13   1   2   28.65    1.33
  13   1   2   26.52    1.38
 -13   1  -2   25.48    1.36
 -13   1  -2   29.68    1.35
 -13   1   2   29.24    1.34
  13   1  -2   26.53    1.38
  13   1  -2   30.15    1.33
  13   1  -2   27.35    1.32
 -13  -1  -2   29.86    1.35
  13  -1   2   29.82    1.34
  13   1  -2   28.01    1.41
  13  -1   2   23.67    1.38
  13   1  -2   29.99    1.35
  13   1  -2   30.45    1.34
  13  -1   2   25.44    1.32
  13   2   2    2.81    0.21
  13   2   2    2.98    0.27
  13  -2  -2    2.91    0.20
  13   2   2    2.73    0.29
 -13   2  -2    2.92    0.21
  13   2   2    2.66    0.19
  13   2   2    3.07    0.20
 -13   2  -2    2.70    0.24
  13  -2  -2    2.68    0.25
  13   2   2    2.97    0.19
  13  -2  -2    2.65    0.17
  13   2  -2    2.70    0.26
 -13   2   2    2.81    0.21
  13   2  -2    2.81    0.19
  13   2  -2    2.60    0.19
 -13  -2  -2    2.84    0.21
  13  -2   2    2.86    0.20
  13   2  -2    2.83    0.22
  13  -2   2    2.74    0.27
  13   2  -2    2.95    0.37
  13   2  -2    2.86    0.19
  13  -2   2    2.89    0.18
  13  -3  -2   24.68    1.14
  13   3   2   23.40    1.11
  13   3   2   25.64    1.14
  13   3   2   22.53    1.13
  13   3   2   24.55    1.15
  13   3   2   23.73    1.11
  13  -3  -2   22.80    1.12
 -13   3  -2   22.45    1.12
 -13   3  -2   24.34    1.17
  13   3   2   23.89    1.13
  13   3   2   24.06    1.12
  13   3   2   23.37    1.13
  13  -3  -2   21.96    1.12
 -13   3  -2   24.73    1.17
  13   3   2   24.32    1.14
  13   3  -2   25.00    1.14
  13   3  -2   23.32    1.14
  13   3  -2   22.72    1.12
 -13   3   2   23.04    1.12
  13   3  -2   22.96    1.13
  13   3  -2   22.86    1.12
 -13  -3  -2   24.04    1.14
 -13   3   2   25.33    1.16
  13  -3   2   22.81    1.12
  13   3  -2   22.74    1.14
  13  -3   2   23.43    1.14
  13   3  -2   21.23    1.13
  13  -3   2   24.33    1.12
  13   3  -2   23.56    1.11
  13   3  -2   25.12    1.14
  13  -4  -2    5.22    0.30
  13   4   2    5.46    0.31
  13   4   2    5.20    0.28
  13   4   2    5.19    0.30
  13   4   2    5.13    0.29
  13   4   2    5.28    0.31
  13  -4  -2    5.44    0.31
  13   4   2    5.21    0.32
  13   4   2    4.98    0.31
 -13   4  -2    5.57    0.35
 -13   4  -2    5.01    0.31
 -13   4  -2    5.18    0.36
  13  -4   2    5.30    0.32
  13   4  -2    5.44    0.28
  13   4  -2    5.27    0.33
 -13   4   2    5.22    0.34
  13  -4   2    5.27    0.30
 -13   4   2    5.28    0.34
  13  -4   2    5.37    0.30
  13  -4   2    5.09    0.29
  13   4  -2    5.28    0.30
  13   4  -2    5.12    0.29
  13   4  -2    5.38    0.32
 -13   4   2    5.33    0.30
  13   4  -2    4.92    0.30
  13   4  -2    5.34    0.32
  13  -5  -2   14.94    0.72
 -13   5  -2   14.05    0.76
  13   5   2   13.53    0.68
  13   5   2   13.49    0.73
  13  -5  -2   15.35    0.70
  13   5   2   14.40    0.71
  13   5   2   13.67    0.72
 -13   5  -2   14.60    0.72
 -13   5  -2   14.66    0.73
  13   5  -2   14.73    0.69
  13   5  -2   13.42    0.72
  13  -5   2   14.77    0.70
  13  -5   2   14.46    0.72
 -13   5   2   13.61    0.74
 -13   5   2   14.30    0.72
 -13   5   2   14.98    0.71
 -13   5   2   13.24    0.75
  13  -5   2   13.87    0.69
  13   5  -2   15.06    0.72
 -13   6  -2    0.97    0.12
 -13   6  -2    0.96    0.13
 -13   6  -2    0.79    0.13
  13  -6  -2    0.89    0.09
  13  -6  -2    1.02    0.39
 -13   6  -2    0.63    0.38
 -13   6   2    0.63    0.46
 -13   6   2    0.93    0.12
 -13   6   2    0.78    0.11
 -13   6   2    1.26    0.46
  13  -6   2    0.95    0.41
  13  -6   2    1.00    0.10
 -13   6   2    0.67    0.43
 -13   6   2    0.85    0.12
  13  -6   2    0.82    0.10
  13  -7  -2    6.67    0.31
 -13   7  -2    5.50    0.38
 -13   7  -2    6.94    0.70
 -13   7  -2    6.63    0.33
 -13   7  -2    6.82    0.75
  13  -7   2    4.54    0.60
 -13   7   2    5.09    0.32
  13  -7   2    5.97    0.31
 -13   7   2    4.60    0.75
 -13   7   2    6.05    0.32
 -13   7   2    5.74    0.62
 -13   7   2    6.83    0.41
 -14   0   2   20.66    1.03
 -14   0  -2   21.61    1.04
  14   0  -2   21.99    1.02
  14   0  -2   21.76    1.04
  14   0   2   22.41    1.04
  14   0   2   21.26    1.04
  14   0   2   19.45    1.02
 -14   0   2   21.36    1.03
  14  -1  -2    0.12    0.06
  14  -1  -2    0.03    0.07
  14  -1  -2    0.03    0.08
  14   1   2    0.06    0.07
  14   1   2    0.04    0.07
  14   1   2    0.01    0.05
  14   1   2    0.00    0.05
 -14   1  -2    0.15    0.06
  14   1   2    0.04    0.05
  14  -1  -2    0.05    0.06
  14  -1  -2    0.02    0.06
  14   1   2    0.06    0.06
 -14   1  -2    0.08    0.08
  14  -1  -2    0.06    0.08
 -14  -1   2    0.06    0.08
  14   1  -2    0.09    0.06
  14  -1   2    0.06    0.06
 -14   1   2    0.13    0.07
  14   1  -2    0.06    0.08
  14   1  -2    0.02    0.06
  14  -1   2    0.01    0.05
  14  -1   2   -0.06    0.06
  14   1  -2    0.05    0.08
  14   1  -2   -0.02    0.07
  14   1  -2   -0.03    0.06
 -14  -1  -2    0.14    0.08
  14   1  -2    0.14    0.06
  14  -1   2    0.01    0.09
  14   1  -2    0.00    0.07
 -14   2  -2    6.96    0.39
  14   2   2    7.73    0.38
 -14   2  -2    7.75    0.43
  14   2   2    7.84    0.40
  14   2   2    7.26    0.40
  14   2   2    8.19    0.41
  14   2   2    6.99    0.40
  14   2   2    7.44    0.41
  14  -2  -2    8.03    0.40
  14   2   2    7.15    0.38
  14   2   2    7.51    0.40
  14  -2  -2    7.38    0.39
  14  -2  -2    7.18    0.40
  14  -2  -2    7.76    0.41
  14   2   2    7.67    0.40
  14   2   2    7.89    0.40
  14   2  -2    7.19    0.40
  14  -2   2    7.55    0.39
  14   2  -2    6.91    0.38
  14   2  -2    7.72    0.41
  14   2  -2    7.98    0.41
  14   2  -2    8.16    0.44
  14  -2   2    7.84    0.40
 -14   2   2    7.61    0.40
  14   2  -2    7.55    0.41
  14  -2   2    7.57    0.41
  14   2  -2    7.38    0.40
  14   2  -2    7.01    0.41
 -14   2   2    7.87    0.42
 -14  -2  -2    7.31    0.42
  14   2  -2    7.33    0.38
  14   2  -2    7.00    0.40
  14  -3  -2    0.18    0.08
  14   3   2    0.17    0.05
 -14   3  -2    0.04    0.10
  14   3   2    0.12    0.09
  14   3   2    0.16    0.08
 -14   3  -2    0.13    0.10
  14   3   2    0.06    0.07
  14   3   2    0.13    0.08
  14   3   2    0.27    0.09
  14   3   2    0.09    0.05
 -14   3  -2    0.19    0.08
  14  -3  -2    0.18    0.07
  14  -3  -2    0.15    0.08
  14   3   2    0.16    0.06
  14   3  -2    0.10    0.06
  14  -3   2    0.22    0.07
 -14   3   2    0.09    0.09
  14   3  -2    0.05    0.07
  14   3  -2    0.10    0.07
  14   3  -2    0.11    0.06
  14  -3   2    0.26    0.09
 -14  -3  -2    0.25    0.10
  14   3  -2    0.22    0.09
  14   3  -2    0.18    0.08
  14   3  -2    0.07    0.05
  14  -3   2    0.12    0.06
  14   3  -2    0.12    0.10
 -14   3   2    0.14    0.07
  14   3  -2    0.13    0.08
 -14   4  -2    0.35    0.13
  14   4   2    0.49    0.07
 -14   4  -2    0.33    0.09
  14  -4  -2    0.52    0.10
  14   4   2    0.35    0.10
  14   4   2    0.44    0.09
  14  -4  -2    0.45    0.08
  14   4   2    0.44    0.08
  14  -4  -2    0.48    0.09
  14   4   2    0.41    0.10
  14   4   2    0.48    0.11
  14   4   2    0.40    0.08
 -14   4  -2    0.48    0.13
  14   4  -2    0.46    0.09
  14  -4   2    0.52    0.09
  14   4  -2    0.33    0.11
  14   4  -2    0.41    0.10
  14  -4   2    0.36    0.08
  14  -4   2    0.50    0.10
  14  -4   2    0.31    0.07
  14   4  -2    0.51    0.10
  14   4  -2    0.44    0.08
 -14   4   2    0.53    0.09
  14   4  -2    0.54    0.11
 -14   4   2    0.56    0.13
  14   4  -2    0.41    0.07
  14  -5  -2    0.02    0.07
  14   5   2    0.01    0.23
 -14   5  -2    0.05    0.07
  14   5   2    0.07    0.09
  14  -5  -2    0.02    0.34
  14   5   2    0.09    0.07
 -14   5  -2    0.03    0.31
  14   5   2    0.08    0.11
 -14   5  -2    0.05    0.09
  14   5   2    0.02    0.06
 -14   5  -2   -0.01    0.45
  14   5  -2    0.09    0.36
  14   5  -2    0.04    0.08
  14  -5   2    0.05    0.07
  14  -5   2    0.05    0.06
  14  -5   2    0.01    0.29
 -14   5   2    0.03    0.42
  14   5  -2   -0.04    0.05
 -14   5   2    0.10    0.07
  14   5  -2    0.06    0.09
  14  -5   2    0.05    0.11
  14  -5   2    0.10    0.36
  14   5  -2   -0.06    0.22
  14  -6  -2    3.32    0.20
 -14   6  -2    2.99    0.24
 -14   6  -2    3.30    0.22
 -14   6  -2    2.60    0.53
  14  -6  -2    3.55    0.57
  14  -6   2    3.15    0.20
 -14   6   2    2.22    0.59
 -14   6   2    3.30    0.21
 -14   6   2    3.23    0.21
  14  -6   2    2.50    0.54
  14  -6   2    3.34    0.19
 -14   6   2    3.15    0.21
 -14   6   2    2.33    0.63
 -14   7  -2    1.30    0.32
  14  -7  -2    0.68    0.25
 -14   7   2    0.96    0.39
 -14   7   2    0.83    0.32
  14  -7   2    1.16    0.32
 -14   7   2    1.07    0.29
  15   0   2    8.70    0.48
 -15   0   2    8.88    0.48
  15   0  -2    8.56    0.50
  15   0   2    8.66    0.44
  15   0  -2    9.42    0.46
  15   0   2    8.75    0.45
  15   0  -2    8.90    0.46
  15   0  -2    8.78    0.48
  15   0  -2    9.42    0.48
  15   0  -2    8.46    0.44
  15   0   2    9.18    0.47
  15   0  -2    8.83    0.44
  15   0   2    8.33    0.46
  15   0   2    9.20    0.46
 -15   0  -2    8.35    0.45
 -15   0  -2    9.41    0.49
 -15   0   2    8.65    0.46
  15   0   2    8.75    0.47
  15   1   2    1.86    0.16
 -15   1  -2    1.86    0.15
 -15   1  -2    1.91    0.19
  15  -1  -2    1.91    0.16
  15   1   2    1.90    0.16
  15   1   2    1.96    0.18
  15  -1  -2    2.13    0.17
  15   1   2    2.05    0.17
  15   1   2    1.75    0.15
  15   1   2    1.85    0.19
  15   1   2    2.09    0.17
  15   1   2    1.92    0.14
  15  -1  -2    1.94    0.15
  15  -1  -2    2.08    0.16
  15   1   2    2.00    0.16
  15   1   2    2.03    0.16
  15   1   2    2.05    0.15
  15  -1  -2    1.85    0.15
  15   1  -2    1.79    0.17
  15   1  -2    1.91    0.18
  15  -1   2    2.21    0.15
  15   1  -2    1.93    0.14
  15  -1   2    2.16    0.15
 -15   1   2    1.90    0.17
  15   1  -2    1.95    0.16
 -15   1   2    2.06    0.19
  15   1  -2    2.14    0.16
  15   1  -2    2.12    0.20
  15  -1   2    1.77    0.16
  15  -1   2    1.98    0.18
 -15  -1  -2    2.05    0.19
  15   1  -2    1.96    0.17
  15   1  -2    1.91    0.17
  15   1  -2    1.87    0.16
  15   1  -2    1.91    0.16
 -15   2  -2    0.71    0.14
  15   2   2    0.29    0.08
  15  -2  -2    0.19    0.07
  15  -2  -2    0.32    0.08
  15   2   2    0.09    0.07
  15   2   2    0.08    0.07
  15   2   2    0.10    0.07
 -15   2  -2    0.22    0.07
  15   2   2    0.14    0.07
  15   2   2    0.09    0.05
  15   2   2    0.23    0.07
 -15   2  -2    0.17    0.10
  15   2   2    0.09    0.06
  15   2   2    0.19    0.08
  15  -2  -2    0.11    0.06
  15  -2  -2    0.41    0.10
  15   2  -2    0.14    0.07
 -15   2   2    0.10    0.08
  15   2  -2    0.17    0.06
  15   2  -2    0.09    0.07
  15  -2   2    0.12    0.08
  15   2  -2    0.00    0.08
  15  -2   2    0.20    0.08
 -15  -2  -2    0.13    0.10
  15   2  -2    0.05    0.07
  15   2  -2    0.09    0.06
  15   2  -2    0.09    0.10
  15  -2   2    0.19    0.07
  15   2  -2   -0.01    0.07
  15   2  -2    0.18    0.09
  15   2  -2    0.13    0.07
 -15   2   2    0.11    0.07
  15  -3  -2    2.04    0.18
  15   3   2    1.84    0.16
 -15   3  -2    1.87    0.20
 -15   3  -2    1.86    0.20
  15  -3  -2    1.85    0.16
  15   3   2    1.92    0.17
  15   3   2    2.00    0.18
  15   3   2    1.94    0.13
  15   3   2    1.93    0.20
  15   3   2    1.99    0.15
 -15   3  -2    2.06    0.17
  15   3   2    1.92    0.17
  15  -3  -2    1.77    0.16
  15   3   2    2.20    0.18
  15   3  -2    1.77    0.17
 -15   3   2    1.96    0.16
  15   3  -2    1.90    0.16
  15  -3   2    2.06    0.16
  15   3  -2    1.85    0.17
  15   3  -2    1.71    0.17
 -15  -3  -2    1.74    0.20
  15  -3   2    1.82    0.18
  15  -3   2    1.86    0.15
  15   3  -2    1.87    0.16
 -15   3   2    2.14    0.20
  15   3  -2    2.10    0.14
  15   3  -2    1.76    0.18
  15   3  -2    1.94    0.18
  15   3  -2    1.97    0.16
  15  -4  -2    2.19    0.19
  15   4   2    2.21    0.17
 -15   4  -2    2.04    0.18
  15   4   2    1.96    0.16
  15   4   2    2.22    0.15
  15   4   2    2.07    0.18
  15  -4  -2    2.18    0.17
  15   4   2    2.09    0.19
  15  -4  -2    2.32    0.17
 -15   4  -2    1.94    0.22
 -15   4  -2    2.14    0.22
  15   4   2    2.08    0.19
 -15   4   2    2.20    0.23
  15  -4   2    1.74    0.19
  15   4  -2    1.96    0.19
  15   4  -2    1.90    0.20
  15   4  -2    1.94    0.18
  15   4  -2    2.01    0.17
  15   4  -2    2.37    0.20
  15   4  -2    1.97    0.17
  15   4  -2    2.44    0.15
  15  -4   2    2.35    0.16
 -15   4   2    2.13    0.17
  15   5   2    0.10    0.09
  15   5   2    0.13    0.06
  15   5   2    0.15    0.21
  15  -5  -2    0.05    0.07
 -15   5  -2    0.11    0.09
  15  -5  -2    0.01    0.29
 -15   5  -2    0.12    0.31
 -15   5  -2    0.13    0.08
 -15   5  -2    0.01    0.41
  15   5   2    0.09    0.07
  15   5   2    0.14    0.07
 -15   5   2    0.08    0.07
  15   5  -2    0.14    0.22
  15  -5   2    0.11    0.29
  15  -5   2    0.05    0.07
 -15   5   2    0.04    0.35
  15   5  -2    0.08    0.09
  15  -5   2    0.09    0.06
  15   5  -2    0.16    0.06
  15   5  -2    0.09    0.07
  15   5  -2    0.11    0.32
  15  -6  -2   12.24    0.56
 -15   6  -2   11.00    0.57
 -15   6  -2    9.20    1.11
  15  -6  -2   10.21    0.93
 -15   6  -2   11.65    0.58
 -15   6  -2   13.63    1.02
 -15   6   2   11.48    0.58
  15  -6   2   11.48    0.96
  15  -6   2   11.26    0.56
 -15   6   2   11.71    0.57
  15  -6   2   11.71    0.56
 -15   6   2   11.50    1.08
 -15   6   2   12.38    1.13
 -15   7  -2    1.86    0.31
  15  -7  -2    2.13    0.33
 -15   7   2    1.21    0.35
  15  -7   2    1.47    0.33
  16   0  -2   31.48    1.48
  16   0  -2   30.94    1.45
  16   0   2   31.14    1.44
 -16   0  -2   30.07    1.44
  16   0   2   26.84    1.45
  16   0   2   30.28    1.47
 -16   0  -2   32.57    1.49
  16   0   2   28.88    1.44
  16   0   2   31.62    1.46
  16   0   2   32.65    1.46
  16   0  -2   31.35    1.44
 -16   0   2   30.42    1.47
  16   0  -2   31.74    1.44
  16   0  -2   31.34    1.46
 -16   0   2   30.24    1.46
  16   0  -2   30.79    1.48
  16   1   2    2.31    0.16
 -16   1  -2    2.85    0.22
  16   1   2    2.49    0.19
  16   1   2    2.27    0.18
  16  -1  -2    2.38    0.18
  16  -1  -2    2.46    0.17
  16   1   2    2.43    0.20
  16   1   2    2.48    0.17
 -16   1  -2    2.40    0.18
  16   1   2    2.44    0.21
  16   1   2    2.49    0.19
  16  -1  -2    2.63    0.18
 -16  -1   2    2.24    0.20
  16  -1  -2    2.39    0.20
  16   1   2    2.47    0.19
  16  -1  -2    2.44    0.16
  16   1   2    2.33    0.19
 -16   1   2    2.40    0.18
  16   1  -2    2.19    0.19
  16   1  -2    2.59    0.19
 -16  -1  -2    2.43    0.17
 -16  -1  -2    2.66    0.22
  16   1  -2    2.15    0.20
  16  -1   2    2.64    0.19
  16  -1   2    2.36    0.17
  16   1  -2    2.46    0.23
  16   1  -2    2.51    0.17
  16  -1   2    2.27    0.21
  16   1  -2    2.44    0.19
 -16   1   2    2.54    0.21
  16   1  -2    2.48    0.19
  16   1  -2    2.31    0.17
  16   1  -2    2.18    0.19
  16   1  -2    2.55    0.21
  16  -1   2    2.53    0.18
  16  -1   2    2.46    0.16
  16   2   2    3.81    0.25
  16   2   2    3.80    0.25
  16   2   2    3.73    0.25
  16   2   2    4.20    0.24
  16   2   2    3.84    0.24
  16   2   2    3.81    0.24
  16  -2  -2    3.56    0.24
 -16   2  -2    3.67    0.23
  16  -2  -2    3.51    0.24
  16  -2  -2    3.98    0.26
  16   2   2    4.00    0.26
  16   2   2    3.77    0.21
 -16   2  -2    4.24    0.30
  16   2   2    3.87    0.25
  16   2  -2    3.69    0.25
 -16   2   2    3.93    0.27
 -16  -2  -2    3.58    0.27
  16   2  -2    3.70    0.24
  16   2  -2    3.44    0.25
  16  -2   2    3.29    0.26
  16   2  -2    3.90    0.22
  16   2  -2    3.92    0.24
  16  -2   2    3.78    0.24
  16   2  -2    3.94    0.23
  16   2  -2    3.84    0.25
  16  -2   2    3.36    0.23
 -16   2   2    3.93    0.23
  16   2  -2    3.75    0.25
  16   2  -2    3.89    0.26
  16   3   2    1.74    0.17
  16  -3  -2    1.65    0.14
  16   3   2    1.53    0.18
  16  -3  -2    1.68    0.15
 -16   3  -2    1.85    0.15
  16   3   2    1.81    0.16
  16   3   2    1.63    0.16
 -16   3  -2    1.85    0.22
  16   3   2    1.63    0.12
  16   3   2    1.72    0.15
  16   3   2    1.79    0.15
  16  -3  -2    1.73    0.18
  16   3   2    1.59    0.16
  16   3  -2    1.57    0.17
  16   3  -2    1.52    0.17
  16   3  -2    1.67    0.16
 -16   3   2    1.58    0.19
  16  -3   2    1.58    0.15
  16  -3   2    1.27    0.15
  16  -3   2    1.83    0.15
  16   3  -2    1.84    0.17
  16   3  -2    1.36    0.16
 -16   3   2    1.71    0.15
  16   3  -2    1.67    0.17
  16   3  -2    1.72    0.15
  16   3  -2    1.82    0.13
  16   3  -2    1.66    0.17
  16   4   2    1.37    0.15
  16  -4  -2    1.33    0.12
 -16   4  -2    1.85    0.68
  16  -4  -2    1.44    0.50
 -16   4  -2    1.50    0.14
 -16   4  -2    1.11    0.14
  16   4   2    1.22    0.16
  16   4   2    1.44    0.12
  16  -4  -2    1.24    0.12
  16   4   2    1.59    0.15
  16   4   2    1.37    0.14
  16   4   2    1.62    0.52
  16   4   2    1.44    0.36
  16   4   2    0.98    0.45
 -16   4   2    1.59    0.14
  16  -4   2    1.37    0.13
  16   4  -2    1.10    0.16
  16   4  -2    0.78    0.54
  16   4  -2    1.04    0.12
  16   4  -2    1.09    0.32
 -16   4   2    1.23    0.51
  16   4  -2    1.14    0.13
  16  -4   2    1.68    0.53
  16   4  -2    1.33    0.12
  16   4  -2    1.71    0.52
  16   4  -2    1.12    0.10
  16   5   2    0.39    0.22
  16  -5  -2    0.15    0.07
 -16   5  -2    0.20    0.09
  16   5   2    0.34    0.10
  16   5   2    0.23    0.10
  16   5   2    0.48    0.08
 -16   5  -2    0.18    0.38
  16  -5  -2    0.16    0.27
  16   5   2    0.27    0.06
 -16   5  -2    0.30    0.08
 -16   5  -2    0.29    0.29
  16   5   2    0.20    0.07
  16   5  -2    0.44    0.33
  16   5  -2    0.28    0.06
  16   5  -2    0.25    0.08
 -16   5   2    0.44    0.08
  16   5  -2    0.23    0.11
 -16   5   2    0.38    0.32
  16   5  -2    0.16    0.19
  16  -5   2    0.39    0.07
  16   5  -2    0.23    0.09
  16  -5   2    0.34    0.30
  16  -6  -2    0.23    0.22
 -16   6  -2    0.00    0.31
 -16   6  -2    0.09    0.19
 -16   6   2   -0.03    0.24
 -16   6   2    0.09    0.21
  16  -6   2    0.00    0.20
  17   0  -2   40.84    2.03
  17   0   2   43.83    1.99
  17   0   2   43.84    2.01
  17   0  -2   45.61    1.99
  17   0  -2   41.78    2.00
  17   0   2   41.69    1.99
  17   0   2   42.40    2.01
 -17   0  -2   43.19    2.00
  17   0   2   41.82    2.02
  17   0  -2   44.27    1.99
  17   0   2   41.98    2.01
 -17   0   2   41.44    2.03
  17   0  -2   43.91    2.01
 -17   0  -2   43.84    2.03
 -17  -1   2   16.48    0.84
  17   1   2   16.61    0.84
  17   1   2   17.90    0.81
  17   1   2   16.78    0.84
  17  -1  -2   16.76    0.81
  17   1   2   16.09    0.85
  17  -1  -2   16.27    0.84
  17  -1  -2   16.53    0.83
  17   1   2   16.59    0.83
 -17   1  -2   17.76    0.86
  17  -1  -2   17.77    0.83
  17  -1  -2   18.46    0.85
  17   1   2   16.74    0.81
  17   1   2   17.02    0.83
 -17   1  -2   17.35    0.82
 -17   1   2   16.68    0.82
  17   1  -2   16.29    0.85
 -17  -1  -2   16.58    0.85
  17   1  -2   17.46    0.81
  17  -1   2   17.00    0.83
  17   1  -2   18.06    0.81
  17   1  -2   16.19    0.86
  17  -1   2   16.95    0.81
  17   1  -2   16.52    0.83
  17   1  -2   17.52    0.83
  17  -1   2   16.94    0.83
  17  -1   2   15.63    0.81
 -17  -1  -2   16.45    0.82
 -17   1   2   17.67    0.86
  17   1  -2   16.93    0.83
  17   1  -2   17.53    0.85
  17   2   2    7.54    0.42
  17   2   2    7.70    0.41
  17   2   2    7.84    0.38
  17   2   2    8.02    0.40
  17  -2  -2    7.47    0.42
  17   2   2    8.03    0.41
  17   2   2    7.12    0.38
  17   2   2    7.13    0.40
  17   2   2    7.39    0.41
 -17  -2   2    7.46    0.42
 -17   2  -2    7.67    0.45
 -17   2  -2    7.82    0.40
  17   2   2    7.17    0.42
  17  -2  -2    6.26    0.41
  17  -2  -2    8.00    0.40
  17   2  -2    7.60    0.42
  17   2  -2    7.77    0.39
  17  -2   2    7.67    0.40
  17   2  -2    8.09    0.41
  17   2  -2    7.72    0.38
  17   2  -2    7.27    0.42
  17   2  -2    7.65    0.41
  17  -2   2    7.71    0.38
  17  -2   2    7.01    0.43
  17   2  -2    7.84    0.42
  17   2  -2    7.61    0.42
  17   2  -2    7.64    0.39
  17   2  -2    7.81    0.42
 -17   2   2    7.47    0.39
  17  -2   2    7.12    0.40
 -17  -2  -2    7.05    0.43
 -17   2   2    7.33    0.43
  17   3   2   37.57    1.73
  17   3   2   40.15    2.13
  17   3   2   31.79    2.35
  17  -3  -2   36.59    1.73
  17   3   2   36.41    1.75
  17   3   2   37.80    2.35
  17   3   2   38.93    1.74
 -17   3  -2   37.81    1.74
  17   3   2   32.45    1.74
  17   3   2   35.69    1.77
  17   3   2   37.89    1.72
 -17   3  -2   37.72    2.60
  17  -3  -2   34.98    1.73
  17   3  -2   38.52    1.75
  17  -3   2   36.28    1.72
 -17   3   2   42.25    2.61
  17  -3   2   36.20    1.73
  17   3  -2   38.39    1.72
  17   3  -2   35.72    2.34
  17   3  -2   36.09    1.75
  17   3  -2   41.34    2.16
 -17   3   2   37.97    1.73
  17   3  -2   34.88    1.78
  17   3  -2   37.74    1.73
  17   3  -2   37.37    1.75
  17   3  -2   37.04    1.74
  17   4   2    4.95    0.69
  17   4   2    3.94    0.25
  17   4   2    4.42    0.51
  17   4   2    3.66    0.28
  17   4   2    3.69    0.63
  17  -4  -2    3.71    0.24
  17  -4  -2    3.95    0.24
 -17   4  -2    3.64    0.75
  17   4   2    4.05    0.25
  17  -4  -2    4.40    0.66
 -17   4  -2    4.02    0.25
  17   4   2    4.16    0.26
  17   4   2    3.95    0.23
  17   4  -2    4.06    0.26
  17  -4   2    4.10    0.68
  17   4  -2    3.86    0.29
  17   4  -2    4.16    0.25
 -17   4   2    4.38    0.24
  17   4  -2    4.21    0.50
  17  -4   2    4.21    0.24
 -17   4   2    4.49    0.72
  17   4  -2    4.97    0.69
  17   4  -2    5.49    0.88
  17   4  -2    4.06    0.23
  17   4  -2    3.93    0.25
 -17   5  -2   24.82    1.17
  17  -5  -2   28.17    1.64
  17   5   2   22.37    1.17
  17   5   2   23.57    1.19
  17  -5  -2   25.07    1.16
  17   5   2   23.91    1.17
 -17   5  -2   21.57    1.17
  17   5   2   25.55    1.44
  17   5   2   25.51    1.15
  17   5  -2   24.59    1.17
  17   5  -2   23.45    1.17
 -17   5   2   25.56    1.16
  17   5  -2   24.14    1.15
  17   5  -2   24.65    1.61
  17   5  -2   25.38    1.20
  17  -5   2   25.79    1.16
  17   5  -2   27.11    1.47
  17  -6  -2    2.29    0.37
 -17   6  -2    1.82    0.32
 -17   6  -2    2.94    0.55
 -17   6   2    1.75    0.41
 -17   6   2    2.50    0.41
  18   0   2   23.52    1.07
 -18   0  -2   23.54    1.08
  18   0  -2   22.58    1.14
  18   0   2   23.30    1.09
  18   0   2   22.98    1.81
  18   0   2   21.97    1.08
  18   0  -2   24.02    1.09
 -18   0  -2   22.81    1.19
  18   0  -2   24.01    1.07
  18   0  -2   22.08    1.07
  18   0  -2   22.15    1.09
  18   0   2   23.67    1.07
  18   0  -2   21.24    1.74
  18   0   2   23.01    1.10
  18   0   2   21.36    1.09
  18   0  -2   20.02    1.75
  18   1   2    3.24    0.19
 -18   1  -2    3.04    0.20
  18   1   2    2.56    0.65
 -18   1  -2    3.37    0.77
  18  -1  -2    2.19    0.60
  18   1   2    3.28    0.21
  18   1   2    3.36    0.67
  18   1   2    2.98    0.22
  18   1   2    2.78    0.22
  18   1   2    3.18    0.19
  18  -1  -2    2.91    0.20
  18  -1  -2    3.07    0.72
  18   1   2    3.03    0.21
  18   1   2    2.67    0.57
  18  -1  -2    3.14    0.19
  18   1  -2    2.68    0.21
  18   1  -2    3.49    0.71
  18  -1   2    3.50    0.76
  18   1  -2    3.14    0.19
  18  -1   2    3.02    0.18
  18  -1   2    2.94    0.20
  18   1  -2    2.91    0.22
  18   1  -2    3.04    0.19
 -18  -1  -2    3.03    0.20
  18   1  -2    2.66    0.21
  18   1  -2    2.97    0.21
  18  -1   2    2.90    0.64
  18   1  -2    1.89    0.64
  18   2   2   29.56    1.87
  18   2   2   27.43    1.30
  18   2   2   27.61    1.27
  18   2   2   25.81    1.32
  18   2   2   26.86    1.27
 -18   2  -2   31.33    2.10
  18   2   2   27.96    1.29
  18   2   2   26.10    1.93
  18   2   2   27.79    1.29
 -18   2  -2   28.75    1.28
  18   2   2   24.05    1.99
  18   2   2   28.70    1.28
  18   2   2   25.79    1.61
  18   2   2   25.55    1.29
  18  -2  -2   28.62    1.29
  18   2  -2   26.53    1.27
 -18   2   2   25.08    2.00
  18   2  -2   27.37    1.27
  18   2  -2   27.38    1.29
  18  -2   2   27.54    1.29
  18   2  -2   25.13    1.29
 -18   2   2   26.20    1.28
  18   2  -2   27.50    1.29
  18   2  -2   24.50    1.81
  18   2  -2   26.73    1.27
  18  -2   2   27.53    1.27
  18   2  -2   25.69    1.33
  18   2  -2   28.52    1.30
  18  -2   2   31.37    2.08
  18   2  -2   27.32    1.30
  18   3   2    3.51    0.62
  18  -3  -2    3.12    0.21
  18   3   2    3.37    0.22
  18   3   2    3.34    0.22
  18   3   2    3.35    0.43
  18   3   2    3.52    0.22
  18   3   2    3.09    0.56
  18   3   2    3.51    0.22
  18  -3  -2    3.39    0.21
 -18   3  -2    3.58    0.21
  18   3   2    3.02    0.25
 -18   3  -2    3.23    0.68
  18  -3  -2    3.25    0.63
  18   3   2    3.48    0.19
  18  -3   2    2.57    0.58
  18   3  -2    3.38    0.22
  18  -3   2    3.01    0.61
  18   3  -2    3.15    0.54
 -18   3   2    2.82    0.62
  18   3  -2    4.19    0.26
  18  -3   2    3.46    0.21
  18   3  -2    3.32    0.44
  18  -3   2    3.25    0.19
  18   3  -2    3.56    0.19
  18   3  -2    3.29    0.25
  18   3  -2    3.26    0.24
  18   3  -2    3.87    0.74
 -18   3   2    3.58    0.21
  18   3  -2    3.52    0.22
  18   3  -2    3.43    0.21
  18   3  -2    2.40    0.57
  18   4   2    1.49    0.29
 -18   4  -2    1.39    0.12
  18  -4  -2    1.32    0.13
  18   4   2    1.31    0.11
  18   4   2    1.17    0.13
  18   4   2    1.40    0.16
  18   4   2    1.38    0.14
  18   4   2    1.31    0.41
  18   4   2    1.01    0.36
  18  -4  -2    0.75    0.33
  18   4   2    1.37    0.14
  18  -4  -2    0.98    0.11
 -18   4  -2    1.02    0.42
  18   4  -2    1.39    0.12
  18   4  -2    1.12    0.27
  18   4  -2    1.31    0.17
  18   4  -2    1.51    0.11
  18  -4   2    1.40    0.12
 -18   4   2    1.57    0.46
  18  -4   2    1.68    0.46
 -18   4   2    1.34    0.12
  18   4  -2    1.42    0.14
  18   4  -2    1.10    0.47
  18   4  -2    1.53    0.40
  18   4  -2    1.30    0.12
  18   5   2   -0.03    0.12
  18   5   2    0.09    0.06
  18   5   2    0.07    0.21
  18  -5  -2   -0.05    0.18
 -18   5  -2    0.10    0.27
  18   5  -2   -0.03    0.06
  18   5  -2    0.01    0.17
  18  -5   2    0.02    0.17
 -18   5   2    0.02    0.18
  18   5  -2    0.05    0.14
 -18   5   2    0.07    0.20
  19   0   2    1.72    0.57
  19   0   2    1.95    0.17
 -19   0  -2    1.96    0.59
  19   0   2    1.88    0.16
  19   0  -2    1.87    0.14
  19   0   2    2.20    0.15
 -19   0  -2    1.95    0.16
  19   0   2    1.91    0.13
  19   0   2    1.80    0.55
  19   0  -2    1.81    0.16
  19   0  -2    2.16    0.16
  19   0  -2    2.20    0.55
  19   0  -2    1.18    0.47
  19   0  -2    2.02    0.14
  19  -1  -2    4.14    0.24
  19   1   2    2.88    0.59
 -19   1  -2    4.65    0.74
  19   1   2    3.80    0.24
  19  -1  -2    3.87    0.22
  19   1   2    4.27    0.22
  19   1   2    4.30    0.61
  19   1   2    4.09    0.23
 -19   1  -2    4.14    0.23
  19   1   2    4.00    0.25
  19   1   2    3.88    0.24
  19  -1  -2    4.39    0.70
  19   1   2    3.56    0.68
  19  -1   2    3.56    0.70
  19  -1   2    4.15    0.22
 -19  -1  -2    3.95    0.24
  19   1  -2    3.62    0.24
  19   1  -2    4.13    0.22
  19  -1   2    4.93    0.72
  19  -1   2    3.65    0.24
  19   1  -2    4.14    0.73
  19   1  -2    4.02    0.22
  19   1  -2    2.92    0.61
  19   1  -2    3.83    0.25
  19   1  -2    3.85    0.24
 -19   2  -2    0.88    0.10
  19   2   2    1.64    0.40
  19   2   2    1.05    0.09
  19  -2  -2    1.37    0.13
  19   2   2    1.09    0.41
  19   2   2    1.43    0.53
  19   2   2    1.20    0.11
  19   2   2    1.24    0.13
 -19   2  -2    1.12    0.45
  19  -2  -2    1.24    0.42
  19   2   2    1.27    0.12
  19   2   2    1.34    0.13
  19   2   2    1.15    0.12
  19   2   2    1.20    0.11
  19   2   2    1.20    0.15
 -19   2   2    1.19    0.11
  19   2  -2    0.56    0.39
  19  -2   2    1.31    0.12
  19   2  -2    0.66    0.32
  19   2  -2    1.07    0.13
  19   2  -2    1.27    0.17
  19   2  -2    0.86    0.11
  19   2  -2    1.06    0.12
  19   2  -2    1.46    0.49
  19   2  -2    0.89    0.09
  19  -2   2    1.12    0.10
  19   2  -2    1.21    0.11
  19   2  -2    0.98    0.11
  19  -2   2    0.84    0.41
  19   2  -2    1.30    0.12
  19  -2   2    0.70    0.35
 -19   3  -2    1.53    0.47
  19   3   2    1.33    0.11
  19   3   2    1.63    0.14
  19  -3  -2    1.17    0.40
 -19   3  -2    1.50    0.13
  19   3   2    1.39    0.16
  19   3   2    1.41    0.13
  19   3   2    1.31    0.14
  19  -3  -2    1.35    0.12
  19   3   2    1.07    0.39
  19   3   2    0.90    0.24
  19   3   2    1.46    0.11
  19   3   2    1.43    0.14
  19   3   2    1.23    0.37
  19  -3   2    1.39    0.13
  19  -3   2    1.28    0.11
  19   3  -2    1.55    0.16
  19   3  -2    1.49    0.14
 -19   3   2    1.36    0.45
 -19   3   2    1.49    0.13
  19   3  -2    1.69    0.50
  19   3  -2    1.36    0.13
  19   3  -2    1.38    0.11
  19   3  -2    1.40    0.11
  19   3  -2    1.78    0.40
  19  -3   2    1.50    0.43
  19   3  -2    1.48    0.13
  19   3  -2    1.34    0.29
  19   3  -2    1.18    0.11
  19   4   2    7.78    0.41
  19   4   2    8.04    0.59
  19   4   2    7.34    0.73
  19   4  -2    7.92    0.60
  19   4  -2    7.69    0.41
  19   4  -2    6.63    0.67
 -19   5   2    6.54    0.66
 -19   5   2    4.50    0.52
  19   5  -2    5.89    0.64
  20   0  -2    0.10    0.26
 -20   0  -2    0.09    0.30
  20   0   2    0.31    0.28
  20   0   2    0.19    0.06
  20   0  -2    0.15    0.07
  20   0   2    0.10    0.07
 -20   0  -2    0.05    0.07
  20   0   2    0.05    0.30
  20   0  -2    0.09    0.22
  20   0  -2    0.05    0.05
  20  -1  -2    0.30    0.27
 -20   1  -2    0.49    0.07
  20  -1  -2    0.73    0.33
  20   1   2    0.23    0.06
  20  -1  -2    0.34    0.06
 -20   1  -2    0.26    0.29
  20   1   2    0.35    0.08
  20   1   2    0.31    0.28
  20   1   2    0.37    0.07
  20  -1  -2    0.40    0.08
  20   1   2    0.40    0.06
  20   1   2    0.50    0.28
  20   1  -2    0.30    0.26
  20   1  -2    0.42    0.07
  20   1  -2    0.41    0.07
  20  -1   2    0.47    0.29
  20   1  -2    0.37    0.08
  20  -1   2    0.38    0.08
  20   1  -2    0.31    0.29
  20   1  -2    0.46    0.06
  20  -1   2    0.24    0.29
  20  -1   2    0.45    0.06
  20   2   2    4.71    0.26
  20  -2  -2    4.60    0.63
  20   2   2    4.38    0.26
 -20   2  -2    5.13    0.26
  20   2   2    4.58    0.38
  20   2   2    4.71    0.25
  20   2   2    4.34    0.27
  20   2   2    4.49    0.27
  20  -2  -2    4.52    0.26
 -20   2  -2    4.89    0.67
  20   2   2    4.81    0.28
  20   2  -2    4.63    0.27
  20   2  -2    4.93    0.26
  20  -2   2    4.65    0.62
  20   2  -2    4.42    0.28
  20   2  -2    4.83    0.27
  20   2  -2    4.77    0.30
  20   2  -2    5.03    0.69
  20  -2   2    5.17    0.68
  20  -2   2    4.83    0.25
  20   2  -2    5.02    0.59
  20  -2   2    4.41    0.26
  20   2  -2    4.91    0.25
  20   2  -2    4.79    0.26
  20   3   2    0.28    0.23
  20   3   2    0.19    0.14
  20   3   2    0.17    0.07
  20   3   2    0.09    0.16
 -20   3  -2    0.25    0.24
  20  -3  -2    0.09    0.18
  20   3   2    0.18    0.05
  20   3  -2    0.29    0.26
  20   3  -2    0.23    0.16
  20   3  -2    0.28    0.08
  20  -3   2    0.19    0.28
  20   3  -2    0.17    0.18
  20   3  -2    0.31    0.06
  20  -3   2    0.10    0.20
 -20   3   2    0.09    0.19
  20   4   2    0.06    0.05
  20   4   2    0.02    0.10
 -20   4  -2   -0.02    0.18
  20   4   2    0.06    0.05
  20   4   2    0.05    0.15
 -20   4   2    0.02    0.13
  20  -4   2   -0.04    0.14
  20   4  -2    0.00    0.10
  20   4  -2    0.02    0.04
  20   4  -2    0.00    0.11
 -20   4   2   -0.02    0.15
  20   4  -2    0.01    0.05
  21   0  -2    9.45    0.87
  21   0  -2    9.50    0.86
  21   1   2    0.95    0.33
  21   1   2    0.95    0.36
  21  -1  -2    0.79    0.29
  21  -1   2    0.66    0.26
  21   1  -2    0.70    0.30
  21  -1   2    0.57    0.29
  21   2   2    6.68    0.62
  21   2   2    7.01    0.36
  21   2  -2    7.48    0.39
  21  -2   2    8.11    0.71
  21   2  -2    7.37    0.36
  21  -2   2    7.26    0.71
  21   3   2    1.79    0.11
  21   3   2    2.24    0.20
  21   3  -2    1.87    0.11
  21   3  -2    1.72    0.14
  21  -3   2    1.28    0.33
  22   0   2    1.62    0.33
  22   0  -2    0.97    0.30
  22  -1  -2    0.23    0.16
  22   1   2    0.40    0.22
  22   1  -2    0.44    0.21
  22  -1   2    0.40    0.20
   0   0  -3    0.19    0.04
   0   1  -3    0.09    0.03
   0   1  -3    0.05    0.02
   0   1  -3    0.09    0.02
   0   1   3    0.03    0.02
   0   1   3    0.04    0.02
   0   2   3  471.32   20.61
   0   2   3  411.59   20.42
   0   2  -3  412.24   20.46
   0   2   3  466.52   20.47
   0   2  -3  460.23   20.49
   0   2  -3  456.18   20.49
   0   3   3    0.04    0.03
   0   3  -3    0.04    0.04
   0   3  -3    0.02    0.03
   0   3   3    0.11    0.06
   0   3  -3    0.04    0.04
   0   4  -3   32.57    1.41
   0   4   3   28.77    1.40
   0   4  -3   29.99    1.39
   0   4   3   30.50    1.41
   0   4   3   28.64    1.39
   0   4   3   29.68    1.39
   0   4  -3   30.88    1.45
   0   4  -3   25.29    1.39
   0   4   3   32.25    1.40
   0   4  -3   25.44    1.40
   0   4  -3   31.95    1.42
   0   4   3   29.82    1.46
   0   4  -3   31.36    1.41
   0   5   3    0.11    0.10
   0   5   3    0.03    0.05
   0   5  -3    0.13    0.04
   0   5   3    0.11    0.07
   0   5  -3    0.01    0.04
   0   5   3    0.07    0.05
   0   5  -3    0.14    0.06
   0   5  -3    0.00    0.06
   0   5   3    0.04    0.03
   0   6  -3    0.61    0.11
   0   6  -3    0.34    0.06
   0   6   3    0.37    0.06
   0   6   3    0.30    0.10
   0   7  -3    0.09    0.09
   0   7  -3    0.10    0.08
   0   7   3    0.03    0.10
   0   7  -3    0.06    0.06
   0  -7   3    0.17    0.08
   0   7  -3    0.10    0.08
   0   7   3    0.06    0.05
   0   7   3    0.06    0.07
   0   7   3    0.11    0.09
   0   7   3    0.14    0.09
   0   7  -3    0.00    0.07
   0   8  -3   17.41    1.84
   0   8   3   17.33    0.83
   0   8  -3   16.95    0.85
   0   8   3   17.31    0.86
   0   8  -3   17.45    1.45
   0   8  -3   16.88    0.83
   0   8   3   17.18    1.45
   0   9  -3    0.10    0.24
   0   9  -3    0.01    0.07
  -1   0  -3    0.06    0.02
   1   0   3    0.05    0.02
   1   0  -3    0.07    0.02
   1   0   3    0.03    0.02
   1   0  -3    0.03    0.03
   1   1   3  249.53   11.33
  -1   1  -3  242.95   11.26
   1   1   3  242.71   11.27
  -1   1  -3  254.52   11.31
   1   1   3  235.01   11.25
   1   1  -3  218.62   11.25
  -1   1   3  255.80   11.27
  -1   1   3  257.19   11.33
   1   1  -3  240.56   11.28
   1   1  -3  240.14   11.27
  -1   1   3  261.69   11.31
  -1   2  -3  163.39    7.99
   1   2   3  186.71    8.04
   1   2   3  178.30    8.09
  -1   2  -3  173.49    8.04
   1   2   3  166.22    7.98
  -1   2  -3  168.16    8.03
  -1   2   3  167.69    8.03
  -1   2   3  184.41    8.06
   1   2  -3  182.50    8.06
   1   2  -3  172.58    7.98
  -1   2   3  178.81    8.05
  -1   3  -3   85.33    3.73
  -1   3  -3   77.91    3.73
  -1   3  -3   83.03    3.73
   1   3   3   80.20    3.76
   1   3   3   78.47    3.73
   1   3   3   81.46    3.71
   1   3  -3   85.07    3.73
  -1   3   3   71.71    3.71
   1   3  -3   84.97    3.72
  -1   3   3   82.31    3.76
   1   3  -3   78.11    3.74
  -1   3   3   82.99    3.72
   1   4   3  193.15    8.77
  -1   4  -3  193.51    8.71
   1   4   3  188.82    8.71
  -1   4  -3  199.68    8.72
   1   4   3  207.36    8.73
  -1   4  -3  162.95    8.69
   1   4   3  210.38    8.78
  -1   4  -3  172.38    8.72
  -1   4  -3  204.26    8.73
  -1   4  -3  200.02    8.77
   1   4   3  172.31    8.70
   1   4  -3  183.54    8.71
  -1   4   3  190.66    8.72
   1   4  -3  186.15    8.70
   1   4  -3  203.47    8.74
  -1   4   3  210.35    8.77
  -1   4   3  192.56    8.71
  -1   4   3  171.98    8.71
  -1   4   3  184.35    8.69
   1   4  -3  188.92    8.73
   1   4  -3  181.20    8.75
  -1   4   3  179.35    8.77
   1   4  -3  201.74    8.72
  -1   5  -3    1.93    0.15
  -1   5  -3    1.84    0.22
   1   5   3    1.86    0.16
  -1   5  -3    1.96    0.16
  -1   5  -3    1.76    0.13
   1   5   3    1.93    0.21
  -1   5  -3    1.91    0.16
  -1   5  -3    1.90    0.16
   1   5   3    1.93    0.14
  -1   5  -3    1.89    0.17
  -1   5   3    1.96    0.22
  -1   5   3    1.78    0.12
   1   5  -3    2.01    0.17
  -1   5   3    1.86    0.15
   1   5  -3    1.76    0.15
   1   5  -3    2.02    0.15
  -1   5   3    1.85    0.16
   1   5  -3    1.88    0.14
  -1   5   3    2.25    0.17
  -1   6  -3   48.12    2.34
  -1   6  -3   51.14    2.38
   1   6  -3   49.53    2.37
  -1   6   3   52.48    2.33
  -1   7  -3   30.73    1.47
  -1   7  -3   30.78    1.43
  -1   7  -3   29.14    1.43
   1   7   3   29.27    1.42
  -1   7  -3   32.15    1.45
   1   7   3   31.23    1.45
   1   7   3   29.73    1.47
  -1   7  -3   30.89    1.43
   1   7   3   29.33    1.44
   1   7   3   30.75    1.42
  -1   7   3   31.46    1.42
   1   7  -3   29.04    1.42
   1   7  -3   30.00    1.43
   1   7  -3   29.18    1.43
   1   7  -3   31.49    1.45
  -1   7   3   29.57    1.42
  -1   7   3   29.24    1.47
   1   7  -3   31.16    1.47
  -1   7   3   28.46    1.43
   1   8   3    3.68    0.23
  -1   8  -3    3.74    0.68
   1   8   3    4.02    0.26
   1   8   3    3.69    0.27
  -1   8  -3    3.87    0.26
  -1   8  -3    3.69    0.23
  -1   8   3    3.89    0.27
   1   8  -3    3.54    0.23
  -1   8   3    4.57    0.82
  -1   8   3    3.52    0.87
   1   8  -3    3.40    0.27
   1   8  -3    3.31    0.67
  -1   8   3    3.85    0.26
  -1   8   3    3.30    0.68
  -1   8   3    3.70    0.23
  -1   9  -3   14.14    1.13
  -1   9  -3   12.90    0.65
   1   9  -3   11.72    0.68
   1   9  -3   15.20    1.16
   2   0   3    0.12    0.03
  -2   0  -3    0.03    0.02
   2   0   3    0.02    0.02
   2   0  -3    0.03    0.03
   2   0  -3    0.17    0.03
  -2   1   3  950.21   41.08
   2   1  -3  845.18   41.08
  -2   2  -3   23.96    1.15
   2   2   3   25.26    1.16
   2   2   3   22.55    1.15
  -2   2  -3   25.15    1.15
   2   2   3   23.91    1.13
   2  -2  -3   22.39    1.12
   2   2   3   25.04    1.13
   2   2   3   23.56    1.13
  -2   2  -3   26.00    1.14
  -2   2   3   25.28    1.14
  -2   2   3   27.44    1.15
   2   2  -3   25.95    1.16
   2   2  -3   20.68    1.13
  -2   2   3   25.82    1.16
   2   2  -3   23.72    1.13
   2   2  -3   24.33    1.14
   2   2  -3   24.00    1.14
  -2   3  -3   52.16    2.36
   2   3   3   50.38    2.36
  -2   3  -3   50.61    2.36
   2   3   3   53.69    2.39
  -2   3  -3   53.31    2.36
   2   3   3   47.09    2.33
   2   3  -3   49.70    2.34
  -2   3   3   53.04    2.36
  -2   3   3   47.16    2.34
   2   3  -3   53.47    2.36
  -2   3   3   48.84    2.39
   2   3  -3   50.50    2.37
  -2   4  -3    4.57    0.28
  -2   4  -3    4.86    0.28
  -2   4  -3    4.76    0.25
   2   4   3    4.14    0.30
  -2   4  -3    4.49    0.26
  -2   4  -3    4.89    0.26
   2   4   3    4.96    0.27
  -2   4  -3    4.66    0.27
  -2   4  -3    4.18    0.27
   2   4   3    5.31    0.28
   2   4   3    4.58    0.25
   2   4   3    4.67    0.25
   2   4  -3    4.67    0.27
  -2   4   3    4.35    0.27
  -2   4   3    4.74    0.27
  -2   4   3    4.92    0.32
  -2   4   3    4.75    0.24
   2   4  -3    4.91    0.28
  -2   4   3    4.27    0.26
   2   4  -3    4.93    0.25
  -2   4   3    4.60    0.27
   2   4  -3    4.61    0.25
  -2   5  -3   29.91    1.41
  -2   5  -3   28.32    1.37
  -2   5  -3   27.23    1.47
  -2   5  -3   29.95    1.39
   2   5   3   31.68    1.48
  -2   5  -3   28.14    1.41
  -2   5  -3   31.67    1.41
   2   5   3   29.01    1.40
   2   5   3   28.66    1.38
  -2   5  -3   29.57    1.41
  -2   5   3   29.46    1.37
   2   5  -3   30.20    1.42
   2   5  -3   30.18    1.40
  -2   5   3   29.44    1.41
  -2   5   3   30.05    1.40
  -2   5   3   26.94    1.46
  -2   5   3   28.10    1.40
   2   5  -3   30.11    1.39
   2   5  -3   27.99    1.38
  -2   6  -3    2.04    0.15
  -2   6  -3    2.20    0.19
  -2   6  -3    1.89    0.21
   2   6   3    1.93    0.19
   2   6  -3    1.88    0.19
  -2   6   3    2.25    0.20
   2  -6   3    2.15    0.17
  -2   6   3    2.19    0.20
  -2   6   3    2.01    0.15
   2   7   3    3.83    0.27
   2   7   3    3.82    0.28
   2   7   3    3.65    0.30
  -2   7  -3    3.86    0.25
  -2   7  -3    3.91    0.25
  -2   7  -3    4.02    0.29
  -2   7  -3    3.99    0.30
  -2   7  -3    4.17    0.27
  -2   7  -3    4.30    0.24
  -2   7   3    3.87    0.29
   2   7  -3    3.82    0.25
   2   7  -3    3.66    0.28
  -2   7   3    3.92    0.27
  -2   7   3    4.03    0.24
   2   7  -3    4.03    0.28
  -2   7   3    4.04    0.26
   2  -7   3    4.08    0.26
  -2   7   3    3.72    0.24
  -2   8  -3    1.51    0.14
  -2   8  -3    1.67    0.16
  -2   8  -3    2.50    0.96
  -2   8  -3    1.82    0.54
  -2   8  -3    1.65    0.26
  -2   8   3    1.08    0.64
  -2   8   3    1.48    0.14
  -2   8   3    2.31    0.66
  -2   8   3    1.13    0.48
  -2   8   3    1.58    0.17
   2   8  -3    1.47    0.15
   2   8  -3    1.54    0.51
  -2   8   3    1.65    0.16
  -2   9  -3    7.89    0.37
  -2   9   3    7.31    0.40
  -2   9   3    5.78    0.76
   3   0  -3    0.06    0.03
   3   0   3    0.07    0.02
   3   0   3    0.10    0.03
  -3   1  -3  154.34    6.76
   3   1   3  147.06    6.75
   3  -1  -3  138.36    6.68
  -3   1  -3  146.60    6.71
   3   1   3  146.82    6.73
   3   1   3  153.56    6.76
   3  -1  -3  134.42    6.71
  -3   1   3  151.52    6.70
   3   1  -3  146.35    6.68
   3  -1   3  138.03    6.70
  -3   1   3  155.28    6.71
   3   1  -3  151.54    6.73
   3   1  -3  144.46    6.72
   3  -1   3  135.23    6.73
   3   2   3    1.64    0.11
   3   2   3    1.90    0.12
   3   2   3    1.59    0.10
   3   2   3    1.77    0.10
  -3   2  -3    1.76    0.11
  -3   2  -3    1.90    0.13
   3   2   3    1.94    0.14
   3  -2  -3    1.74    0.10
  -3   2  -3    2.05    0.13
   3   2  -3    1.74    0.11
   3   2  -3    1.79    0.13
  -3   2   3    2.03    0.12
   3   2  -3    1.58    0.10
   3   2  -3    1.84    0.10
   3   2  -3    1.80    0.11
  -3   3  -3    0.02    0.04
   3   3   3    0.21    0.07
  -3   3  -3    0.06    0.04
   3   3   3    0.11    0.03
  -3   3  -3    0.00    0.05
  -3   3   3    0.10    0.04
  -3   3   3    0.25    0.07
   3   3  -3    0.27    0.08
  -3   3   3    0.08    0.04
   3   3  -3    0.18    0.04
   3   3  -3    0.02    0.04
   3   4   3   57.87    2.63
  -3   4  -3   57.98    2.65
  -3   4  -3   57.43    2.62
   3   4   3   59.59    2.69
  -3   4  -3   60.12    2.64
   3   4   3   57.03    2.65
  -3   4  -3   53.21    2.63
  -3   4  -3   52.47    2.65
   3   4   3   53.78    2.62
   3   4   3   58.20    2.61
  -3   4  -3   55.19    2.63
  -3   4  -3   54.48    2.64
   3   4  -3   56.82    2.64
  -3   4   3   58.15    2.61
  -3   4   3   58.65    2.64
   3   4  -3   56.45    2.63
  -3   4   3   55.44    2.63
  -3   4   3   59.99    2.69
   3   4  -3   59.08    2.62
   3   4  -3   55.64    2.62
  -3   4   3   51.36    2.63
  -3   4   3   57.73    2.64
   3   5   3    0.88    0.08
  -3   5  -3    0.85    0.09
  -3   5  -3    0.90    0.11
  -3   5  -3    0.71    0.10
  -3   5  -3    0.68    0.12
  -3   5  -3    0.88    0.11
   3   5   3    0.78    0.11
  -3   5  -3    0.84    0.17
   3   5   3    0.86    0.15
  -3   5  -3    0.99    0.14
   3  -5   3    0.77    0.09
   3   5  -3    0.72    0.09
   3   5  -3    0.99    0.12
  -3   5   3    0.86    0.16
  -3   5   3    0.81    0.09
  -3   5   3    1.00    0.12
  -3   5   3    0.95    0.12
   3   5  -3    0.82    0.10
   3   5  -3    0.71    0.11
  -3   5   3    0.76    0.12
  -3   6  -3   47.87    2.37
  -3   6  -3   50.18    2.42
  -3   6  -3   50.15    2.37
  -3   6  -3   55.58    2.41
  -3   6  -3   52.48    2.39
  -3   6  -3   48.52    2.37
   3   6   3   47.07    2.40
  -3   6   3   47.26    2.39
   3  -6   3   53.56    2.38
   3   6  -3   53.82    2.41
  -3   6   3   56.60    2.42
  -3   6   3   52.30    2.37
  -3   6   3   42.52    2.37
  -3   6   3   56.07    2.37
  -3   6   3   51.60    2.41
  -3   6   3   49.39    2.37
  -3   7  -3    0.51    0.09
  -3   7  -3    0.64    0.11
  -3   7  -3    0.62    0.09
  -3   7  -3    0.74    0.15
   3   7   3    0.44    0.14
  -3   7  -3    0.83    0.12
   3   7   3    0.54    0.11
  -3   7   3    0.60    0.13
  -3   7   3    0.60    0.12
   3   7  -3    0.44    0.12
   3  -7   3    0.58    0.10
  -3   7   3    0.60    0.09
   3   7  -3    0.85    0.14
   3   7  -3    0.44    0.09
  -3   7   3    0.45    0.08
  -3   7   3    0.83    0.16
  -3   7   3    0.72    0.11
  -3   8  -3    0.72    0.15
  -3   8  -3    0.81    0.66
  -3   8  -3    0.93    0.10
  -3   8  -3    1.11    0.41
  -3   8  -3    1.11    0.13
  -3   8   3    1.34    0.62
   3   8  -3    1.05    0.12
  -3   8   3    1.37    0.53
  -3   8   3    0.93    0.42
  -3   8   3    0.81    0.10
  -3   8   3    1.27    0.15
  -3   8   3    1.23    0.14
  -3   9  -3    0.43    0.27
  -3   9  -3    0.61    0.11
  -3   9   3    0.44    0.29
  -3   9   3    0.17    0.29
  -4   0   3    0.98    0.06
   4   1   3    2.58    0.15
   4  -1  -3    2.23    0.16
  -4   1  -3    2.63    0.14
   4  -1  -3    2.56    0.14
   4   1   3    2.46    0.15
   4   1   3    2.64    0.14
  -4   1  -3    2.63    0.16
   4  -1   3    2.49    0.16
  -4   1   3    2.55    0.14
   4  -1   3    2.52    0.14
   4   1  -3    2.76    0.16
  -4   1   3    2.52    0.16
   4   1  -3    2.76    0.15
   4   1  -3    2.61    0.15
   4  -2  -3  229.17   11.70
   4   2   3  254.07   11.73
  -4   2  -3  259.28   11.67
   4   2   3  243.47   11.77
  -4   2  -3  263.14   11.75
  -4   2  -3  255.69   11.70
   4   2  -3  253.53   11.73
   4   2  -3  260.89   11.75
  -4   2   3  272.55   11.75
   4   2  -3  246.13   11.68
  -4   2   3  268.60   11.78
  -4   3  -3   12.44    0.60
  -4   3  -3   10.90    0.57
  -4   3  -3   12.12    0.58
  -4   3  -3   12.02    0.59
   4   3   3   11.74    0.55
   4   3   3   12.08    0.61
  -4   3  -3   11.71    0.56
  -4   3  -3   11.33    0.58
   4   3   3   11.50    0.59
  -4   3  -3   11.54    0.57
   4   3  -3   11.02    0.56
  -4   3   3   12.17    0.62
  -4   3   3   11.89    0.56
  -4   3   3   10.59    0.57
  -4   3   3   12.22    0.59
  -4   3   3   10.84    0.57
   4   3  -3   11.84    0.58
   4   3  -3   11.97    0.56
   4   3  -3   11.87    0.61
  -4   4  -3   23.62    1.13
   4   4   3   24.18    1.15
   4  -4  -3   21.37    1.07
   4   4   3   23.67    1.09
  -4   4  -3   22.71    1.11
  -4   4  -3   23.54    1.09
  -4   4  -3   24.11    1.08
  -4   4  -3   23.26    1.10
   4   4   3   23.34    1.11
  -4   4  -3   23.12    1.09
   4   4   3   22.13    1.06
  -4   4  -3   22.88    1.11
   4   4   3   22.51    1.08
  -4   4   3   22.16    1.15
  -4   4   3   20.94    1.10
   4   4  -3   23.45    1.10
   4   4  -3   23.18    1.08
  -4   4   3   21.50    1.09
  -4   4   3   24.16    1.08
   4   4  -3   21.62    1.10
   4   4  -3   21.68    1.07
  -4   4   3   22.48    1.10
  -4   4   3   23.26    1.10
   4   5   3    0.99    0.17
  -4   5  -3    0.82    0.10
   4   5   3    0.79    0.08
  -4   5  -3    0.80    0.13
   4   5   3    0.68    0.13
  -4   5  -3    1.01    0.14
  -4   5  -3    0.87    0.11
  -4   5  -3    0.85    0.11
   4   5   3    0.89    0.13
   4   5  -3    1.02    0.11
   4   5  -3    0.93    0.12
  -4   5   3    0.89    0.12
  -4   5   3    1.15    0.10
   4   5  -3    0.82    0.09
  -4   5   3    0.69    0.15
   4   5  -3    0.88    0.13
  -4   5   3    0.79    0.12
   4  -5   3    0.73    0.09
  -4   6  -3    0.09    0.08
  -4   6  -3    0.06    0.06
  -4   6  -3    0.41    0.13
  -4   6  -3    0.05    0.06
  -4   6  -3    0.39    0.13
  -4   6  -3    0.12    0.07
   4   6   3    0.47    0.11
  -4   6  -3    0.01    0.10
  -4   6  -3    0.13    0.08
  -4   6   3    0.06    0.07
  -4   6   3    0.06    0.05
   4   6  -3    0.22    0.14
  -4   6   3    0.01    0.09
  -4   6   3    0.22    0.10
   4  -6   3    0.11    0.06
  -4   6   3    0.24    0.10
  -4   6   3    0.09    0.08
  -4   6   3    0.05    0.09
  -4   6   3    0.10    0.08
  -4   6   3    0.02    0.05
   4   6  -3    0.05    0.07
  -4   7  -3    4.94    0.28
  -4   7  -3    4.83    0.38
  -4   7  -3    4.85    0.29
  -4   7  -3    4.33    0.32
  -4   7  -3    4.74    0.29
   4  -7   3    4.71    0.29
  -4   7   3    5.01    0.28
   4   7  -3    4.38    0.33
  -4   7   3    4.64    0.30
  -4   7   3    4.77    0.31
  -4   7   3    4.98    0.29
  -4   7   3    4.79    0.29
  -4   8  -3    8.32    1.21
  -4   8  -3   10.92    1.04
  -4   8  -3    8.61    0.45
  -4   8  -3    9.03    0.47
  -4   8   3    8.58    0.45
  -4   8   3    8.73    0.47
  -4   8   3    9.12    0.49
  -4   8   3    9.04    0.99
  -4   8   3    7.64    1.06
  -4   9  -3    1.72    0.13
  -4   9  -3    1.63    0.39
  -4   9   3    1.82    0.13
  -4   9   3    1.50    0.41
  -4   9   3    1.07    0.35
   5   0   3    0.07    0.03
   5   0   3    0.07    0.03
  -5   0   3    0.04    0.02
   5   0  -3    0.08    0.04
   5   0   3    0.03    0.03
   5   0  -3    0.03    0.03
  -5   1  -3  634.11   29.97
   5   1   3  692.31   30.00
   5   1   3  639.27   29.92
   5   1   3  667.24   30.00
  -5   1  -3  608.65   29.81
   5  -1  -3  657.32   29.93
   5  -1   3  616.02   29.87
   5   1  -3  674.73   30.02
  -5   1   3  657.64   29.92
   5   1  -3  691.00   29.95
  -5   1   3  667.29   29.88
   5  -1   3  639.68   29.98
   5   1  -3  642.03   29.94
  -5   2  -3   17.03    0.81
  -5   2  -3   16.80    0.83
  -5   2  -3   17.39    0.84
   5   2   3   17.82    0.81
   5  -2  -3   16.31    0.81
   5   2   3   16.61    0.83
   5   2   3   17.21    0.83
   5   2  -3   17.53    0.81
  -5   2   3   17.48    0.82
  -5   2   3   17.82    0.84
   5   2  -3   15.56    0.81
   5   2  -3   18.06    0.85
   5   3   3    5.55    0.31
  -5   3  -3    5.45    0.29
  -5   3  -3    5.61    0.32
  -5   3  -3    5.41    0.29
   5   3   3    5.29    0.28
  -5   3  -3    5.61    0.32
   5  -3  -3    4.90    0.27
  -5   3  -3    6.25    0.29
   5   3   3    5.49    0.29
   5   3   3    5.44    0.28
   5  -3   3    5.00    0.28
  -5   3   3    5.42    0.29
   5   3  -3    4.88    0.27
  -5   3   3    5.97    0.32
   5   3  -3    5.10    0.28
   5   3  -3    5.50    0.34
   5   3  -3    5.45    0.29
  -5   3   3    5.32    0.28
   5   3  -3    4.86    0.29
  -5   3   3    5.38    0.29
  -5   4  -3   44.26    2.09
  -5   4  -3   42.73    2.05
  -5   4  -3   43.80    2.05
  -5   4  -3   43.61    2.04
   5   4   3   43.04    2.05
  -5   4  -3   44.45    2.08
  -5   4  -3   41.67    2.07
   5   4   3   46.58    2.08
   5   4   3   41.27    2.02
   5  -4  -3   41.13    2.03
   5   4   3   43.96    2.04
   5   4   3   47.85    2.11
  -5   4  -3   45.03    2.05
   5  -4   3   45.26    2.04
   5   4  -3   41.75    2.03
  -5   4   3   43.03    2.05
  -5   4   3   43.53    2.06
   5   4  -3   43.59    2.04
  -5   4   3   42.55    2.07
  -5   4   3   45.06    2.04
   5   4  -3   42.63    2.05
  -5   4   3   44.15    2.06
   5   4  -3   44.97    2.11
   5   4  -3   43.21    2.06
   5   4  -3   44.15    2.03
  -5   4   3   46.72    2.12
   5   5   3   10.03    0.52
  -5   5  -3   10.73    0.59
  -5   5  -3   11.75    0.56
   5   5   3   10.90    0.56
  -5   5  -3   11.58    0.54
  -5   5  -3   11.49    0.56
  -5   5  -3   10.58    0.62
  -5   5  -3    9.93    0.58
   5   5   3   10.78    0.54
  -5   5   3   11.15    0.57
   5   5  -3    9.65    0.53
   5   5  -3   10.02    0.57
   5  -5   3   11.37    0.54
   5   5  -3   11.32    0.57
  -5   5   3    9.52    0.58
   5   5  -3   10.45    0.55
  -5   5   3   10.65    0.64
  -5   5   3   11.19    0.54
  -5   5   3   11.41    0.57
  -5   6  -3    7.19    0.44
  -5   6  -3    6.89    0.43
  -5   6  -3    6.70    0.39
  -5   6  -3    6.78    0.37
  -5   6  -3    7.50    0.41
  -5   6  -3    7.20    0.38
  -5   6  -3    6.81    0.38
   5   6   3    6.65    0.41
  -5   6   3    7.52    0.42
   5  -6   3    7.05    0.38
  -5   6   3    7.10    0.38
  -5   6   3    6.87    0.38
  -5   6   3    7.28    0.42
  -5   6   3    6.59    0.39
  -5   6   3    6.36    0.36
  -5   6   3    6.21    0.40
  -5   6   3    6.54    0.38
   5   6  -3    6.93    0.41
  -5   6   3    6.70    0.38
  -5   7  -3   41.72    2.02
  -5   7  -3   43.69    2.05
  -5   7  -3   43.13    2.00
   5  -7  -3   44.79    2.03
  -5   7  -3   42.00    2.01
  -5   7  -3   40.31    2.08
  -5   7  -3   44.59    2.03
  -5   7   3   42.87    2.00
  -5   7   3   44.73    2.03
  -5   7   3   43.62    2.02
  -5   7   3   38.19    2.05
  -5   7   3   43.90    2.01
   5  -7   3   42.80    2.02
  -5   7   3   44.63    2.02
  -5   7   3   42.50    2.06
  -5   8  -3    0.26    0.07
  -5   8  -3    0.28    0.08
  -5   8  -3    0.16    0.54
  -5   8  -3    0.22    0.29
  -5   8  -3    0.22    0.12
  -5   8  -3    0.50    0.54
  -5   8  -3    0.19    0.06
  -5   8   3    0.21    0.09
  -5   8   3    0.26    0.07
  -5   8   3    0.28    0.31
  -5   8   3    0.28    0.38
  -5   8   3    0.24    0.08
  -5   8   3    0.23    0.35
  -5   8   3    0.18    0.06
  -5   9  -3   37.60    1.68
  -5   9  -3   34.77    2.28
  -5   9   3   36.10    1.68
  -5   9   3   35.42    2.19
   5  -9   3   36.33    2.02
  -6   0   3    0.15    0.03
   6   0  -3    0.08    0.04
   6   0   3    0.06    0.04
   6  -1  -3   15.71    0.75
   6  -1  -3   14.68    0.76
   6   1   3   16.15    0.74
   6   1   3   15.68    0.75
   6   1   3   15.32    0.75
   6  -1   3   14.89    0.75
   6  -1   3   15.70    0.75
   6   1  -3   15.91    0.74
   6   1  -3   15.05    0.74
  -6   1   3   15.43    0.73
   6   1  -3   15.71    0.76
   6  -1   3   14.98    0.73
   6  -2  -3   12.85    0.67
  -6   2  -3   14.15    0.69
   6   2   3   13.77    0.66
  -6   2  -3   14.93    0.70
  -6   2  -3   12.60    0.66
   6   2   3   13.81    0.69
   6   2   3   14.59    0.69
   6   2  -3   13.88    0.66
  -6   2   3   14.06    0.67
  -6   2   3   13.94    0.69
   6   2  -3   13.58    0.70
   6   2  -3   13.61    0.67
   6  -3  -3   12.35    0.58
   6   3   3   12.18    0.59
  -6   3  -3   11.88    0.60
  -6   3  -3   11.78    0.59
  -6   3  -3   12.90    0.63
   6   3   3   11.90    0.59
   6   3   3   11.70    0.60
  -6   3  -3   12.39    0.63
  -6   3  -3   11.09    0.60
   6   3   3   12.69    0.63
  -6   3  -3   12.02    0.59
   6   3   3   11.36    0.58
   6   3  -3   12.02    0.61
  -6   3   3   12.18    0.60
   6   3  -3   12.73    0.65
   6   3  -3   12.25    0.59
  -6   3   3   12.47    0.59
   6   3  -3   11.66    0.59
   6  -3   3   12.38    0.59
   6   3  -3   11.92    0.60
  -6   3   3   12.19    0.60
  -6   3   3   12.64    0.63
  -6   3   3   12.99    0.62
   6   3  -3   12.60    0.59
  -6   4  -3    2.69    0.18
   6   4   3    2.67    0.15
   6   4   3    2.71    0.17
  -6   4  -3    2.76    0.18
  -6   4  -3    2.70    0.20
  -6   4  -3    2.65    0.21
   6   4   3    2.57    0.21
   6   4   3    2.56    0.17
  -6   4  -3    3.10    0.23
   6   4   3    2.82    0.19
  -6   4  -3    2.56    0.18
   6  -4  -3    2.63    0.16
  -6   4   3    3.09    0.25
   6   4  -3    2.82    0.18
   6   4  -3    2.78    0.19
  -6   4   3    2.69    0.21
  -6   4   3    2.57    0.19
  -6   4   3    2.95    0.20
  -6   4   3    2.93    0.22
   6   4  -3    2.64    0.24
   6   4  -3    2.90    0.22
   6   4  -3    2.59    0.17
   6   4  -3    2.96    0.17
   6  -4   3    2.79    0.17
  -6   4   3    2.62    0.17
   6   5   3    0.34    0.08
  -6   5  -3    0.36    0.11
  -6   5  -3    0.40    0.14
   6  -5  -3    0.27    0.06
   6   5   3    0.46    0.06
  -6   5  -3    0.30    0.07
  -6   5  -3    0.41    0.11
  -6   5  -3    0.40    0.09
   6   5   3    0.40    0.09
  -6   5   3    0.39    0.07
  -6   5   3    0.38    0.10
  -6   5   3    0.34    0.09
  -6   5   3    0.27    0.11
   6   5  -3    0.35    0.07
   6  -5   3    0.38    0.08
   6   5  -3    0.31    0.08
   6   5  -3    0.43    0.10
  -6   6  -3    8.88    0.47
  -6   6  -3    9.48    0.49
  -6   6  -3    9.70    0.51
  -6   6  -3    8.85    0.49
  -6   6  -3    9.16    0.48
  -6   6  -3   10.19    0.56
  -6   6  -3    9.26    0.52
  -6   6   3    9.29    0.48
  -6   6   3    7.47    0.47
  -6   6   3    9.15    0.49
  -6   6   3    9.21    0.49
  -6   6   3    8.59    0.48
  -6   6   3   10.00    0.52
  -6   6   3    8.83    0.50
   6  -6   3    9.45    0.49
  -6   6   3    9.45    0.53
  -6   6   3    9.12    0.47
  -6   7  -3    4.76    0.28
  -6   7  -3    4.01    0.26
  -6   7  -3    4.47    0.38
  -6   7  -3    4.88    0.34
  -6   7  -3    5.05    0.32
   6  -7  -3    4.93    0.31
  -6   7  -3    4.70    0.27
  -6   7  -3    4.36    0.29
  -6   7   3    4.51    0.33
  -6   7   3    4.78    0.29
  -6   7   3    4.49    0.28
  -6   7   3    4.87    0.27
  -6   7   3    4.70    0.30
  -6   7   3    5.07    0.34
  -6   7   3    4.85    0.30
  -6   7   3    4.29    0.35
  -6   7   3    4.49    0.26
   6  -7   3    4.62    0.29
  -6   8  -3    5.99    0.35
  -6   8  -3    6.33    0.37
  -6   8  -3    5.57    0.32
  -6   8  -3    5.15    0.29
  -6   8  -3    7.03    1.03
  -6   8  -3    4.23    0.68
  -6   8  -3    5.96    0.32
  -6   8  -3    5.60    0.30
  -6   8   3    5.96    0.32
  -6   8   3    5.16    0.31
  -6   8   3    5.84    0.30
  -6   8   3    5.86    0.33
  -6   8   3    4.42    0.77
  -6   8   3    5.58    0.29
  -6   8   3    6.21    0.77
  -6   9  -3    3.46    0.68
  -6   9  -3    3.99    0.20
  -6   9  -3    2.66    0.45
  -6   9   3    4.17    0.51
  -6   9   3    2.95    0.50
  -6   9   3    3.11    0.47
  -6   9   3    3.81    0.19
   6  -9   3    2.98    0.42
   7   0   3    0.10    0.05
   7   0   3    0.14    0.05
   7   0  -3    0.06    0.05
   7   0  -3    0.13    0.05
   7   0   3    0.13    0.04
   7   1   3    1.11    0.11
   7  -1  -3    1.03    0.10
   7   1   3    1.10    0.10
   7   1   3    1.12    0.10
   7  -1  -3    0.98    0.12
   7   1  -3    1.15    0.10
  -7   1   3    1.18    0.09
   7   1  -3    1.01    0.10
   7  -1   3    1.21    0.11
   7   1  -3    1.04    0.11
   7  -1   3    1.02    0.11
   7  -1   3    1.28    0.10
  -7   2  -3    2.11    0.15
  -7   2  -3    2.26    0.17
  -7   2  -3    2.47    0.17
   7   2   3    2.30    0.15
   7  -2  -3    2.33    0.16
   7   2   3    2.53    0.16
   7   2   3    2.47    0.18
   7   2   3    2.94    0.20
   7  -2  -3    2.40    0.14
   7   2   3    2.37    0.15
   7   2   3    2.52    0.15
   7  -2   3    2.37    0.18
  -7   2   3    2.38    0.16
   7   2  -3    2.50    0.15
   7  -2   3    2.30    0.14
   7   2  -3    2.41    0.15
   7   2  -3    2.55    0.16
  -7   2   3    2.78    0.17
   7   2  -3    2.33    0.17
   7   2  -3    2.80    0.20
   7  -3  -3   66.78    3.25
   7   3   3   72.17    3.26
   7   3   3   65.16    3.26
  -7   3  -3   75.69    3.31
  -7   3  -3   67.76    3.27
   7   3   3   69.57    3.25
  -7   3  -3   68.03    3.26
   7   3   3   75.91    3.30
   7   3   3   71.26    3.25
  -7   3  -3   60.95    3.25
   7  -3  -3   72.91    3.25
   7  -3   3   71.86    3.25
  -7   3   3   71.76    3.28
  -7   3   3   73.60    3.26
   7   3  -3   72.33    3.26
   7   3  -3   76.92    3.33
   7   3  -3   74.63    3.26
   7   3  -3   71.23    3.25
   7  -3   3   76.11    3.30
   7   3  -3   70.03    3.27
  -7   3   3   61.51    3.26
  -7   3   3   68.09    3.27
  -7   4  -3   37.33    1.91
  -7   4  -3   41.79    1.90
  -7   4  -3   42.82    1.93
   7   4   3   40.68    1.94
   7   4   3   39.33    1.88
   7  -4  -3   40.19    1.88
  -7   4  -3   41.84    1.95
  -7   4  -3   40.57    1.89
   7   4   3   39.71    1.90
   7   4   3   39.08    1.88
   7   4   3   40.09    1.89
  -7   4   3   43.04    1.91
  -7   4   3   41.36    1.89
  -7   4   3   36.80    1.91
   7   4  -3   39.87    1.89
  -7   4   3   39.23    1.94
   7   4  -3   40.49    1.98
   7  -4   3   43.92    1.89
   7   4  -3   41.57    1.90
   7   4  -3   40.17    1.89
   7   4  -3   38.91    1.91
   7  -4   3   42.73    1.94
  -7   4   3   39.90    1.97
   7   5   3    2.58    0.16
   7   5   3    2.77    0.19
  -7   5  -3    2.44    0.27
   7  -5  -3    2.52    0.17
  -7   5  -3    2.63    0.19
  -7   5  -3    2.83    0.24
   7  -5   3    2.57    0.18
   7   5  -3    2.60    0.19
  -7   5   3    3.00    0.22
  -7   5   3    3.00    0.19
   7   5  -3    2.61    0.18
  -7   5   3    2.03    0.27
  -7   5   3    2.45    0.27
  -7   5   3    2.70    0.21
  -7   6  -3    7.53    0.41
  -7   6  -3    6.85    0.39
  -7   6  -3    6.64    0.37
   7  -6  -3    7.58    0.41
  -7   6  -3    7.81    0.47
  -7   6  -3    7.49    0.44
  -7   6  -3    6.45    0.42
  -7   6   3    7.08    0.40
  -7   6   3    7.98    0.44
  -7   6   3    7.11    0.42
  -7   6   3    7.34    0.40
  -7   6   3    7.62    0.45
  -7   6   3    7.16    0.38
   7  -6   3    7.82    0.40
  -7   6   3    7.46    0.41
   7  -6   3    6.67    0.38
  -7   6   3    7.18    0.37
  -7   6   3    7.09    0.40
   7  -7  -3    9.82    0.53
  -7   7  -3    9.25    0.49
  -7   7  -3   10.75    0.53
  -7   7  -3    8.80    0.51
  -7   7  -3   10.02    0.59
  -7   7  -3   10.53    0.51
   7  -7  -3    9.51    0.49
  -7   7  -3    9.62    0.48
  -7   7  -3    9.12    0.55
  -7   7   3    8.97    0.56
  -7   7   3   10.00    0.48
  -7   7   3    9.78    0.53
  -7   7   3   10.05    0.52
  -7   7   3    9.41    0.51
  -7   7   3    9.97    0.55
  -7   7   3    8.90    0.51
  -7   7   3    9.62    0.49
  -7   7   3   10.18    0.51
   7  -7   3    9.94    0.51
  -7   8  -3    2.18    0.23
  -7   8  -3    2.46    0.69
  -7   8  -3    2.38    0.16
  -7   8  -3    2.45    0.18
  -7   8  -3    2.76    0.19
  -7   8  -3    2.36    0.17
  -7   8  -3    2.63    0.24
  -7   8  -3    3.08    0.57
  -7   8  -3    2.19    0.69
  -7   8  -3    2.68    0.63
  -7   8   3    2.51    0.18
  -7   8   3    2.68    0.19
  -7   8   3    2.46    0.16
  -7   8   3    2.49    0.52
  -7   8   3    2.57    0.20
  -7   8   3    2.52    0.17
  -7   8   3    2.60    0.53
  -7   8   3    2.74    0.61
  -7   9  -3    2.74    0.57
  -7   9  -3    2.92    0.43
  -7   9   3    3.41    0.17
  -7   9   3    2.56    0.41
   7  -9   3    3.76    0.43
   8   0  -3    0.00    0.04
   8   0   3    0.04    0.04
   8   0  -3    0.05    0.04
  -8   0  -3    0.03    0.05
   8   0  -3    0.10    0.03
   8   0   3    0.05    0.05
   8   0   3    0.06    0.04
   8   0  -3    0.06    0.05
   8   0   3    0.08    0.06
   8  -1  -3  104.08    4.80
   8   1   3  111.99    4.80
   8  -1  -3  103.13    4.78
   8   1   3  102.02    4.76
   8   1   3  105.39    4.78
   8   1   3   98.84    4.75
   8   1   3  109.96    4.78
   8   1   3  102.14    4.75
   8   1   3  101.88    4.75
  -8   1  -3   97.63    4.76
  -8   1  -3  107.72    4.78
   8  -1  -3  107.04    4.75
   8   1  -3   98.10    4.75
   8  -1   3  103.05    4.79
   8  -1   3  101.61    4.79
   8   1  -3  113.48    4.78
   8   1  -3  113.61    4.80
   8  -1   3   95.35    4.76
   8   1  -3  100.53    4.75
   8   1  -3  100.78    4.76
   8   1  -3  105.11    4.75
  -8   1   3   98.27    4.76
  -8   1   3  102.70    4.76
   8   2   3  179.60    8.55
  -8   2  -3  200.80    8.59
   8   2   3  188.18    8.60
   8   2   3  194.63    8.55
   8  -2  -3  193.52    8.58
   8   2   3  185.85    8.56
  -8   2  -3  171.74    8.55
   8   2   3  199.22    8.60
   8  -2  -3  172.04    8.55
   8   2   3  182.87    8.54
  -8   2  -3  181.53    8.56
   8   2   3  190.37    8.60
  -8   2   3  188.62    8.56
   8   2  -3  197.59    8.61
   8  -2   3  198.39    8.60
   8   2  -3  178.14    8.54
   8  -2   3  180.10    8.55
   8   2  -3  195.96    8.57
  -8   2   3  181.44    8.56
   8   2  -3  181.97    8.57
   8   2  -3  187.61    8.55
   8   2  -3  187.04    8.55
  -8   2   3  189.31    8.57
   8   2  -3  178.87    8.55
   8   2  -3  189.73    8.57
   8   3   3    3.90    0.21
   8   3   3    3.32    0.22
   8   3   3    3.90    0.21
   8  -3  -3    3.65    0.21
  -8   3  -3    3.43    0.24
   8   3   3    3.67    0.22
  -8   3  -3    3.74    0.25
   8  -3  -3    3.76    0.21
  -8   3  -3    3.57    0.22
   8   3   3    3.86    0.26
   8   3  -3    3.44    0.23
   8  -3   3    3.84    0.26
   8   3  -3    3.88    0.29
   8  -3   3    3.46    0.21
  -8   3   3    3.75    0.23
   8   3  -3    3.78    0.21
   8   3  -3    3.79    0.22
  -8   3   3    3.75    0.23
  -8   3   3    3.81    0.24
   8   3  -3    2.84    0.24
   8   3  -3    3.73    0.22
  -8   4  -3   78.26    3.77
   8   4   3   80.34    3.71
  -8   4  -3   81.10    3.74
   8   4   3   80.39    3.70
  -8   4  -3   74.35    3.71
   8  -4  -3   78.64    3.71
   8   4   3   72.20    3.73
   8   4   3   83.21    3.72
  -8   4  -3   83.32    3.72
  -8   4  -3   83.47    3.76
   8   4   3   83.10    3.77
   8  -4  -3   82.25    3.71
   8   4  -3   84.62    3.71
  -8   4   3   74.68    3.79
   8  -4   3   84.75    3.72
   8   4  -3   81.95    3.72
  -8   4   3   80.52    3.73
  -8   4   3   75.31    3.71
  -8   4   3   84.49    3.74
   8   4  -3   81.68    3.72
   8   4  -3   81.31    3.81
   8  -4   3   80.17    3.77
   8   5   3    5.70    0.33
   8  -5  -3    5.73    0.33
  -8   5  -3    5.05    0.42
  -8   5  -3    6.46    0.39
  -8   5  -3    5.66    0.34
   8  -5  -3    5.67    0.32
  -8   5  -3    6.77    0.35
   8   5  -3    5.31    0.34
   8  -5   3    5.98    0.33
  -8   5   3    5.73    0.34
  -8   5   3    5.93    0.36
  -8   5   3    6.20    0.36
  -8   6  -3   20.36    0.92
   8  -6  -3   20.07    0.96
  -8   6  -3   19.13    0.96
  -8   6  -3   17.14    0.94
  -8   6  -3   21.95    1.03
  -8   6  -3   18.40    0.96
  -8   6  -3   18.37    0.98
   8  -6  -3   18.98    0.93
  -8   6   3   19.54    0.95
  -8   6   3   18.88    0.99
  -8   6   3   19.84    0.96
  -8   6   3   20.18    0.92
  -8   6   3   17.80    0.94
  -8   6   3   20.64    0.99
   8  -6   3   20.12    0.95
  -8   6   3   19.84    0.94
   8  -6   3   19.60    0.94
  -8   6   3   19.67    0.96
  -8   6   3   19.84    0.97
  -8   7  -3    1.28    0.12
  -8   7  -3    1.36    0.17
  -8   7  -3    1.08    0.13
   8  -7  -3    1.36    0.13
  -8   7  -3    1.66    0.66
  -8   7  -3    1.53    0.17
  -8   7  -3    1.40    0.72
  -8   7  -3    1.17    0.35
  -8   7  -3    1.64    0.16
  -8   7   3    1.19    0.14
  -8   7   3    1.15    0.14
  -8   7   3    1.25    0.12
  -8   7   3    1.21    0.72
  -8   7   3    1.45    0.12
  -8   7   3    1.17    0.14
  -8   7   3    1.46    0.54
  -8   7   3    1.19    0.59
  -8   7   3    1.13    0.47
  -8   7   3    1.32    0.16
  -8   7   3    1.13    0.15
  -8   7   3    1.21    0.21
  -8   8  -3    3.33    0.77
  -8   8  -3    3.72    0.27
  -8   8  -3    4.08    0.71
  -8   8  -3    4.25    0.25
  -8   8  -3    4.20    0.23
  -8   8  -3    4.22    0.22
  -8   8  -3    3.51    0.28
  -8   8  -3    3.54    0.72
  -8   8   3    3.96    0.57
  -8   8   3    4.17    0.25
  -8   8   3    3.18    0.57
  -8   8   3    3.16    0.24
  -8   8   3    3.39    0.62
   8  -8   3    4.51    0.23
  -8   8   3    3.98    0.23
  -8   8   3    4.08    0.23
  -8   8   3    4.15    0.21
   8  -8   3    5.05    0.59
  -8   9  -3    0.54    0.32
   8  -9  -3    0.40    0.30
  -8   9   3    0.54    0.22
   9   0  -3    0.00    0.03
   9   0  -3    0.03    0.06
  -9   0  -3   -0.02    0.04
   9   0   3    0.00    0.05
   9   0  -3    0.19    0.05
   9   0   3    0.09    0.07
   9   0   3    0.05    0.03
   9   0   3    0.07    0.04
   9   0  -3    0.18    0.05
   9   0   3    0.06    0.04
  -9   0   3   -0.03    0.05
   9   0   3    0.04    0.05
   9   0  -3    0.01    0.03
   9   0   3    0.05    0.03
   9   1   3  226.71   10.56
   9  -1  -3  242.03   10.60
   9  -1  -3  210.39   10.57
   9  -1  -3  219.58   10.55
   9   1   3  246.78   10.65
   9  -1  -3  229.67   10.56
   9   1   3  243.85   10.60
  -9   1  -3  230.08   10.57
  -9   1  -3  231.92   10.59
   9   1   3  233.79   10.61
   9   1   3  235.70   10.57
   9   1   3  207.16   10.55
   9   1   3  235.48   10.57
  -9   1   3  220.77   10.56
   9   1  -3  238.10   10.59
   9   1  -3  239.90   10.56
   9   1  -3  228.62   10.56
  -9   1   3  226.25   10.57
   9  -1   3  216.25   10.57
   9   1  -3  232.23   10.56
   9  -1   3  242.61   10.61
   9   1  -3  228.41   10.58
   9  -1   3  234.07   10.56
   9   1  -3  220.54   10.57
   9   1  -3  257.02   10.62
   9   2   3   62.19    2.87
   9   2   3   64.24    2.87
   9   2   3   61.03    2.86
   9   2   3   57.37    2.85
   9   2   3   65.22    2.93
  -9   2  -3   64.43    2.91
  -9   2  -3   59.89    2.88
   9   2   3   64.39    2.89
   9  -2  -3   62.22    2.87
   9  -2  -3   54.47    2.89
   9   2   3   64.71    2.92
  -9   2   3   62.15    2.88
   9   2  -3   62.15    2.87
  -9   2   3   62.47    2.89
   9  -2   3   62.39    2.87
   9   2  -3   62.93    2.93
   9   2  -3   61.62    2.89
   9   2  -3   64.24    2.89
   9   2  -3   64.39    2.89
   9  -2   3   66.12    2.92
   9   2  -3   58.01    2.85
   9   2  -3   60.63    2.87
   9   3   3   39.03    2.04
  -9   3  -3   37.03    2.04
   9   3   3   45.57    2.04
   9  -3  -3   44.70    2.04
   9   3   3   43.81    2.04
   9   3   3   46.36    2.10
  -9   3  -3   42.24    2.06
  -9   3  -3   44.61    2.09
   9   3   3   43.72    2.05
   9   3  -3   41.71    2.04
   9  -3   3   44.62    2.09
   9   3  -3   45.76    2.04
  -9   3   3   43.82    2.07
  -9   3   3   44.80    2.06
   9  -3   3   43.47    2.04
   9   3  -3   45.60    2.05
   9   3  -3   45.18    2.04
  -9   3   3   44.56    2.06
   9   3  -3   45.40    2.12
  -9   4  -3   27.90    1.42
   9   4   3   29.18    1.45
  -9   4  -3   29.58    1.43
   9   4   3   27.76    1.38
   9   4   3   29.70    1.38
   9  -4  -3   27.86    1.38
  -9   4  -3   30.55    1.40
   9   4   3   30.97    1.40
   9  -4  -3   29.95    1.38
  -9   4  -3   27.40    1.45
  -9   4   3   30.04    1.41
   9   4  -3   31.27    1.40
   9  -4   3   26.22    1.44
  -9   4   3   30.32    1.41
   9  -4   3   30.61    1.39
   9   4  -3   28.90    1.49
   9   4  -3   30.19    1.39
   9  -5  -3    2.77    0.19
  -9   5  -3    2.84    0.21
  -9   5  -3    2.74    0.25
   9   5   3    2.46    0.19
  -9   5  -3    2.76    0.21
   9  -5  -3    2.53    0.17
   9  -5  -3    2.71    0.20
  -9   5  -3    2.52    0.17
  -9   5   3    2.57    0.22
   9   5  -3    2.42    0.22
   9   5  -3    2.62    0.20
  -9   5   3    2.53    0.19
  -9   5   3    2.64    0.23
   9  -5   3    2.51    0.18
   9  -5   3    3.02    0.19
  -9   5   3    2.66    0.21
  -9   5   3    2.61    0.17
  -9   6  -3    1.43    0.20
   9  -6  -3    1.71    0.14
  -9   6  -3    1.61    0.17
  -9   6  -3    1.80    0.13
   9  -6  -3    1.46    0.18
  -9   6  -3    1.78    0.20
   9  -6   3    1.83    0.16
  -9   6   3    1.50    0.15
  -9   6   3    1.40    0.15
  -9   6   3    1.56    0.13
  -9   6   3    1.77    0.20
  -9   6   3    1.70    0.20
  -9   6   3    1.70    0.17
  -9   6   3    1.91    0.16
   9  -6   3    1.82    0.15
  -9   6   3    1.51    0.16
  -9   7  -3   32.10    2.31
  -9   7  -3   34.32    1.53
  -9   7  -3   31.68    1.49
   9  -7  -3   32.73    2.07
  -9   7  -3   31.58    1.52
   9  -7  -3   33.23    1.50
  -9   7  -3   28.58    2.31
  -9   7  -3   35.27    1.56
  -9   7   3   35.70    1.50
  -9   7   3   32.86    1.51
  -9   7   3   30.85    2.45
  -9   7   3   29.29    1.53
  -9   7   3   32.20    1.52
  -9   7   3   34.65    1.52
  -9   7   3   27.85    2.05
  -9   7   3   28.95    1.51
  -9   7   3   34.33    1.54
  -9   8  -3    0.28    0.05
  -9   8  -3    0.39    0.36
  -9   8  -3    0.42    0.11
  -9   8  -3    0.47    0.38
  -9   8  -3    0.31    0.06
  -9   8  -3    0.30    0.10
   9  -8  -3    0.28    0.08
  -9   8   3    0.41    0.33
  -9   8   3    0.37    0.08
  -9   8   3    0.30    0.23
   9  -8   3    0.43    0.07
  -9   8   3    0.21    0.27
  -9   8   3    0.34    0.06
  -9   8   3    0.28    0.10
  -9   8   3    0.43    0.07
   9  -8   3    0.46    0.27
  -9   8   3    0.43    0.09
  -9   8   3    0.31    0.05
  10   0   3    0.01    0.05
  10   0   3    0.02    0.03
 -10   0  -3    0.02    0.05
  10   0   3    0.03    0.04
 -10   0   3   -0.01    0.05
  10   0   3   -0.01    0.05
  10   0  -3    0.06    0.04
  10   0   3    0.08    0.04
  10   0  -3    0.05    0.05
  10   0  -3    0.16    0.05
  10   0   3    0.04    0.04
  10   0  -3    0.04    0.04
  10   0  -3    0.09    0.07
  10   0   3    0.00    0.05
  10  -1  -3   33.99    1.57
  10   1   3   33.07    1.57
  10   1   3   31.50    1.52
  10   1   3   32.60    1.52
  10   1   3   32.66    1.53
 -10   1  -3   32.68    1.54
  10   1   3   33.44    1.56
  10   1   3   33.67    1.52
  10  -1  -3   31.24    1.52
 -10   1  -3   33.98    1.56
  10  -1  -3   32.40    1.53
  10   1   3   33.11    1.58
  10  -1   3   33.00    1.58
 -10   1   3   29.85    1.52
  10   1  -3   33.44    1.54
  10  -1   3   32.49    1.53
  10   1  -3   31.11    1.52
  10  -1   3   33.14    1.60
  10   1  -3   32.33    1.55
 -10  -1  -3   32.04    1.53
  10   1  -3   34.34    1.59
  10   1  -3   33.32    1.53
 -10   1   3   31.20    1.53
  10   1  -3   32.15    1.52
  10   1  -3   33.68    1.56
  10  -2  -3    2.68    0.21
  10   2   3    2.96    0.24
 -10   2  -3    2.83    0.21
  10   2   3    2.93    0.17
  10   2   3    2.88    0.20
  10   2   3    2.68    0.16
  10   2   3    2.68    0.18
  10  -2  -3    2.58    0.16
  10   2   3    2.84    0.18
  10   2   3    2.95    0.22
  10  -2  -3    3.03    0.18
 -10   2  -3    2.73    0.19
  10   2  -3    2.75    0.18
  10   2  -3    2.78    0.17
  10  -2   3    2.81    0.22
  10   2  -3    2.95    0.20
  10   2  -3    2.76    0.24
 -10   2   3    2.87    0.19
  10   2  -3    2.92    0.20
  10  -2   3    2.63    0.17
  10   2  -3    2.69    0.16
  10   3   3   89.18    3.96
  10   3   3   79.07    3.92
  10   3   3   89.10    4.01
  10   3   3   89.32    3.94
 -10   3  -3   87.27    4.00
 -10   3  -3   84.01    3.97
  10   3   3   89.58    3.95
  10  -3  -3   90.34    3.94
  10   3  -3   87.75    3.95
  10  -3   3   85.29    3.94
 -10   3   3   81.43    3.97
 -10   3   3   85.46    3.96
  10   3  -3   87.48    3.94
  10   3  -3   86.88    3.96
  10   3  -3   81.26    4.02
  10  -3   3   78.45    3.99
  10   3  -3   80.99    3.92
 -10   3   3   86.54    3.96
 -10   4  -3    6.31    0.43
  10   4   3    5.89    0.41
  10   4   3    6.38    0.35
  10  -4  -3    6.50    0.35
 -10   4  -3    6.32    0.36
 -10   4  -3    6.09    0.39
 -10   4  -3    6.56    0.39
  10   4   3    6.63    0.34
  10   4   3    6.16    0.35
  10   4  -3    6.59    0.36
 -10   4   3    6.68    0.38
  10   4  -3    6.55    0.35
  10   4  -3    5.84    0.36
 -10   4   3    6.49    0.37
  10   4  -3    5.81    0.46
  10  -4   3    6.43    0.35
  10  -4   3    5.80    0.40
 -10   5  -3    2.79    0.22
 -10   5  -3    3.12    0.27
  10   5   3    2.66    0.19
 -10   5  -3    2.87    0.22
  10   5   3    2.75    0.22
  10   5   3    2.94    0.21
 -10   5  -3    2.85    0.18
  10  -5  -3    3.07    0.21
  10  -5  -3    2.96    0.19
 -10   5   3    3.03    0.24
  10  -5   3    3.15    0.21
  10   5  -3    2.86    0.24
 -10   5   3    3.07    0.18
 -10   5   3    2.97    0.23
  10   5  -3    2.62    0.22
  10   5  -3    2.78    0.24
 -10   5   3    3.09    0.25
 -10   5   3    3.26    0.21
  10  -5   3    2.83    0.19
 -10   6  -3    0.52    0.12
  10  -6  -3    0.53    0.08
 -10   6  -3    0.44    0.06
 -10   6  -3    0.44    0.11
 -10   6  -3    0.44    0.15
 -10   6   3    0.72    0.14
 -10   6   3    0.48    0.07
  10  -6   3    0.56    0.10
 -10   6   3    0.51    0.11
 -10   6   3    0.56    0.10
  10  -6   3    0.46    0.09
 -10   6   3    0.47    0.14
 -10   6   3    0.52    0.09
 -10   7  -3    7.13    0.36
  10  -7  -3    8.00    0.84
 -10   7  -3    7.94    0.41
 -10   7  -3    7.21    0.99
 -10   7  -3    5.79    0.88
 -10   7  -3    7.07    0.39
  10  -7  -3    7.65    0.38
 -10   7  -3    7.69    0.43
 -10   7   3    7.53    1.11
 -10   7   3    7.49    0.39
 -10   7   3    7.06    0.38
  10  -7   3    5.70    0.74
 -10   7   3    7.78    0.40
 -10   7   3    7.03    1.02
 -10   7   3    7.79    0.36
 -10   7   3    7.41    0.40
 -10   7   3    7.41    0.41
  10  -7   3    7.11    0.38
  10  -8  -3    0.08    0.19
 -10   8  -3    0.02    0.06
 -10   8  -3    0.01    0.26
  10  -8  -3    0.03    0.20
 -10   8  -3    0.01    0.24
 -10   8   3    0.10    0.18
 -10   8   3    0.19    0.62
 -10   8   3    0.03    0.27
 -10   8   3    0.06    0.05
  10  -8   3    0.04    0.20
  11   0  -3    0.07    0.05
 -11   0   3    0.12    0.06
  11   0   3    0.03    0.06
  11   0   3    0.05    0.04
  11   0   3    0.03    0.07
  11   0   3    0.11    0.06
  11   0  -3    0.17    0.08
  11   0  -3    0.10    0.04
  11   0  -3    0.17    0.08
  11   0   3    0.07    0.04
  11   0  -3    0.07    0.05
  11   0   3    0.05    0.04
 -11   0  -3    0.35    0.08
  11   0  -3    0.11    0.05
  11   0   3    0.11    0.07
  11   1   3    2.01    0.17
 -11   1  -3    1.91    0.17
  11   1   3    1.84    0.13
  11  -1  -3    2.03    0.18
  11   1   3    2.15    0.15
  11   1   3    1.82    0.13
  11   1   3    1.94    0.14
 -11   1  -3    1.84    0.15
  11   1   3    1.94    0.17
  11  -1  -3    1.89    0.13
  11   1   3    1.87    0.18
  11  -1  -3    2.11    0.15
 -11   1   3    2.03    0.15
  11   1  -3    1.93    0.18
 -11   1   3    1.92    0.13
  11  -1   3    1.92    0.14
 -11  -1  -3    1.93    0.15
  11  -1   3    1.97    0.19
  11   1  -3    2.10    0.20
  11   1  -3    2.02    0.13
  11   1  -3    1.91    0.13
  11   1  -3    1.99    0.15
  11  -1   3    2.16    0.13
  11   1  -3    1.94    0.14
  11  -2  -3   71.04    3.56
 -11   2  -3   75.69    3.54
  11   2   3   76.66    3.60
  11   2   3   75.47    3.58
  11  -2  -3   67.97    3.51
 -11   2  -3   75.94    3.57
  11   2   3   80.96    3.53
  11   2   3   80.12    3.53
  11  -2  -3   79.11    3.53
  11   2   3   73.71    3.52
  11   2   3   75.38    3.53
  11   2   3   74.12    3.56
 -11   2   3   79.38    3.54
  11   2  -3   76.61    3.56
  11   2  -3   75.70    3.60
  11   2  -3   84.22    3.55
  11  -2   3   75.88    3.53
  11   2  -3   76.46    3.52
  11   2  -3   78.88    3.53
  11   2  -3   74.99    3.52
  11  -2   3   76.66    3.59
  11   3   3    4.86    0.27
  11   3   3    4.98    0.31
 -11   3  -3    4.99    0.32
  11  -3  -3    5.59    0.29
  11   3   3    5.22    0.28
  11   3   3    5.34    0.30
  11   3   3    5.10    0.35
 -11   3  -3    4.91    0.34
 -11   3   3    5.20    0.30
  11   3  -3    5.17    0.27
  11   3  -3    4.63    0.37
  11  -3   3    4.79    0.28
  11  -3   3    4.75    0.34
  11   3  -3    4.91    0.31
  11   3  -3    5.20    0.29
  11   3  -3    5.36    0.29
  11   4   3   15.24    0.74
 -11   4  -3   16.58    0.81
 -11   4  -3   14.78    0.77
  11   4   3   15.39    0.76
  11   4   3   15.56    0.76
 -11   4  -3   15.74    0.81
  11   4   3   15.46    0.74
  11   4   3   16.31    0.77
 -11   4  -3   14.68    0.76
  11   4   3   16.53    0.78
  11  -4  -3   14.62    0.74
  11  -4  -3   16.42    0.77
 -11   4   3   14.94    0.75
  11   4  -3   16.32    0.78
  11   4  -3   15.47    0.74
  11  -4   3   15.32    0.75
 -11   4   3   15.69    0.79
  11   4  -3   15.28    0.76
  11   4  -3   16.47    0.77
  11   4  -3   13.80    0.77
 -11   4   3   15.73    0.79
  11   4  -3   14.78    0.77
  11   4  -3   14.47    0.75
  11  -4   3   14.71    0.74
  11  -4   3   16.30    0.77
  11  -5  -3   16.53    0.75
  11   5   3   15.69    0.78
  11   5   3   14.80    0.74
  11   5   3   15.78    0.76
  11   5   3   15.09    0.76
  11  -5  -3   15.66    0.77
 -11   5  -3   15.58    0.77
 -11   5  -3   14.43    0.78
 -11   5  -3   15.43    0.82
 -11   5  -3   15.18    0.73
  11   5   3   15.55    0.77
 -11   5   3   15.50    0.76
 -11   5   3   14.51    0.77
  11   5  -3   15.76    0.77
  11   5  -3   15.82    0.79
 -11   5   3   15.95    0.80
  11  -5   3   15.96    0.77
  11  -5   3   15.43    0.74
  11   5  -3   14.29    0.76
  11   5  -3   14.64    0.74
 -11   5   3   15.22    0.73
 -11   5   3   15.97    0.80
  11   5  -3   15.63    0.77
  11  -5   3   15.57    0.75
  11  -6  -3   15.35    0.73
 -11   6  -3   15.34    0.82
 -11   6  -3   14.08    0.72
 -11   6  -3   16.32    0.76
 -11   6  -3   14.38    0.78
  11  -6   3   14.34    0.73
 -11   6   3   14.76    0.72
 -11   6   3   14.71    0.78
 -11   6   3   15.87    0.77
 -11   6   3   15.27    0.76
 -11   6   3   15.31    0.80
 -11   6   3   15.96    0.75
  11  -6   3   14.99    0.73
  11  -6   3   15.31    0.76
 -11   7  -3   11.11    0.57
 -11   7  -3   12.56    1.15
 -11   7  -3   11.57    0.54
  11  -7  -3   11.10    0.55
 -11   7  -3   11.31    0.59
 -11   7  -3   10.47    1.13
 -11   7   3   10.82    0.54
 -11   7   3   11.30    0.58
  11  -7   3   11.45    0.55
 -11   7   3   11.14    0.57
 -11   7   3   10.93    0.98
 -11   7   3    9.76    1.19
  11  -7   3   12.64    1.03
 -11   7   3   12.06    1.24
 -11   7   3   11.06    0.57
  11  -8  -3    1.72    0.36
 -11   8  -3    1.92    0.42
  11  -8  -3    1.56    0.34
 -11   8  -3    1.50    0.38
  11  -8   3    2.16    0.38
 -11   8   3    1.45    0.31
 -11   8   3    1.36    0.43
  12   0   3    0.01    0.04
  12   0   3    0.05    0.05
  12   0  -3    0.09    0.05
  12   0   3    0.03    0.05
  12   0  -3    0.17    0.05
  12   0  -3    0.27    0.10
 -12   0  -3    0.04    0.06
 -12   0   3    0.26    0.07
  12   0   3    0.02    0.07
  12   0   3    0.04    0.07
 -12   0  -3    0.04    0.08
  12   0  -3    0.10    0.06
  12   0  -3    0.07    0.08
  12   0  -3    0.01    0.04
  12   1   3   23.99    1.23
 -12   1  -3   24.44    1.17
  12  -1  -3   24.89    1.16
  12   1   3   23.36    1.20
  12   1   3   24.24    1.15
  12   1   3   25.33    1.16
  12   1   3   24.42    1.17
 -12   1  -3   24.14    1.20
  12  -1  -3   23.60    1.15
  12   1   3   25.68    1.15
  12   1  -3   23.31    1.20
  12   1  -3   24.37    1.23
  12  -1   3   23.99    1.22
  12   1  -3   24.53    1.15
  12   1  -3   26.04    1.17
  12  -1   3   24.22    1.16
 -12  -1  -3   24.12    1.17
  12  -1   3   24.59    1.15
 -12   1   3   23.54    1.15
 -12   1   3   23.57    1.16
  12   1  -3   22.95    1.15
  12   1  -3   25.82    1.16
  12   2   3   23.36    1.07
  12   2   3   22.51    1.16
  12   2   3   22.13    1.08
 -12   2  -3   22.72    1.09
 -12   2  -3   21.28    1.12
  12  -2  -3   18.68    1.21
  12   2   3   23.09    1.07
  12  -2  -3   21.84    1.06
  12  -2  -3   22.45    1.08
  12   2   3   22.23    1.11
  12   2   3   23.66    1.07
  12  -2   3   23.09    1.07
  12  -2   3   21.43    1.14
  12  -2   3   23.37    1.08
  12   2  -3   22.79    1.07
  12   2  -3   20.86    1.11
 -12   2   3   23.05    1.09
  12   2  -3   22.40    1.16
 -12  -2  -3   23.92    1.09
  12   2  -3   23.06    1.07
  12   2  -3   23.69    1.07
  12   2  -3   21.72    1.09
  12   3   3    6.15    0.33
 -12   3  -3    6.19    0.38
  12  -3  -3    6.53    0.35
  12   3   3    6.40    0.36
  12   3   3    6.32    0.35
 -12   3  -3    5.88    0.37
  12   3   3    7.47    0.39
 -12   3   3    6.06    0.36
  12   3  -3    6.45    0.35
  12  -3   3    6.35    0.35
  12   3  -3    6.22    0.33
  12   3  -3    6.75    0.35
 -12  -3  -3    6.11    0.35
 -12   4  -3    1.42    0.18
  12   4   3    1.57    0.13
  12   4   3    1.31    0.15
  12  -4  -3    1.54    0.14
  12  -4  -3    1.40    0.13
  12   4   3    1.29    0.12
 -12   4  -3    1.47    0.16
  12   4   3    1.43    0.14
 -12   4  -3    1.24    0.15
  12   4   3    1.66    0.16
  12   4   3    1.40    0.15
 -12   4  -3    1.56    0.20
  12  -4   3    1.65    0.16
  12   4  -3    1.68    0.16
 -12   4   3    1.56    0.15
  12  -4   3    1.59    0.14
  12   4  -3    1.05    0.15
  12   4  -3    1.82    0.15
  12   4  -3    1.44    0.15
  12  -4   3    1.46    0.14
  12   4  -3    1.62    0.13
  12   4  -3    1.62    0.17
 -12   4   3    1.44    0.17
  12   4  -3    1.71    0.18
 -12   4   3    1.59    0.18
 -12   5  -3   12.06    0.64
 -12   5  -3   12.84    0.68
  12  -5  -3   13.15    0.64
 -12   5  -3   12.39    0.64
  12   5   3   12.61    0.62
  12   5   3   12.40    0.63
  12   5   3   12.02    0.64
  12   5   3   12.22    0.63
  12  -5  -3   13.46    0.62
 -12   5  -3   11.84    0.65
  12   5   3   12.27    0.60
 -12   5   3   12.42    0.67
 -12   5   3   12.51    0.62
  12  -5   3   13.01    0.61
  12   5  -3   11.91    0.65
 -12   5   3   11.93    0.64
  12   5  -3   12.58    0.63
 -12   5   3   12.29    0.66
  12  -5   3   11.83    0.61
  12   5  -3   11.74    0.63
  12   5  -3   11.97    0.60
  12   5  -3   12.69    0.64
  12  -5   3   13.16    0.64
 -12   6  -3    8.52    0.97
 -12   6  -3    7.77    1.05
  12  -6  -3    7.21    0.36
 -12   6  -3    7.28    0.39
  12  -6  -3    6.92    0.41
  12  -6  -3    7.99    0.85
 -12   6  -3    7.51    0.41
 -12   6   3    7.23    0.37
  12  -6   3    5.53    0.75
 -12   6   3    7.15    0.39
  12  -6   3    6.39    0.36
 -12   6   3    6.27    0.82
 -12   6   3    6.91    1.07
 -12   6   3    6.01    0.96
  12  -6   3    5.09    1.10
  12  -6   3    6.77    0.36
 -12   6   3    6.50    0.38
 -12   7  -3    3.37    0.22
  12  -7  -3    3.30    0.19
  12  -7  -3    2.79    0.22
 -12   7  -3    2.50    0.59
  12  -7  -3    2.42    0.46
 -12   7  -3    3.23    0.23
 -12   7  -3    3.83    0.61
 -12   7   3    2.99    0.21
  12  -7   3    2.63    0.50
 -12   7   3    2.41    0.60
 -12   7   3    3.35    0.51
  12  -7   3    3.39    0.19
 -12   7   3    3.15    0.22
 -12   7   3    3.16    0.20
 -12   7   3    3.70    0.71
 -12   8  -3    2.71    0.42
  12  -8   3    2.64    0.38
 -12   8   3    2.46    0.33
  13   0  -3   -0.01    0.08
  13   0  -3   -0.01    0.05
  13   0  -3    0.24    0.07
  13   0   3   -0.01    0.05
  13   0   3    0.12    0.05
 -13   0  -3    0.31    0.08
 -13   0   3    0.06    0.07
  13   0   3    0.07    0.10
 -13   0   3   -0.01    0.05
 -13   0  -3   -0.01    0.09
  13   0   3    0.04    0.04
  13   0  -3    0.05    0.06
  13   1   3   12.23    0.61
 -13   1  -3   12.99    0.64
  13   1   3   12.78    0.63
  13  -1  -3   11.52    0.60
 -13   1  -3   11.69    0.65
  13  -1  -3   12.66    0.62
  13   1   3   12.52    0.61
  13   1   3   11.65    0.66
  13   1   3   12.76    0.61
  13  -1  -3   10.71    0.66
  13  -1   3   12.98    0.60
  13   1  -3   12.56    0.61
  13   1  -3   12.29    0.62
 -13   1   3   12.49    0.62
  13  -1   3   11.75    0.68
 -13  -1  -3   12.72    0.63
  13   1  -3   12.19    0.69
  13   1  -3   11.49    0.67
  13   1  -3   13.07    0.61
 -13   1   3   10.52    0.63
  13   1  -3   12.93    0.62
  13  -1   3   12.03    0.62
  13  -2  -3   45.01    2.19
 -13   2  -3   40.31    2.31
  13   2   3   50.02    2.21
  13   2   3   40.94    2.30
  13   2   3   49.59    2.23
  13   2   3   49.16    2.21
  13  -2  -3   48.89    2.22
  13   2   3   47.76    2.21
 -13   2  -3   48.24    2.23
  13   2  -3   47.56    2.21
 -13   2   3   48.75    2.23
  13  -2   3   47.38    2.21
  13   2  -3   47.82    2.21
  13   2  -3   47.21    2.23
  13   2  -3   46.22    2.21
 -13  -2  -3   48.71    2.22
  13  -2   3   50.47    2.20
  13   3   3   11.99    0.61
  13   3   3   12.32    0.64
  13   3   3   12.38    0.60
  13  -3  -3   11.67    0.61
 -13   3  -3   11.91    0.62
  13   3   3   10.57    0.66
  13   3   3   12.19    0.62
  13   3   3   12.38    0.63
  13   3   3   11.61    0.62
  13   3   3   12.74    0.61
  13  -3  -3   11.25    0.61
  13  -3  -3   13.34    0.63
  13   3   3   13.17    0.63
 -13   3  -3   12.74    0.66
  13   3   3   11.89    0.60
 -13   3  -3   13.09    0.66
 -13  -3  -3   12.15    0.63
  13  -3   3   13.14    0.62
 -13   3   3   12.67    0.64
  13   3  -3   11.93    0.61
  13  -3   3   12.26    0.61
  13   3  -3   13.06    0.63
  13   3  -3   11.66    0.62
  13   3  -3   12.87    0.63
  13   3  -3   12.53    0.62
 -13   3   3   12.12    0.61
  13   3  -3   12.46    0.63
  13  -3   3   13.04    0.63
  13   3  -3   12.59    0.63
  13   3  -3   12.16    0.59
 -13   4  -3    4.08    0.30
  13   4   3    3.68    0.23
  13   4   3    3.89    0.22
 -13   4  -3    4.01    0.31
  13   4   3    4.05    0.27
  13   4   3    3.99    0.25
  13  -4  -3    4.00    0.25
  13   4   3    3.93    0.23
  13   4   3    3.99    0.25
  13   4   3    3.83    0.26
  13   4   3    3.93    0.24
 -13   4  -3    3.65    0.26
  13  -4  -3    3.96    0.24
  13   4  -3    3.75    0.26
  13  -4   3    3.67    0.25
  13  -4   3    3.84    0.24
  13   4  -3    3.90    0.25
  13   4  -3    3.85    0.22
  13   4  -3    3.81    0.24
 -13   4   3    4.11    0.28
 -13   4   3    3.96    0.24
 -13  -4  -3    4.30    0.27
  13   4  -3    3.76    0.23
  13   4  -3    4.10    0.26
  13   4  -3    3.87    0.29
  13   4  -3    3.92    0.27
  13  -4   3    4.15    0.23
  13  -4   3    3.57    0.25
 -13   5  -3    0.91    0.14
  13   5   3    0.88    0.11
 -13   5  -3    1.43    0.19
  13  -5  -3    1.24    0.12
  13   5   3    0.72    0.12
  13  -5  -3    0.94    0.13
  13   5   3    1.03    0.10
  13   5   3    1.30    0.13
 -13   5  -3    1.23    0.14
  13   5   3    1.22    0.15
 -13   5  -3    1.22    0.15
  13   5  -3    0.97    0.16
  13   5  -3    1.05    0.14
 -13   5   3    1.38    0.12
  13  -5   3    0.84    0.10
  13   5  -3    0.99    0.13
 -13   5   3    1.15    0.17
  13  -5   3    1.21    0.12
  13   5  -3    1.18    0.11
  13   5  -3    1.04    0.13
  13  -5   3    1.19    0.14
 -13   6  -3    5.59    0.76
  13  -6  -3    5.11    0.28
 -13   6  -3    5.11    0.31
 -13   6  -3    4.95    0.30
 -13   6  -3    5.69    0.86
  13  -6   3    4.48    0.70
  13  -6   3    5.10    0.28
 -13   6   3    4.98    0.30
 -13   6   3    4.85    0.82
  13  -6   3    5.02    0.71
 -13   6   3    5.14    0.87
 -13   6   3    4.87    0.30
 -13   6   3    4.88    0.29
  13  -6   3    4.67    0.28
 -13   7  -3    2.55    0.48
  13  -7  -3    3.59    0.20
 -13   7  -3    3.22    0.55
 -13   7  -3    3.82    0.24
  13  -7  -3    4.16    0.52
 -13   7   3    4.32    0.31
  13  -7   3    3.48    0.21
  13  -7   3    3.64    0.52
 -13   7   3    3.69    0.64
 -13   7   3    3.43    0.22
 -13   7   3    2.89    0.57
 -13   7   3    3.67    0.48
  14   0  -3    0.01    0.07
  14   0   3    0.01    0.05
  14   0  -3    0.10    0.05
  14   0  -3    0.01    0.07
 -14   0  -3    0.05    0.08
  14   0  -3    0.21    0.07
  14   0   3    0.00    0.11
  14   0  -3    0.13    0.09
  14   0  -3    0.13    0.06
  14   0  -3    0.08    0.10
 -14   0   3    0.00    0.06
  14   0   3    0.06    0.06
  14  -1  -3   18.17    0.90
  14   1   3   18.04    0.88
  14   1   3   20.06    0.91
  14  -1  -3   17.13    0.91
  14   1   3   18.27    0.89
  14   1   3   17.20    0.91
  14   1   3   18.26    0.90
  14  -1  -3   19.08    0.92
  14   1   3   17.52    0.90
  14   1   3   18.69    0.91
 -14   1  -3   19.87    0.94
  14   1   3   19.97    0.91
  14  -1  -3   18.66    0.89
  14   1   3   19.49    0.92
 -14   1  -3   21.39    0.90
  14  -1  -3   19.36    0.90
  14  -1  -3   17.93    0.88
  14   1   3   16.99    0.90
  14  -1   3   18.45    0.90
  14  -1   3   18.98    0.92
  14   1  -3   20.65    0.91
  14   1  -3   18.08    0.90
  14   1  -3   17.19    0.89
  14   1  -3   17.98    0.90
  14   1  -3   17.46    0.88
  14   1  -3   19.27    0.93
 -14   1   3   19.67    0.93
  14   1  -3   17.33    0.90
  14   1  -3   18.37    0.90
  14   1  -3   18.05    0.91
  14   1  -3   19.77    0.92
  14  -1   3   17.72    0.89
 -14  -1  -3   19.55    0.93
  14  -1   3   20.53    0.90
  14   2   3   28.93    1.38
  14  -2  -3   27.47    1.37
  14   2   3   28.62    1.35
  14   2   3   28.70    1.38
  14   2   3   30.46    1.38
  14   2   3   29.28    1.38
  14   2   3   27.72    1.38
  14   2   3   29.74    1.37
  14   2   3   30.02    1.38
  14  -2  -3   29.36    1.37
  14   2   3   28.11    1.36
  14   2   3   28.56    1.37
 -14   2  -3   28.02    1.37
  14   2   3   29.88    1.40
  14  -2  -3   25.92    1.37
 -14   2  -3   30.32    1.41
  14  -2  -3   29.60    1.39
  14   2  -3   30.98    1.41
  14   2  -3   28.12    1.38
  14  -2   3   30.27    1.37
  14   2  -3   28.01    1.36
  14   2  -3   30.07    1.38
 -14   2   3   30.38    1.40
 -14   2   3   28.08    1.37
  14   2  -3   28.48    1.38
  14   2  -3   28.30    1.37
  14   2  -3   30.75    1.38
  14  -2   3   29.01    1.37
  14   2  -3   30.48    1.39
  14   2  -3   28.07    1.38
 -14  -2  -3   29.84    1.40
  14   2  -3   28.67    1.35
  14  -2   3   27.99    1.38
  14   3   3    2.02    0.16
  14  -3  -3    1.86    0.16
 -14   3  -3    2.02    0.20
  14   3   3    2.03    0.18
  14  -3  -3    1.87    0.16
  14   3   3    1.80    0.17
  14   3   3    1.97    0.15
  14   3   3    1.89    0.19
  14   3   3    1.97    0.14
  14   3   3    2.05    0.14
 -14   3  -3    2.09    0.18
  14   3   3    1.89    0.17
 -14   3  -3    1.93    0.21
  14  -3  -3    2.03    0.17
  14   3   3    2.28    0.17
  14   3  -3    2.18    0.16
  14   3  -3    1.93    0.17
  14   3  -3    1.84    0.19
  14  -3   3    1.97    0.18
  14   3  -3    1.84    0.18
  14  -3   3    1.88    0.15
  14   3  -3    2.02    0.16
  14   3  -3    1.91    0.14
 -14   3   3    2.26    0.17
  14   3  -3    1.73    0.18
 -14  -3  -3    2.07    0.19
  14   3  -3    2.02    0.17
  14  -3   3    1.99    0.15
 -14   3   3    2.12    0.20
  14   3  -3    1.83    0.16
  14   4   3    1.26    0.11
  14   4   3    1.26    0.12
 -14   4  -3    1.04    0.18
  14   4   3    1.26    0.14
  14   4   3    1.48    0.15
 -14   4  -3    1.50    0.19
  14   4   3    1.40    0.16
  14  -4  -3    1.31    0.15
  14  -4  -3    1.41    0.13
  14   4   3    1.30    0.14
 -14   4  -3    1.00    0.13
  14   4   3    1.34    0.14
  14   4  -3    0.99    0.12
  14   4  -3    1.32    0.12
  14   4  -3    1.29    0.11
  14   4  -3    1.15    0.14
  14   4  -3    1.29    0.16
 -14   4   3    1.35    0.12
 -14   4   3    1.41    0.17
  14   4  -3    1.44    0.17
  14   4  -3    1.20    0.14
  14  -4   3    0.97    0.12
  14  -4   3    1.31    0.13
  14  -4   3    0.85    0.12
  14   4  -3    1.16    0.13
 -14   5  -3   15.48    0.79
 -14   5  -3   15.62    0.78
  14   5   3   16.43    1.13
  14   5   3   15.23    0.77
 -14   5  -3   17.98    1.74
  14  -5  -3   17.99    1.39
  14   5   3   14.49    0.75
  14   5   3   14.20    0.80
  14   5   3   14.71    0.77
  14  -5  -3   15.39    0.76
  14  -5   3   15.66    0.76
  14   5  -3   15.21    0.75
 -14   5   3   18.28    1.57
  14   5  -3   15.60    0.78
  14  -5   3   17.01    1.38
  14   5  -3   14.72    1.12
  14   5  -3   15.26    0.76
  14  -5   3   14.42    0.76
 -14   5   3   15.44    0.76
  14   5  -3   17.69    1.43
 -14   6  -3    0.40    0.15
 -14   6  -3    0.73    0.11
  14  -6  -3    0.57    0.31
  14  -6  -3    0.69    0.09
 -14   6  -3    0.70    0.36
  14  -6   3    0.52    0.08
 -14   6   3    0.55    0.09
  14  -6   3    0.76    0.35
 -14   6   3    0.46    0.09
 -14   6   3    0.55    0.40
 -14   6   3    0.49    0.34
  14  -6   3    0.70    0.36
  14  -6   3    0.63    0.08
 -14   7  -3    0.10    0.20
  14  -7  -3    0.08    0.17
 -14   7   3    0.15    0.25
  14  -7   3    0.15    0.21
 -14   7   3    0.16    0.21
  15   0   3    0.02    0.05
 -15   0   3    0.11    0.09
  15   0  -3   -0.01    0.07
  15   0  -3    0.01    0.06
  15   0   3    0.06    0.06
  15   0  -3    0.05    0.06
  15   0  -3    0.05    0.06
  15   0   3    0.08    0.07
  15   0  -3    0.08    0.06
 -15   0  -3    0.03    0.06
  15   0   3    0.12    0.09
  15   0   3    0.07    0.09
 -15   0  -3    0.04    0.08
  15   0   3    0.03    0.05
  15   0  -3    0.18    0.09
 -15   0   3    0.01    0.07
  15   0  -3   -0.01    0.08
  15   1   3   25.12    1.21
  15   1   3   24.51    1.20
 -15   1  -3   24.69    1.20
  15  -1  -3   24.26    1.20
  15  -1  -3   25.84    1.20
  15  -1  -3   25.02    1.19
  15   1   3   25.82    1.21
  15   1   3   23.12    1.21
  15   1   3   25.48    1.19
  15   1   3   24.11    1.20
  15  -1  -3   24.55    1.18
  15   1   3   26.12    1.22
 -15  -1   3   25.87    1.21
  15  -1  -3   25.70    1.22
  15   1   3   23.46    1.18
  15   1   3   24.61    1.18
  15   1   3   27.80    1.22
  15  -1  -3   24.35    1.20
 -15   1  -3   27.39    1.24
 -15  -1  -3   26.04    1.23
  15  -1   3   25.28    1.20
 -15   1   3   27.19    1.23
  15   1  -3   27.13    1.23
  15  -1   3   25.45    1.22
  15   1  -3   22.80    1.18
  15  -1   3   24.11    1.19
  15   1  -3   24.78    1.20
  15   1  -3   27.51    1.21
  15   1  -3   28.09    1.24
  15   1  -3   24.65    1.19
  15   1  -3   25.04    1.21
  15   1  -3   24.54    1.22
  15  -1   3   26.30    1.20
  15   1  -3   22.66    1.20
  15   1  -3   25.05    1.21
  15   2   3    8.81    0.46
  15  -2  -3    8.69    0.45
  15   2   3    8.18    0.45
 -15   2  -3    9.05    0.49
  15   2   3    8.76    0.46
  15   2   3    8.84    0.47
  15   2   3    8.70    0.43
  15   2   3    9.06    0.46
  15   2   3    7.78    0.45
  15  -2  -3    8.38    0.45
 -15   2  -3    8.91    0.45
  15  -2  -3    9.08    0.47
  15   2   3    8.51    0.43
  15   2   3    8.74    0.46
  15   2   3    8.87    0.45
 -15   2   3    8.06    0.44
  15  -2   3    7.85    0.46
  15   2  -3    8.81    0.46
  15   2  -3    8.48    0.43
  15   2  -3    8.83    0.46
  15   2  -3    8.48    0.46
  15   2  -3    8.32    0.45
  15  -2   3    8.27    0.44
  15  -2   3    9.10    0.45
 -15  -2  -3    8.98    0.48
  15   2  -3    9.30    0.47
  15   2  -3    8.67    0.49
  15   2  -3    8.54    0.46
  15   2  -3    8.60    0.46
  15   2  -3    7.72    0.43
 -15   2   3    8.94    0.48
  15   3   3   37.41    1.78
 -15   3  -3   38.34    1.82
  15  -3  -3   36.67    1.77
  15   3   3   38.10    1.76
  15   3   3   38.82    1.79
  15   3   3   38.15    1.79
  15  -3  -3   39.90    1.80
  15  -3  -3   37.07    1.78
  15   3   3   39.11    1.79
 -15   3  -3   36.68    1.82
  15   3   3   38.60    1.79
 -15   3  -3   38.39    1.78
  15   3   3   39.51    1.78
  15   3  -3   38.84    1.77
  15   3  -3   38.68    1.80
 -15  -3  -3   36.86    1.80
 -15   3   3   37.68    1.78
 -15   3   3   40.45    1.82
  15   3  -3   38.49    1.80
  15   3  -3   38.15    1.79
  15   3  -3   38.81    1.80
  15   3  -3   39.38    1.79
  15   3  -3   35.30    1.76
  15   3  -3   36.47    1.79
  15   3  -3   35.14    1.79
  15  -3   3   36.54    1.78
  15  -3   3   39.24    1.78
  15  -3   3   36.61    1.80
  15  -4  -3   20.26    0.94
 -15   4  -3   18.43    1.00
  15   4   3   19.96    0.96
  15   4   3   18.81    0.96
 -15   4  -3   20.61    0.95
  15  -4  -3   18.26    0.96
  15   4   3   20.41    0.96
  15   4   3   19.60    0.95
  15   4   3   18.97    0.93
 -15  -4   3   20.18    0.96
 -15   4  -3   17.96    0.99
  15   4   3   20.53    0.95
  15  -4   3   16.87    0.94
  15   4  -3   20.61    0.95
  15   4  -3   20.87    0.96
  15   4  -3   19.99    0.97
  15   4  -3   20.67    0.94
  15   4  -3   20.71    0.93
 -15   4   3   20.99    0.95
 -15   4   3   19.68    0.98
  15   4  -3   18.58    0.95
  15   4  -3   17.50    0.96
  15   4  -3   20.43    0.97
  15  -4   3   20.67    0.94
  15   5   3    1.32    0.11
 -15   5  -3    1.39    0.15
  15   5   3    1.36    0.14
 -15   5  -3    1.14    0.65
 -15   5  -3    1.24    0.45
  15   5   3    1.68    0.36
  15  -5  -3    1.02    0.41
  15  -5  -3    1.07    0.11
  15   5   3    1.22    0.13
  15   5   3    1.43    0.18
 -15   5  -3    1.60    0.15
  15   5  -3    1.67    0.38
  15   5  -3    1.36    0.46
  15   5  -3    1.09    0.13
  15   5  -3    1.46    0.14
  15   5  -3    1.55    0.12
 -15   5   3    1.39    0.12
  15   5  -3    1.27    0.13
  15  -5   3    1.25    0.43
 -15   5   3    1.01    0.44
  15  -5   3    1.41    0.13
 -15   6  -3   12.35    0.58
 -15   6  -3    9.06    0.90
  15  -6  -3   11.50    0.55
  15  -6  -3   10.14    0.91
  15  -6   3   11.57    0.55
 -15   6   3   11.80    0.55
 -15   6   3   12.86    1.12
  15  -6   3   10.31    0.55
 -15   6   3   11.74    0.56
 -15   7  -3    2.15    0.33
 -15   7   3    2.15    0.44
 -16   0  -3    0.21    0.10
  16   0  -3    0.06    0.05
 -16   0  -3    0.04    0.06
  16   0   3    0.08    0.08
  16   0  -3    0.06    0.09
 -16   0   3    0.05    0.10
  16   0  -3    0.11    0.06
  16   0   3    0.02    0.09
  16   0   3   -0.06    0.07
  16   0   3    0.04    0.05
  16   0  -3    0.09    0.06
  16   0   3    0.03    0.07
 -16   0   3    0.00    0.08
  16   0   3    0.01    0.06
  16   0  -3    0.03    0.07
  16  -1  -3    1.48    0.16
  16  -1  -3    1.42    0.14
  16   1   3    1.19    0.12
  16   1   3    1.33    0.14
 -16  -1   3    1.50    0.16
  16   1   3    1.36    0.15
  16  -1  -3    1.42    0.14
  16   1   3    1.45    0.15
  16  -1  -3    1.28    0.12
  16  -1  -3    1.08    0.13
  16   1   3    1.45    0.12
  16  -1  -3    1.26    0.13
 -16   1  -3    1.57    0.18
  16   1   3    1.50    0.15
  16   1   3    1.58    0.15
  16   1   3    0.95    0.12
 -16   1  -3    1.42    0.13
  16   1  -3    1.21    0.14
  16   1  -3    1.21    0.13
  16  -1   3    1.43    0.13
 -16   1   3    1.44    0.17
  16  -1   3    1.31    0.11
  16  -1   3    1.60    0.15
  16   1  -3    1.28    0.13
  16   1  -3    1.34    0.14
  16   1  -3    1.28    0.16
 -16  -1  -3    1.40    0.17
  16   1  -3    1.36    0.12
  16   1  -3    1.30    0.13
  16   1  -3    0.94    0.12
  16   1  -3    1.31    0.14
  16  -1   3    1.30    0.13
  16   1  -3    1.34    0.16
  16   2   3   57.55    2.66
  16   2   3   54.21    2.68
  16   2   3   62.25    2.68
  16   2   3   54.40    2.69
 -16  -2   3   59.86    2.70
  16  -2  -3   57.08    2.68
  16  -2  -3   59.28    2.68
 -16   2  -3   59.56    2.68
  16   2   3   58.28    2.70
 -16   2  -3   60.60    2.72
  16   2   3   54.98    2.68
  16   2   3   57.70    2.68
  16   2   3   59.26    2.69
  16  -2  -3   60.53    2.70
  16   2  -3   59.07    2.69
  16   2  -3   57.58    2.69
  16   2  -3   58.94    2.69
  16  -2   3   57.75    2.68
  16   2  -3   58.61    2.66
  16   2  -3   56.26    2.71
 -16  -2  -3   56.10    2.70
  16   2  -3   54.40    2.68
  16  -2   3   55.20    2.70
 -16   2   3   57.94    2.67
 -16   2   3   58.78    2.71
  16   2  -3   57.69    2.69
  16   2  -3   61.06    2.67
  16   2  -3   56.01    2.70
  16   2  -3   53.63    2.69
  16   3   3    1.34    0.13
  16   3   3    1.30    0.14
  16  -3  -3    1.41    0.16
  16   3   3    1.30    0.14
 -16   3  -3    1.46    0.14
 -16   3  -3    1.30    0.18
  16   3   3    1.59    0.15
  16   3   3    1.41    0.15
  16  -3  -3    1.44    0.14
  16   3   3    1.49    0.11
  16   3   3    1.45    0.15
 -16   3  -3    1.03    0.16
 -16  -3   3    1.50    0.16
  16  -3  -3    1.33    0.14
  16  -3   3    1.29    0.14
  16  -3   3    1.17    0.15
  16   3  -3    1.22    0.15
 -16   3   3    1.23    0.12
  16   3  -3    1.34    0.12
 -16   3   3    1.45    0.17
  16   3  -3    1.07    0.13
  16   3  -3    1.42    0.15
  16  -3   3    1.47    0.14
  16   3  -3    1.34    0.12
 -16  -3  -3    1.44    0.17
  16   3  -3    1.58    0.16
  16   3  -3    1.38    0.15
  16   3  -3    1.56    0.15
  16   3  -3    1.46    0.15
 -16   4  -3   10.77    0.54
  16  -4  -3    9.41    0.52
 -16   4  -3    9.94    1.25
  16   4   3   10.35    0.53
  16   4   3   10.09    0.54
  16   4   3    9.32    1.02
  16   4   3   11.61    0.87
  16   4   3   10.12    0.54
  16   4   3   10.01    0.57
  16  -4  -3   10.80    1.05
  16   4   3   10.97    0.51
  16   4  -3    9.69    0.58
  16   4  -3   11.10    0.55
  16   4  -3   11.71    1.10
  16   4  -3   10.52    0.54
  16   4  -3   10.99    0.88
  16   4  -3   10.55    0.53
 -16   4   3   10.59    0.53
  16   4  -3   10.24    1.23
  16   4  -3    9.91    0.55
 -16   4   3   11.97    1.20
  16  -4   3   10.71    0.53
  16   4  -3   10.74    0.52
  16   5   3    2.67    0.15
  16   5   3    2.50    0.20
 -16   5  -3    2.36    0.20
 -16   5  -3    1.71    0.45
 -16   5  -3    1.61    0.57
  16   5   3    2.83    0.40
  16   5   3    2.53    0.17
  16   5   3    2.25    0.18
  16  -5  -3    2.23    0.17
 -16   5  -3    2.58    0.19
  16  -5  -3    2.34    0.51
  16  -5   3    2.67    0.17
  16   5  -3    2.44    0.19
  16   5  -3    2.26    0.38
 -16   5   3    2.10    0.54
  16   5  -3    2.36    0.15
 -16   5   3    2.72    0.17
  16   5  -3    1.98    0.48
  16   5  -3    2.28    0.19
  16  -5   3    2.39    0.52
  16   5  -3    2.29    0.19
 -16   6  -3    2.53    0.41
 -16   6   3    3.19    0.54
 -16   6   3    2.41    0.46
  16  -6   3    2.88    0.48
  17   0  -3    0.10    0.05
 -17   0  -3    0.15    0.07
  17   0  -3    0.03    0.06
  17   0   3    0.05    0.06
  17   0   3    0.06    0.07
  17   0   3   -0.01    0.07
  17   0   3    0.10    0.07
  17   0  -3    0.02    0.08
  17   0  -3    0.02    0.07
 -17   0  -3    0.13    0.11
  17   0  -3    0.05    0.06
  17   0   3    0.06    0.08
  17   0   3    0.06    0.05
 -17   1  -3   18.99    0.95
  17  -1  -3   18.29    0.93
  17   1   3   17.72    0.92
 -17  -1   3   18.14    0.92
  17  -1  -3   18.75    0.90
  17   1   3   19.31    0.93
  17  -1  -3   17.87    0.91
  17   1   3   18.38    0.94
  17   1   3   19.53    0.90
  17  -1  -3   19.39    0.91
 -17   1  -3   19.68    0.91
  17   1   3   19.66    0.92
  17   1   3   19.60    0.90
  17   1  -3   18.78    0.92
  17   1  -3   18.43    0.92
  17  -1   3   18.78    0.92
  17   1  -3   19.54    0.90
 -17   1   3   18.93    0.94
 -17  -1  -3   19.21    0.95
  17   1  -3   18.08    0.92
  17   1  -3   20.13    0.90
  17   1  -3   17.42    0.94
  17   1  -3   18.98    0.92
 -17  -1  -3   19.29    0.91
  17   1  -3   19.81    0.94
  17   1  -3   17.60    0.94
  17  -1   3   19.13    0.91
  17  -1   3   19.76    0.90
  17  -2  -3    5.23    0.29
  17   2   3    4.83    0.31
  17   2   3    4.82    0.30
  17   2   3    5.47    0.29
 -17   2  -3    4.77    0.34
  17   2   3    5.21    0.30
  17   2   3    4.92    0.27
  17   2   3    5.27    0.30
 -17  -2   3    5.18    0.31
 -17   2  -3    5.22    0.29
  17  -2  -3    4.76    0.29
  17  -2  -3    4.93    0.32
  17   2   3    4.71    0.32
  17   2   3    4.90    0.29
  17   2   3    4.93    0.27
  17   2  -3    4.95    0.28
  17   2  -3    6.95    0.98
  17   2  -3    5.06    0.31
 -17   2   3    5.14    0.29
  17   2  -3    4.91    0.30
  17  -2   3    4.72    0.29
 -17   2   3    5.11    0.33
  17   2  -3    5.57    0.30
  17   2  -3    5.20    0.30
 -17  -2  -3    5.02    0.33
  17   2  -3    4.92    0.31
  17   2  -3    4.88    0.31
  17   2  -3    4.86    0.31
  17  -2   3    4.98    0.29
  17  -2   3    5.25    0.27
  17   2  -3    5.30    0.27
  17   2  -3    5.36    0.28
  17   2  -3    4.94    1.14
  17  -3  -3    0.23    0.07
  17   3   3    0.36    0.08
 -17   3  -3    0.63    0.51
  17   3   3    0.31    0.06
 -17   3  -3    0.43    0.09
  17  -3  -3    0.23    0.37
  17   3   3    0.25    0.31
  17   3   3    0.25    0.33
  17   3   3    0.27    0.08
  17   3   3    0.22    0.23
  17  -3  -3    0.30    0.08
  17   3   3    0.29    0.10
  17   3   3    0.26    0.09
  17  -3  -3    0.31    0.38
  17   3  -3    0.28    0.09
  17   3  -3    0.21    0.28
  17   3  -3    0.33    0.09
  17   3  -3    0.36    0.06
  17  -3   3    0.30    0.06
  17  -3   3    0.36    0.36
  17   3  -3    0.22    0.10
  17   3  -3    0.18    0.21
  17   3  -3    0.26    0.11
  17   3  -3    0.22    0.08
  17  -3   3    0.24    0.07
  17   3  -3    0.44    0.43
 -17   3   3    0.29    0.08
  17  -3   3    0.29    0.35
  17   3  -3    0.35    0.08
 -17   3   3    0.21    0.39
  17   3  -3    0.26    0.45
  17   4   3    7.81    0.89
  17   4   3    9.35    0.46
 -17   4  -3   10.13    1.13
  17  -4  -3    8.54    0.90
  17   4   3    8.97    0.44
  17  -4  -3    8.15    0.46
  17   4   3    9.02    0.49
 -17   4  -3    8.51    0.47
 -17   4  -3    9.36    0.47
  17   4   3    9.24    0.47
  17   4   3    9.16    0.48
 -17   4   3    9.09    0.46
  17   4  -3    9.32    0.93
  17   4  -3    8.46    0.50
  17   4  -3   10.53    0.80
  17  -4   3    9.62    0.46
  17   4  -3    9.21    0.47
  17   4  -3    9.37    0.45
  17   4  -3    9.26    0.47
  17  -4   3    8.21    0.47
  17   4  -3    9.03    0.46
 -17   5  -3    0.34    0.35
 -17   5  -3    0.28    0.09
  17   5   3    0.21    0.23
  17   5   3    0.44    0.20
  17   5   3    0.21    0.09
  17  -5  -3    0.26    0.25
 -17   5  -3    0.38    0.09
  17   5   3    0.27    0.07
 -17   5  -3    0.35    0.26
  17   5   3    0.28    0.08
  17  -5  -3    0.37    0.07
  17   5   3    0.25    0.06
 -17   5   3    0.40    0.07
  17  -5   3    0.42    0.07
  17   5  -3    0.20    0.10
  17   5  -3    0.39    0.07
 -17   5   3    0.29    0.07
  17  -5   3    0.50    0.28
  17   5  -3    0.35    0.08
 -17   5   3    0.27    0.25
 -17   5   3    0.39    0.28
  17   5  -3    0.46    0.20
  17   5  -3    0.25    0.23
  17   5  -3    0.29    0.09
 -17   6  -3    4.11    0.42
 -17   6   3    2.78    0.46
 -17   6   3    3.33    0.44
  18   0   3    0.05    0.07
  18   0  -3    0.13    0.08
  18   0   3    0.02    0.05
  18   0  -3    0.02    0.05
  18   0   3    0.02    0.07
  18   0   3    0.05    0.07
 -18   0  -3    0.03    0.06
 -18   0  -3    0.03    0.41
  18   0  -3   -0.03    0.31
  18   0  -3    0.00    0.05
  18   0  -3    0.05    0.07
  18   0   3    0.02    0.06
  18   0   3    0.03    0.08
  18   0   3   -0.04    0.31
  18   0  -3    0.05    0.33
  18   1   3    4.38    0.26
  18   1   3    3.72    0.68
 -18   1  -3    4.24    0.78
 -18   1  -3    4.76    0.26
  18   1   3    4.54    0.28
  18   1   3    4.51    0.28
  18   1   3    4.70    0.27
  18   1   3    4.67    0.82
  18  -1  -3    4.47    0.25
  18   1   3    4.46    0.65
  18  -1  -3    4.78    0.27
  18   1   3    4.85    0.25
  18  -1   3    6.00    0.86
  18   1  -3    4.80    0.28
  18  -1   3    4.18    0.78
  18   1  -3    3.18    0.70
  18   1  -3    4.20    0.25
 -18  -1  -3    4.53    0.26
  18   1  -3    4.27    0.27
 -18  -1  -3    4.63    0.85
  18   1  -3    4.75    0.25
  18   1  -3    4.40    0.28
  18   1  -3    4.48    0.33
  18  -1   3    4.15    0.27
  18  -1   3    4.51    0.25
  18   2   3   27.49    1.36
  18  -2  -3   25.21    1.37
  18   2   3   34.23    2.13
  18   2   3   29.22    1.38
  18   2   3   26.68    1.41
  18   2   3   29.16    1.37
  18  -2  -3   31.93    2.10
  18   2   3   29.81    1.39
 -18   2  -3   31.54    2.16
  18  -2  -3   30.02    1.37
  18   2   3   28.76    1.35
  18   2   3   29.23    1.71
  18   2   3   26.54    1.38
 -18   2  -3   29.74    1.37
  18   2   3   25.57    2.09
  18   2   3   28.22    1.36
  18  -2   3   30.26    1.37
  18   2  -3   29.77    1.38
 -18   2   3   28.75    1.36
  18  -2   3   32.07    2.12
  18   2  -3   33.01    2.01
  18   2  -3   32.71    2.18
  18   2  -3   29.35    1.38
  18  -2   3   29.35    1.36
  18   2  -3   29.84    1.36
  18   2  -3   27.56    1.36
  18   2  -3   27.53    1.35
  18   2  -3   26.39    1.38
  18   2  -3   29.30    1.38
  18   2  -3   26.79    1.41
  18  -3  -3    0.33    0.08
  18   3   3    0.30    0.29
  18  -3  -3    0.50    0.08
  18  -3  -3    0.47    0.34
  18  -3  -3    0.32    0.34
  18   3   3    0.56    0.11
  18   3   3    0.51    0.06
  18   3   3    0.51    0.10
  18   3   3    0.46    0.30
 -18   3  -3    0.51    0.09
  18   3   3    0.47    0.09
 -18   3  -3    0.47    0.42
  18   3   3    0.61    0.09
  18   3   3    0.51    0.21
  18   3   3    0.48    0.07
  18  -3   3    0.51    0.34
 -18   3   3    0.37    0.35
  18   3  -3    0.28    0.35
  18   3  -3    0.62    0.24
  18   3  -3    0.45    0.10
  18   3  -3    0.55    0.09
  18   3  -3    0.58    0.45
  18  -3   3    0.49    0.08
  18   3  -3    0.52    0.07
 -18   3   3    0.50    0.08
  18   3  -3    0.41    0.09
  18  -3   3    0.35    0.06
  18   3  -3    0.45    0.08
  18   3  -3    0.50    0.11
  18  -3   3    0.51    0.36
  18   3  -3    0.58    0.08
  18   3  -3    0.47    0.28
  18   4   3    3.77    0.42
  18   4   3    4.07    0.59
  18   4   3    3.63    0.23
  18   4   3    3.67    0.23
  18  -4  -3    3.31    0.22
  18   4   3    3.76    0.20
  18   4   3    3.63    0.24
 -18   4  -3    3.78    0.67
 -18   4  -3    3.87    0.23
  18   4   3    3.69    0.22
  18  -4  -3    2.84    0.51
  18   4  -3    3.36    0.66
  18   4  -3    3.95    0.55
  18   4  -3    3.61    0.20
 -18   4   3    3.43    0.21
  18  -4   3    3.67    0.59
  18   4  -3    3.79    0.22
  18   4  -3    2.83    0.39
  18  -4   3    3.80    0.21
  18   4  -3    3.56    0.23
  18   4  -3    3.46    0.25
  18   4  -3    3.88    0.23
  18  -5  -3    0.45    0.23
  18   5   3    0.72    0.28
  18   5   3    1.00    0.12
 -18   5  -3    0.56    0.32
  18   5   3    0.51    0.18
  18   5  -3    0.80    0.10
 -18   5   3    0.73    0.29
  18   5  -3    1.10    0.25
  18   5  -3    0.43    0.21
 -18   5   3    0.72    0.26
  18  -5   3    0.77    0.28
 -19   0  -3   -0.03    0.06
  19   0   3    0.08    0.29
  19   0  -3   -0.02    0.05
  19   0  -3    0.04    0.07
  19   0  -3    0.01    0.26
 -19   0  -3    0.05    0.34
  19   0  -3    0.02    0.26
  19   0   3    0.04    0.07
  19   0  -3    0.03    0.05
  19   0   3    0.03    0.05
  19   0  -3   -0.01    0.08
  19   0   3    0.01    0.06
  19   0   3    0.04    0.08
  19   1   3   31.50    1.49
  19   1   3   32.92    1.52
  19   1   3   32.69    1.50
 -19   1  -3   34.03    1.51
  19  -1  -3   34.02    1.51
  19   1   3   31.55    2.19
  19   1   3   32.49    1.51
  19  -1  -3   32.02    1.49
  19   1   3   31.10    1.51
  19   1   3   33.75    2.18
  19   1  -3   33.66    1.50
  19   1  -3   33.20    1.49
  19   1  -3   31.88    1.51
 -19  -1  -3   31.85    1.50
 -19  -1  -3   27.37    2.24
  19   1  -3   32.31    1.51
  19  -1   3   29.80    1.49
  19   1  -3   30.96    1.51
  19   1  -3   36.65    2.25
  19   1  -3   30.29    2.15
  19  -1   3   31.23    1.51
 -19   2  -3   11.32    0.54
  19  -2  -3   10.69    0.54
  19   2   3   11.78    1.07
  19   2   3   11.13    0.55
  19   2   3   10.82    0.53
  19   2   3   10.79    0.55
  19   2   3   10.68    1.14
  19   2   3   10.51    0.52
  19   2   3   12.32    0.99
  19   2   3   10.24    0.58
  19   2   3   10.43    0.55
  19   2   3   10.39    0.54
  19   2   3   11.44    0.54
  19   2  -3    9.31    0.93
  19   2  -3   10.62    0.55
  19   2  -3   10.44    0.55
  19   2  -3   10.83    0.55
  19   2  -3   11.35    0.55
  19   2  -3   11.10    0.53
  19   2  -3   10.66    0.53
  19  -2   3   10.93    0.53
  19   2  -3   10.56    0.52
  19   2  -3   12.23    1.14
  19  -2   3   11.27    1.09
  19  -2   3   11.54    1.08
  19   2  -3   10.56    1.09
  19  -2   3   10.82    0.54
  19   2  -3   10.53    0.58
  19   3   3    9.10    0.46
  19  -3  -3    8.46    0.45
  19   3   3    8.37    0.43
  19   3   3    8.56    0.87
  19   3   3    8.87    0.46
  19   3   3    9.56    0.48
  19   3   3    9.18    0.45
  19   3   3    9.82    0.86
  19   3   3    8.68    0.43
  19  -3  -3    8.70    0.44
 -19   3  -3    9.33    0.98
  19   3   3    8.47    0.45
 -19   3  -3    9.12    0.45
  19   3  -3    8.59    0.43
  19   3  -3    8.82    0.44
  19   3  -3    8.89    0.45
  19   3  -3   10.32    1.01
  19   3  -3    8.95    0.45
 -19   3   3    8.55    0.44
  19   3  -3   10.05    0.86
  19   3  -3    9.14    0.43
  19   3  -3    9.15    0.45
 -19   3   3    9.05    0.89
  19  -3   3    6.97    0.82
  19   3  -3    8.51    0.69
  19  -3   3    8.76    0.45
  19  -3   3    8.13    0.43
  19   3  -3    8.37    0.46
  19   3  -3    9.02    0.48
  19   4   3    0.08    0.06
  19   4   3    0.04    0.18
  19   4   3    0.06    0.12
  19  -4  -3    0.14    0.23
  19   4   3    0.07    0.18
 -19   4  -3   -0.01    0.23
  19   4  -3    0.16    0.26
 -19   4   3   -0.03    0.18
  19   4  -3    0.09    0.15
  19   4  -3    0.02    0.09
  19  -4   3    0.07    0.19
  19   4  -3    0.08    0.14
  19   4  -3    0.04    0.07
 -20   0  -3   -0.12    0.05
  20   0   3   -0.05    0.07
  20   0   3   -0.04    0.05
  20   0   3   -0.03    0.22
  20   0  -3   -0.04    0.06
  20   0  -3   -0.04    0.05
  20   0  -3   -0.02    0.24
  20   0  -3    0.06    0.23
 -20   0  -3   -0.03    0.28
  20   1   3    3.23    0.19
 -20   1  -3    3.12    0.56
  20   1   3    2.87    0.56
  20  -1  -3    2.82    0.18
 -20   1  -3    3.08    0.18
  20  -1  -3    3.02    0.19
  20   1   3    2.83    0.18
  20  -1  -3    3.33    0.56
  20   1   3    2.72    0.46
  20   1   3    3.13    0.20
  20   1   3    3.04    0.17
  20   1  -3    2.62    0.20
  20  -1   3    2.57    0.19
  20   1  -3    3.35    0.59
  20   1  -3    3.04    0.17
  20  -1   3    2.68    0.59
  20   1  -3    2.61    0.51
  20   1  -3    3.11    0.19
  20  -1   3    3.08    0.18
  20   1  -3    3.17    0.18
 -20  -1  -3    2.98    0.19
  20   1  -3    2.88    0.19
 -20   2  -3    0.11    0.27
  20   2   3    0.13    0.21
  20   2   3    0.11    0.08
  20   2   3    0.14    0.05
  20  -2  -3    0.08    0.21
  20   2   3    0.12    0.06
  20   2   3    0.10    0.05
 -20   2  -3    0.07    0.06
  20  -2  -3    0.16    0.06
  20   2   3    0.12    0.17
  20   2   3    0.14    0.07
  20   2   3    0.15    0.30
  20   2  -3    0.04    0.20
  20  -2   3    0.11    0.07
  20   2  -3    0.15    0.08
  20   2  -3    0.13    0.05
  20   2  -3    0.13    0.05
  20  -2   3    0.09    0.19
  20   2  -3    0.14    0.24
  20   2  -3    0.16    0.07
  20   2  -3    0.15    0.26
  20  -2   3    0.10    0.25
  20   2  -3    0.12    0.05
  20  -2   3    0.18    0.05
  20   2  -3    0.22    0.09
  20   3   3    7.92    0.71
  20   3   3    8.06    0.76
  20  -3   3    7.87    0.73
  20   3  -3    7.90    0.60
  20   3  -3    8.91    0.72
  20  -3   3    6.48    0.73
  20   4   3    1.96    0.34
  20   4   3    2.36    0.15
  20   4   3    2.12    0.14
  20   4   3    1.82    0.24
 -20   4   3    2.00    0.33
  20   4  -3    2.31    0.14
  20   4  -3    2.31    0.16
  20   4  -3    2.29    0.43
  21   0  -3   -0.04    0.17
  21   0  -3    0.01    0.19
 -21   0  -3    0.06    0.22
  21   0   3    0.06    0.20
  21   1   3    3.56    0.45
 -21   1  -3    3.33    0.53
  21   1  -3    3.65    0.53
  21  -1   3    2.97    0.52
  21   1  -3    3.41    0.51
  21   2   3    0.36    0.19
  21  -2  -3    0.31    0.20
  21   2   3    0.37    0.27
 -21   2  -3    0.25    0.22
  21   2  -3    0.53    0.25
  21  -2   3    0.36    0.23
  21   2  -3    0.55    0.09
  21   2  -3    0.64    0.29
  21  -2   3    0.31    0.20
  21   3   3    0.47    0.29
  21   3   3    0.55    0.07
 -21   3  -3    0.70    0.32
  21   3  -3    0.74    0.08
  21   3  -3    0.81    0.12
  22   0   3    0.03    0.17
  22   0  -3   -0.01    0.14
  22  -1   3    0.79    0.28
   0   0  -4    0.49    0.06
   0   0   4    0.42    0.06
   0   0   4    0.59    0.05
   0   0  -4    0.58    0.06
   0   1   4    0.16    0.03
   0   2   4   16.69    0.84
   0   2  -4   18.84    0.84
   0   2  -4   18.72    0.85
   0   2  -4   16.29    0.84
   0   2   4   17.91    0.84
   0   2   4   18.44    0.87
   0   3   4    0.11    0.04
   0   3  -4    0.06    0.04
   0   3  -4    0.15    0.05
   0   3  -4    0.00    0.04
   0   3   4    0.06    0.05
   0   4   4   36.09    1.76
   0   4  -4   36.18    1.75
   0   4   4   34.10    1.70
   0   4  -4   39.45    1.72
   0   4  -4   39.64    1.71
   0   4   4   36.24    1.70
   0   4   4   32.89    1.70
   0   4   4   33.28    1.67
   0   4   4   38.48    1.71
   0   4  -4   37.14    1.68
   0   4  -4   35.45    1.71
   0   4  -4   37.33    1.69
   0   4  -4   36.27    1.70
   0   5   4    0.04    0.07
   0   5  -4    0.03    0.05
   0   5  -4    0.06    0.05
   0   5   4   -0.02    0.04
   0   5  -4    0.04    0.04
   0   5  -4    0.07    0.07
   0   5   4    0.03    0.03
   0   5  -4    0.14    0.07
   0   5   4    0.08    0.10
   0   5   4    0.00    0.06
   0   6   4    5.79    0.35
   0   6  -4    5.44    0.34
   0   6  -4    5.30    0.30
   0   6   4    5.37    0.29
   0   7  -4    0.08    0.09
   0   7  -4    0.01    0.09
   0   7   4    0.40    0.11
   0   7   4    0.06    0.07
   0   7   4    0.05    0.10
   0   7  -4    0.18    0.07
   0   7  -4    0.04    0.09
   0  -7   4    0.08    0.08
   0   7   4   -0.04    0.08
   0   7   4    0.05    0.05
   0   7  -4    0.03    0.07
   0   8  -4    4.34    0.26
   0   8  -4    3.25    1.02
   0   8   4    4.30    0.25
   0   8   4    4.59    0.29
   0   8  -4    3.32    0.63
   0   8   4    4.39    0.27
   0   8   4    4.64    0.81
   0   8   4    4.27    0.83
   0   8  -4    4.27    0.29
   0   9  -4   -0.01    0.09
   0   9  -4    0.02    0.22
   1   0  -4   35.85    1.63
   1   0   4   34.62    1.63
   1   0  -4   35.95    1.64
  -1   0  -4   35.18    1.63
   1   0   4   34.68    1.64
   1   0  -4   35.58    1.64
  -1   1  -4  116.18    5.46
  -1   1  -4  121.54    5.48
   1   1   4  118.73    5.46
   1   1   4  119.78    5.43
   1   1   4  116.46    5.41
   1  -1   4  112.57    5.42
  -1   1   4  120.59    5.45
   1   1  -4  118.36    5.42
  -1   1   4  112.75    5.41
   1   1  -4  120.39    5.47
  -1   1   4  124.49    5.47
   1   1  -4  118.61    5.43
   1   2   4  249.10   10.89
  -1   2  -4  228.23   10.74
   1   2   4  235.35   10.75
   1   2   4  247.14   10.78
  -1   2  -4  215.35   10.69
  -1   2  -4  225.94   10.77
   1   2  -4  244.96   10.81
  -1   2   4  223.50   10.73
  -1   2   4  225.37   10.72
   1   2  -4  218.43   10.70
   1   2  -4  245.72   10.74
  -1   2   4  243.57   10.79
  -1   3  -4   51.23    2.26
   1   3   4   43.12    2.28
  -1   3  -4   50.34    2.26
  -1   3  -4   47.67    2.26
   1   3   4   51.17    2.24
   1   3  -4   48.92    2.26
   1   3  -4   52.47    2.25
  -1   3   4   46.01    2.25
   1   3  -4   44.70    2.26
  -1   3   4   47.06    2.25
  -1   3   4   51.39    2.29
  -1   4  -4  130.14    6.16
   1   4   4  122.72    6.16
   1   4   4  122.31    6.16
  -1   4  -4  136.40    6.17
  -1   4  -4  132.04    6.18
  -1   4  -4  133.57    6.15
  -1   4  -4  145.21    6.18
   1   4   4  134.44    6.19
   1   4   4  136.81    6.23
   1   4   4  140.32    6.17
   1   4  -4  135.67    6.15
  -1   4   4  128.91    6.14
  -1   4   4  134.48    6.17
   1   4  -4  146.34    6.19
  -1   4   4  134.16    6.17
  -1   4   4  131.37    6.22
   1   4  -4  135.51    6.17
  -1   4   4  135.33    6.17
  -1   4   4  127.81    6.16
   1   4  -4  143.03    6.17
  -1   5  -4    4.12    0.26
  -1   5  -4    4.26    0.27
  -1   5  -4    4.68    0.27
  -1   5  -4    4.13    0.28
   1   5   4    4.72    0.34
  -1   5  -4    4.08    0.24
   1   5   4    4.65    0.27
   1   5   4    4.06    0.25
   1   5   4    4.41    0.26
   1   5  -4    4.42    0.28
  -1   5   4    4.49    0.27
  -1   5   4    3.84    0.23
  -1   5   4    4.47    0.34
  -1   5   4    4.91    0.28
   1   5  -4    4.49    0.27
   1   5  -4    4.22    0.26
   1   5  -4    4.09    0.25
  -1   5   4    4.50    0.26
  -1   6  -4    0.60    0.09
  -1   6  -4    0.71    0.14
   1   6   4    0.74    0.09
  -1   6  -4    1.25    0.15
  -1   6  -4    0.85    0.16
   1   6   4    0.83    0.14
   1   6  -4    0.67    0.09
  -1   6   4    0.87    0.14
  -1   6   4    0.61    0.15
  -1   6   4    0.77    0.10
   1   6  -4    0.81    0.13
  -1   6   4    1.02    0.14
  -1   7  -4   19.84    0.89
   1   7   4   17.02    0.90
  -1   7  -4   16.84    0.89
   1   7   4   16.89    0.92
   1   7   4   18.35    0.87
   1   7   4   17.88    0.87
  -1   7  -4   18.78    0.90
  -1   7  -4   18.86    0.89
  -1   7  -4   18.92    0.93
   1   7   4   17.54    0.89
   1   7  -4   17.88    0.92
  -1   7   4   17.68    0.89
   1   7  -4   19.21    0.91
  -1   7   4   17.81    0.88
   1   7  -4   17.40    0.89
   1   7  -4   18.36    0.88
  -1   7   4   18.27    0.90
  -1   7   4   18.25    0.88
   1   7  -4   17.11    0.88
   1  -7   4   18.80    0.90
  -1   7   4   18.58    0.88
  -1   7   4   18.20    0.93
   1   8   4    6.19    0.38
  -1   8  -4    6.37    0.36
  -1   8  -4    6.32    0.84
  -1   8  -4    6.41    0.38
   1   8  -4    6.41    0.36
   1   8  -4    6.09    0.39
   1   8  -4    7.51    0.90
  -1   8   4    5.85    0.86
  -1   8   4    6.07    0.85
  -1   8   4    6.52    0.35
  -1   8   4    7.43    0.39
  -1   8   4    8.38    1.10
  -1   9  -4    3.61    0.24
  -1   9  -4    3.19    0.55
  -1   9   4    2.95    0.57
   1   9  -4    4.23    0.62
  -1   9   4    3.86    0.57
   2   0   4   32.93    1.55
   2   0  -4   32.83    1.56
   2   0   4   33.22    1.54
   2   0  -4   34.14    1.56
   2   0  -4   33.22    1.55
  -2   0  -4   34.40    1.54
   2   1   4   64.51    2.85
   2   1   4   60.17    2.84
  -2   1  -4   64.06    2.86
   2   1  -4   62.22    2.86
   2   1  -4   62.53    2.86
   2  -1   4   57.79    2.83
   2   1  -4   63.27    2.85
  -2   1   4   61.62    2.85
  -2   1   4   61.18    2.85
   2   2   4   27.94    1.31
  -2   2  -4   27.07    1.31
   2   2   4   29.03    1.34
   2   2   4   27.96    1.31
  -2   2  -4   28.91    1.32
  -2   2  -4   26.85    1.32
   2   2  -4   28.33    1.33
   2   2  -4   26.20    1.30
  -2   2   4   28.90    1.33
  -2   2   4   29.51    1.31
  -2   2   4   28.80    1.32
   2   2  -4   27.75    1.31
   2   3   4    9.26    0.45
  -2   3  -4    9.25    0.47
  -2   3  -4    9.04    0.47
   2   3   4    9.15    0.47
  -2   3  -4    9.36    0.46
   2   3   4    9.10    0.50
   2   3  -4    9.00    0.46
  -2   3   4    8.43    0.45
  -2   3   4    9.38    0.50
   2   3  -4    9.19    0.46
  -2   3   4    9.64    0.47
   2   4   4    9.29    0.49
  -2   4  -4    8.59    0.44
   2   4   4    7.62    0.42
  -2   4  -4    8.26    0.43
  -2   4  -4    8.28    0.43
   2   4   4    7.57    0.43
  -2   4  -4    8.20    0.45
   2   4   4    8.45    0.42
  -2   4  -4    8.40    0.44
  -2   4  -4    7.83    0.41
  -2   4  -4    7.71    0.43
   2   4   4    8.55    0.45
  -2   4   4    8.22    0.43
  -2   4   4    8.16    0.48
   2   4  -4    7.46    0.42
  -2   4   4    8.22    0.40
  -2   4   4    7.83    0.43
   2   4  -4    8.81    0.45
   2   4  -4    8.38    0.43
  -2   4   4    9.00    0.44
   2   4  -4    8.48    0.43
  -2   4   4    8.07    0.43
   2   4  -4    8.45    0.42
  -2   5  -4   19.58    1.06
   2   5   4   19.74    0.96
  -2   5  -4   19.72    0.96
  -2   5  -4   20.89    0.98
  -2   5  -4   20.30    0.98
  -2   5  -4   20.62    1.00
  -2   5  -4   19.65    0.99
   2   5   4   20.34    0.97
  -2   5  -4   19.92    1.00
   2   5   4   21.14    0.99
  -2   5   4   20.52    0.98
   2   5  -4   19.93    0.97
   2   5  -4   18.09    0.99
   2   5  -4   20.72    0.99
  -2   5   4   19.89    0.99
  -2   5   4   18.59    1.04
  -2   5   4   21.23    0.95
   2   5  -4   19.35    0.96
  -2   5   4   20.44    0.99
   2   6   4    3.05    0.25
  -2   6  -4    3.67    0.24
  -2   6  -4    3.41    0.22
  -2   6  -4    3.46    0.24
  -2   6  -4    3.69    0.26
  -2   6  -4    3.77    0.22
   2   6   4    3.85    0.27
  -2   6   4    3.32    0.22
   2  -6   4    3.60    0.23
  -2   6   4    3.30    0.26
   2   6  -4    3.64    0.26
   2   6  -4    4.22    0.26
  -2   6   4    3.50    0.22
  -2   6   4    3.77    0.23
  -2   6   4    3.43    0.24
  -2   6   4    3.36    0.24
   2   6  -4    3.86    0.26
   2   7   4    3.89    0.28
  -2   7  -4    4.48    0.28
  -2   7  -4    4.42    0.29
  -2   7  -4    5.05    0.35
  -2   7  -4    4.48    0.31
   2   7   4    4.54    0.29
  -2   7  -4    4.67    0.29
   2   7   4    4.22    0.32
  -2   7  -4    4.71    0.27
  -2   7   4    4.67    0.28
   2  -7   4    4.25    0.28
   2   7  -4    3.97    0.30
  -2   7   4    4.43    0.27
  -2   7   4    4.52    0.29
  -2   7   4    4.49    0.28
  -2   7   4    4.30    0.26
   2   7  -4    4.37    0.30
   2   7  -4    4.42    0.27
  -2   7   4    4.35    0.31
   2   7  -4    4.65    0.31
  -2   8  -4    4.08    0.28
  -2   8  -4    5.18    1.11
  -2   8  -4    4.26    0.25
  -2   8  -4    4.67    0.71
  -2   8   4    4.62    0.28
  -2   8   4    4.48    0.75
   2   8  -4    3.72    0.26
  -2   8   4    4.25    0.29
  -2   8   4    2.87    0.78
  -2   8   4    4.16    0.25
  -2   8   4    5.39    0.77
   2   8  -4    4.60    0.74
  -2   9  -4    0.83    0.32
   2   9  -4    0.75    0.33
  -2   9   4    0.55    0.28
   3   0  -4  340.64   15.01
   3   0   4  344.46   15.05
  -3   0  -4  291.56   14.90
   3   0  -4  324.00   14.99
   3   0  -4  328.95   14.94
   3  -1  -4    4.68    0.28
  -3   1  -4    5.46    0.26
  -3   1  -4    5.44    0.28
   3   1   4    5.45    0.27
   3  -1  -4    5.13    0.26
   3   1   4    5.18    0.26
   3  -1   4    5.01    0.26
   3   1  -4    5.54    0.27
  -3   1   4    5.38    0.27
  -3   1   4    5.28    0.28
   3   1  -4    5.09    0.28
   3   1  -4    5.27    0.28
   3  -1   4    4.91    0.27
   3   2   4  253.46   11.47
   3   2   4  231.54   11.44
  -3   2  -4  252.07   11.44
   3   2   4  250.70   11.50
  -3   2  -4  249.20   11.45
  -3   2  -4  260.89   11.56
   3   2   4  269.47   11.50
  -3   2   4  225.89   11.38
  -3   2   4  249.92   11.44
  -3   2   4  244.65   11.39
   3   2  -4  245.72   11.45
   3   2  -4  256.81   11.50
  -3   3  -4    1.70    0.14
   3   3   4    1.78    0.13
   3   3   4    1.57    0.11
   3   3   4    1.64    0.11
   3   3   4    1.59    0.13
   3   3   4    1.92    0.16
  -3   3  -4    1.68    0.13
  -3   3  -4    1.65    0.12
  -3   3  -4    1.62    0.14
  -3   3  -4    1.48    0.13
  -3   3  -4    1.60    0.13
   3   3  -4    2.00    0.12
  -3   3   4    1.62    0.12
   3   3  -4    1.45    0.11
  -3   3   4    1.80    0.12
  -3   3   4    1.73    0.16
   3   3  -4    1.84    0.13
   3   3  -4    1.55    0.13
  -3   3   4    1.56    0.12
  -3   3   4    1.79    0.14
   3   3  -4    1.55    0.15
  -3   3   4    1.54    0.11
   3   4   4    6.03    0.32
  -3   4  -4    5.57    0.32
  -3   4  -4    5.25    0.33
   3   4   4    6.12    0.38
   3   4   4    6.82    0.31
   3   4   4    5.86    0.34
  -3   4  -4    5.69    0.33
  -3   4  -4    5.51    0.35
   3   4   4    5.56    0.31
  -3   4  -4    5.72    0.30
  -3   4  -4    5.77    0.34
   3   4  -4    5.94    0.33
  -3   4   4    6.24    0.38
  -3   4   4    5.75    0.32
   3   4  -4    5.75    0.31
  -3   4   4    5.08    0.32
  -3   4   4    6.19    0.33
  -3   4   4    6.32    0.34
  -3   4   4    5.15    0.30
   3   4  -4    5.93    0.33
   3   4  -4    6.01    0.31
  -3   5  -4   24.93    1.09
  -3   5  -4   24.13    1.11
  -3   5  -4   20.24    1.10
  -3   5  -4   22.89    1.13
   3   5   4   22.61    1.09
  -3   5  -4   23.33    1.13
   3   5   4   23.02    1.18
   3   5   4   21.37    1.11
   3   5   4   22.04    1.09
  -3   5  -4   23.10    1.12
  -3   5   4   22.57    1.08
  -3   5   4   24.11    1.11
  -3   5   4   23.16    1.13
   3   5  -4   22.23    1.11
   3   5  -4   23.16    1.13
  -3   5   4   22.84    1.11
   3   5  -4   21.63    1.09
  -3   5   4   22.71    1.18
   3   5  -4   23.70    1.09
  -3   6  -4   14.48    0.72
   3   6   4   12.38    0.73
  -3   6  -4   15.21    0.75
  -3   6  -4   15.38    0.74
   3   6   4   15.41    0.77
   3   6   4   14.69    0.75
  -3   6  -4   13.79    0.73
  -3   6  -4   15.28    0.79
  -3   6  -4   15.89    0.77
   3   6  -4   15.09    0.74
  -3   6   4   15.29    0.77
  -3   6   4   13.23    0.74
   3   6  -4   15.17    0.74
  -3   6   4   15.25    0.74
  -3   6   4   14.52    0.73
  -3   6   4   15.42    0.73
   3  -6   4   15.92    0.74
   3   6  -4   15.53    0.77
  -3   6   4   15.81    0.73
  -3   6   4   12.59    0.74
  -3   6   4   15.04    0.77
  -3   6   4   14.66    0.72
  -3   7  -4    5.44    0.32
   3   7   4    5.04    0.32
  -3   7  -4    5.05    0.31
  -3   7  -4    5.50    0.30
  -3   7  -4    5.33    0.32
  -3   7  -4    5.05    0.34
  -3   7  -4    4.56    0.34
   3  -7  -4    5.48    0.32
   3   7   4    4.69    0.35
   3   7  -4    5.30    0.31
  -3   7   4    5.37    0.29
  -3   7   4    5.25    0.30
  -3   7   4    5.23    0.35
   3   7  -4    4.75    0.34
   3   7  -4    5.03    0.33
  -3   7   4    5.27    0.30
  -3   7   4    5.29    0.32
   3  -7   4    5.01    0.31
  -3   7   4    4.89    0.32
  -3   7   4    5.01    0.31
  -3   8  -4    1.82    0.19
  -3   8  -4    2.54    0.56
  -3   8  -4    1.89    0.81
  -3   8  -4    2.04    0.16
  -3   8  -4    1.31    0.19
   3   8  -4    2.04    0.17
  -3   8   4    2.80    0.61
  -3   8   4    2.73    0.60
  -3   8   4    2.16    0.19
  -3   8   4    2.01    0.65
  -3   8   4    2.46    0.20
  -3   8   4    2.12    0.16
  -3   9  -4    0.98    0.35
  -3   9   4    0.69    0.33
   4   0   4    5.12    0.27
   4   0  -4    5.12    0.29
   4   0   4    5.18    0.28
   4   0   4    5.49    0.28
   4   0  -4    5.69    0.29
   4   0  -4    5.45    0.28
  -4   1  -4   26.39    1.21
   4   1   4   27.19    1.23
   4   1   4   24.01    1.22
   4   1   4   27.73    1.22
   4  -1  -4   22.95    1.23
  -4   1  -4   26.49    1.23
   4   1  -4   25.83    1.23
   4   1  -4   28.11    1.24
   4  -1   4   25.49    1.23
  -4   1   4   25.96    1.23
   4  -1   4   25.47    1.21
   4   1  -4   27.85    1.23
   4   2   4    1.09    0.08
   4   2   4    0.82    0.09
  -4   2  -4    0.92    0.10
  -4   2  -4    0.97    0.10
   4   2   4    0.85    0.09
  -4   2  -4    0.90    0.08
  -4   2   4    0.92    0.09
  -4   2   4    0.85    0.09
  -4   2   4    0.84    0.10
   4   2  -4    1.03    0.10
   4   2  -4    0.90    0.10
   4   2  -4    0.92    0.08
   4   3   4    1.98    0.12
   4   3   4    1.95    0.15
  -4   3  -4    1.78    0.15
   4   3   4    1.69    0.13
  -4   3  -4    1.87    0.15
  -4   3  -4    1.71    0.13
   4   3   4    1.64    0.12
  -4   3  -4    1.71    0.12
   4   3   4    1.87    0.17
  -4   3  -4    1.54    0.12
  -4   3  -4    1.71    0.12
   4   3   4    1.93    0.12
  -4   3   4    1.79    0.13
  -4   3   4    1.89    0.14
  -4   3   4    1.72    0.12
  -4   3   4    1.93    0.16
   4   3  -4    1.75    0.13
   4   3  -4    1.72    0.13
   4   3  -4    1.53    0.13
  -4   3   4    1.82    0.15
  -4   3   4    1.71    0.13
   4   3  -4    1.88    0.12
  -4   4  -4    0.01    0.05
  -4   4  -4    0.06    0.06
   4   4   4    0.02    0.03
  -4   4  -4    0.06    0.04
  -4   4  -4    0.06    0.05
   4   4   4    0.05    0.08
   4   4   4    0.05    0.04
   4   4   4    0.09    0.06
   4   4   4    0.05    0.06
  -4   4   4    0.03    0.05
  -4   4   4    0.04    0.04
   4   4  -4    0.07    0.04
  -4   4   4    0.06    0.08
  -4   4   4    0.12    0.06
  -4   4   4    0.04    0.06
   4   4  -4    0.15    0.06
   4   4  -4    0.11    0.05
  -4   4   4    0.34    0.08
   4   5   4    6.25    0.34
  -4   5  -4    6.33    0.39
  -4   5  -4    6.38    0.34
  -4   5  -4    6.48    0.36
  -4   5  -4    6.62    0.36
   4   5   4    6.61    0.44
  -4   5  -4    6.22    0.39
  -4   5  -4    6.47    0.37
   4   5   4    6.46    0.37
   4   5   4    6.53    0.35
  -4   5   4    5.69    0.38
   4   5  -4    5.90    0.34
   4   5  -4    6.05    0.38
  -4   5   4    6.82    0.34
  -4   5   4    6.98    0.37
   4   5  -4    6.33    0.37
  -4   5   4    6.62    0.44
   4   5  -4    6.13    0.35
  -4   5   4    6.39    0.37
   4  -5   4    6.33    0.35
  -4   6  -4    1.02    0.12
   4   6   4    1.05    0.15
  -4   6  -4    1.07    0.18
  -4   6  -4    1.29    0.13
   4   6   4    0.80    0.14
  -4   6  -4    1.24    0.15
  -4   6  -4    0.94    0.13
  -4   6  -4    0.99    0.16
  -4   6  -4    1.00    0.13
   4   6  -4    0.82    0.14
  -4   6   4    1.07    0.16
   4   6  -4    0.99    0.13
  -4   6   4    0.85    0.14
  -4   6   4    1.13    0.11
  -4   6   4    1.01    0.14
  -4   6   4    0.83    0.11
  -4   6   4    1.08    0.12
  -4   6   4    1.04    0.13
   4  -6   4    1.05    0.13
   4   6  -4    0.77    0.12
  -4   6   4    0.87    0.12
  -4   6   4    0.90    0.12
   4  -7  -4    0.75    0.11
  -4   7  -4    0.93    0.12
  -4   7  -4    0.80    0.11
  -4   7  -4    1.00    0.11
  -4   7  -4    0.83    0.12
  -4   7  -4    0.92    0.15
   4   7   4    0.96    0.17
  -4   7   4    0.82    0.11
  -4   7   4    0.82    0.12
  -4   7   4    0.85    0.16
   4  -7   4    0.76    0.11
   4   7  -4    0.87    0.16
  -4   7   4    0.78    0.12
  -4   7   4    0.69    0.12
   4   7  -4    0.72    0.11
  -4   7   4    0.89    0.13
  -4   7   4    0.88    0.10
  -4   8  -4    1.81    0.78
  -4   8  -4    2.12    0.20
  -4   8  -4    1.93    0.17
  -4   8  -4    1.79    0.15
  -4   8  -4    1.83    0.78
  -4   8  -4    1.98    0.50
  -4   8   4    1.69    0.14
  -4   8   4    1.63    0.18
  -4   8   4    1.45    0.55
  -4   8   4    1.54    0.51
  -4   8   4    1.64    0.16
  -4   8   4    2.04    0.55
  -4   9  -4    0.23    0.23
  -4   9  -4    0.64    0.08
  -4   9   4    0.40    0.28
  -4   9   4    0.54    0.07
  -4   9   4    0.37    0.26
   5   0  -4   21.77    1.05
   5   0   4   21.94    1.03
   5   0  -4   21.47    1.04
   5   0  -4   21.44    1.04
   5   0   4   22.32    1.04
   5   0   4   22.23    1.04
  -5   1  -4   82.36    3.81
   5   1   4   83.23    3.83
   5  -1  -4   80.08    3.82
  -5   1  -4   80.54    3.84
   5   1   4   87.39    3.84
   5  -1  -4   80.22    3.84
   5   1   4   92.12    3.83
  -5   1   4   79.86    3.84
   5   1  -4   88.33    3.83
   5   1  -4   87.83    3.85
  -5   1   4   83.15    3.82
   5   1  -4   83.23    3.84
   5  -1   4   79.47    3.84
   5  -1   4   77.43    3.82
  -5   2  -4    7.38    0.41
   5   2   4    7.89    0.39
   5   2   4    7.79    0.41
  -5   2  -4    8.24    0.42
  -5   2  -4    7.47    0.38
   5   2  -4    7.83    0.41
  -5   2   4    7.72    0.41
   5   2  -4    7.92    0.39
   5   2  -4    7.83    0.43
  -5   3  -4    1.75    0.13
  -5   3  -4    2.13    0.16
   5   3   4    1.92    0.15
   5   3   4    1.92    0.12
  -5   3  -4    1.65    0.12
  -5   3  -4    1.82    0.13
   5  -3  -4    1.45    0.11
  -5   3  -4    1.61    0.13
   5   3   4    1.66    0.13
  -5   3  -4    1.71    0.15
   5   3   4    1.64    0.11
   5   3   4    1.77    0.12
   5   3  -4    1.82    0.12
   5   3  -4    1.58    0.12
   5   3  -4    1.65    0.12
  -5   3   4    1.72    0.12
   5   3  -4    1.63    0.13
   5   3  -4    1.88    0.18
  -5   3   4    1.88    0.17
  -5   3   4    1.89    0.16
   5   3  -4    1.63    0.13
  -5   3   4    1.65    0.13
   5   3  -4    1.83    0.14
   5  -3   4    1.58    0.12
  -5   3   4    1.73    0.13
  -5   4  -4    8.70    0.45
  -5   4  -4    7.65    0.43
   5   4   4    8.96    0.45
  -5   4  -4    8.70    0.47
  -5   4  -4    8.71    0.49
   5   4   4    8.59    0.47
   5   4   4    8.29    0.44
  -5   4  -4    8.64    0.48
  -5   4  -4    8.12    0.44
  -5   4  -4    8.24    0.45
   5   4  -4    7.87    0.43
   5   4  -4    8.25    0.45
  -5   4   4    9.05    0.43
   5   4  -4    8.38    0.44
  -5   4   4    8.59    0.51
   5  -4   4    8.40    0.43
  -5   4   4    9.33    0.46
   5   4  -4    8.53    0.51
  -5   4   4    9.15    0.45
   5   4  -4    8.85    0.44
   5   4  -4    7.97    0.46
  -5   4   4    8.77    0.48
  -5   4   4    8.97    0.45
  -5   5  -4  132.02    5.68
  -5   5  -4  124.68    5.68
  -5   5  -4  119.95    5.70
  -5   5  -4  122.64    5.66
   5   5   4  125.28    5.68
   5   5   4  125.36    5.66
  -5   5  -4  119.73    5.73
  -5   5  -4  118.88    5.71
   5   5  -4  127.16    5.69
  -5   5   4  120.61    5.76
  -5   5   4  123.44    5.68
   5   5  -4  118.64    5.66
   5   5  -4  113.46    5.69
  -5   5   4  117.09    5.70
   5   5  -4  127.21    5.66
   5  -5   4  123.85    5.66
  -5   5   4  122.41    5.68
  -5   5   4  132.81    5.66
   5   6   4    0.19    0.11
  -5   6  -4    0.09    0.12
  -5   6  -4    0.58    0.12
  -5   6  -4    0.20    0.13
  -5   6  -4    0.17    0.08
  -5   6  -4    0.30    0.09
  -5   6  -4    0.31    0.08
  -5   6  -4    0.14    0.09
  -5   6  -4    0.30    0.14
  -5   6   4    0.16    0.10
  -5   6   4    0.20    0.08
  -5   6   4    0.27    0.09
  -5   6   4    0.11    0.06
  -5   6   4    0.15    0.08
  -5   6   4    0.11    0.10
   5   6  -4    0.23    0.10
  -5   6   4    0.15    0.06
   5  -6   4    0.18    0.07
  -5   6   4    0.23    0.10
  -5   6   4    0.08    0.07
   5  -7  -4   34.81    1.63
  -5   7  -4   32.45    1.68
  -5   7  -4   35.78    1.61
  -5   7  -4   34.99    1.60
  -5   7  -4   35.07    1.64
  -5   7  -4   33.63    1.62
   5  -7   4   33.42    1.62
  -5   7   4   34.96    1.62
  -5   7   4   34.59    1.63
  -5   7   4   29.74    1.60
  -5   7   4   36.25    1.60
  -5   7   4   32.65    1.61
  -5   7   4   34.88    1.63
  -5   8  -4   27.25    1.26
  -5   8  -4   29.57    1.27
  -5   8  -4   24.18    2.07
  -5   8  -4   23.65    1.29
  -5   8  -4   25.81    1.25
  -5   8  -4   26.16    1.84
  -5   8   4   22.35    1.26
  -5   8   4   29.69    1.27
  -5   8   4   29.22    1.27
  -5   8   4   26.64    1.25
  -5   8   4   29.31    1.29
  -5   8   4   25.95    1.83
  -5   8   4   28.18    1.90
  -5   9  -4    5.01    0.81
  -5   9  -4    6.47    0.66
  -5   9  -4    6.70    0.31
  -5   9   4    6.62    0.30
  -5   9   4    4.77    0.59
  -5   9   4    4.75    0.59
   6   0  -4  338.43   15.65
   6   0   4  340.98   15.69
   6   0   4  324.94   15.61
   6   0   4  345.90   15.71
   6   0  -4  340.87   15.69
   6   0  -4  344.49   15.61
   6   1   4    0.39    0.07
   6  -1  -4    0.27    0.07
   6  -1  -4    0.30    0.06
   6   1   4    0.40    0.06
   6   1  -4    0.53    0.08
   6  -1   4    0.46    0.06
   6   1  -4    0.58    0.08
   6  -1   4    0.46    0.08
   6  -1   4    0.45    0.07
   6   1  -4    0.41    0.07
  -6   1   4    0.38    0.06
  -6   2  -4   23.52    1.11
   6   2   4   22.08    1.07
   6   2   4   24.95    1.11
   6   2   4   23.69    1.08
  -6   2  -4   22.63    1.08
  -6   2  -4   22.33    1.11
   6   2   4   22.81    1.08
  -6   2  -4   21.57    1.09
   6   2   4   24.38    1.10
  -6   2   4   21.45    1.08
  -6   2   4   22.81    1.09
   6   2  -4   21.87    1.09
   6   2  -4   24.31    1.09
   6   2  -4   24.74    1.13
   6   2  -4   21.89    1.07
  -6   2   4   22.43    1.11
   6   2  -4   22.81    1.08
  -6   3  -4    0.33    0.07
   6   3   4    0.35    0.08
   6   3   4    0.36    0.05
   6  -3  -4    0.36    0.06
   6   3   4    0.41    0.09
  -6   3  -4    0.32    0.06
  -6   3  -4    0.39    0.09
   6   3   4    0.31    0.06
   6   3   4    0.44    0.06
   6  -3  -4    0.35    0.05
  -6   3  -4    0.34    0.09
  -6   3  -4    0.27    0.08
  -6   3  -4    0.45    0.06
  -6   3  -4    0.32    0.07
   6   3  -4    0.31    0.10
   6   3  -4    0.30    0.07
   6  -3   4    0.34    0.06
  -6   3   4    0.25    0.08
  -6   3   4    0.35    0.07
   6   3  -4    0.41    0.07
  -6   3   4    0.37    0.07
  -6   3   4    0.40    0.09
   6   3  -4    0.40    0.08
  -6   3   4    0.35    0.06
   6   3  -4    0.26    0.06
   6   3  -4    0.36    0.06
  -6   4  -4   44.47    2.26
  -6   4  -4   48.24    2.23
   6  -4  -4   45.35    2.21
  -6   4  -4   46.97    2.22
   6   4   4   50.01    2.27
   6   4   4   45.23    2.21
  -6   4  -4   48.84    2.28
   6   4   4   46.43    2.21
   6   4   4   48.11    2.22
  -6   4  -4   49.76    2.23
   6   4   4   45.62    2.23
  -6   4  -4   48.20    2.26
  -6   4   4   47.96    2.30
   6   4  -4   48.35    2.22
   6   4  -4   47.11    2.30
  -6   4   4   47.73    2.24
   6  -4   4   49.27    2.22
   6   4  -4   48.07    2.24
   6   4  -4   46.56    2.22
  -6   4   4   50.14    2.24
  -6   4   4   49.75    2.24
   6   4  -4   45.04    2.21
  -6   4   4   50.42    2.22
   6   4  -4   47.23    2.24
  -6   5  -4   11.27    0.57
  -6   5  -4    9.85    0.60
   6   5   4   10.03    0.53
  -6   5  -4   10.85    0.55
  -6   5  -4   10.80    0.56
  -6   5  -4   10.97    0.64
   6   5   4   10.51    0.57
  -6   5  -4   11.24    0.60
   6   5   4   10.51    0.55
  -6   5   4   11.56    0.58
  -6   5   4   12.04    0.55
   6   5  -4    9.65    0.55
  -6   5   4   11.19    0.57
   6  -5   4   10.97    0.55
   6   5  -4   10.36    0.57
  -6   5   4   10.52    0.64
   6   5  -4   10.88    0.55
   6  -6  -4    0.36    0.09
  -6   6  -4    0.83    0.15
  -6   6  -4    0.49    0.09
  -6   6  -4    0.39    0.08
  -6   6  -4    0.78    0.17
  -6   6  -4    0.31    0.10
   6   6   4    0.46    0.13
  -6   6  -4    0.33    0.07
  -6   6  -4    0.72    0.16
  -6   6  -4    0.40    0.09
  -6   6   4    0.34    0.09
  -6   6   4    0.30    0.08
  -6   6   4    0.67    0.14
   6   6  -4    0.35    0.11
  -6   6   4    0.39    0.08
  -6   6   4    0.42    0.07
  -6   6   4    0.39    0.10
   6  -6   4    0.40    0.08
  -6   6   4    0.74    0.13
  -6   6   4    0.29    0.11
  -6   6   4    0.39    0.08
  -6   6   4    0.34    0.09
  -6   7  -4    0.09    0.16
  -6   7  -4    0.19    0.12
  -6   7  -4    0.18    0.07
  -6   7  -4    0.17    0.07
  -6   7  -4    0.18    0.12
   6  -7  -4    0.28    0.10
  -6   7  -4    0.09    0.07
  -6   7  -4    0.27    0.09
  -6   7   4    0.17    0.10
  -6   7   4    0.17    0.08
  -6   7   4    0.12    0.07
  -6   7   4    0.21    0.08
   6  -7   4    0.17    0.08
  -6   7   4    0.20    0.06
  -6   7   4    0.26    0.07
  -6   7   4    0.32    0.08
  -6   7   4    0.19    0.14
  -6   7   4    0.24    0.11
  -6   8  -4    7.19    0.40
  -6   8  -4    7.85    0.40
  -6   8  -4    7.22    1.07
  -6   8  -4    6.94    0.38
  -6   8  -4    7.31    0.37
  -6   8  -4    7.39    0.84
  -6   8  -4    7.47    0.43
  -6   8   4    7.13    0.40
  -6   8   4    5.82    0.77
  -6   8   4    7.11    0.83
  -6   8   4    7.80    0.37
  -6   8   4    6.91    0.39
  -6   8   4    8.62    0.40
  -6   8   4    8.03    0.41
  -6   8   4    7.91    0.38
  -6   8   4    7.62    0.94
  -6   9  -4    2.13    0.14
   6  -9  -4    1.61    0.30
  -6   9  -4    1.47    0.49
  -6   9   4    2.32    0.39
  -6   9   4    2.17    0.13
   6  -9   4    1.60    0.33
  -6   9   4    2.34    0.39
   7   0  -4  240.39   10.75
   7   0   4  222.43   10.77
   7   0  -4  233.94   10.79
   7   0   4  236.36   10.86
   7   0   4  232.21   10.79
   7   0  -4  242.56   10.75
   7   1   4   15.32    0.75
   7   1   4   15.94    0.74
   7   1   4   16.28    0.75
   7  -1  -4   15.11    0.74
   7   1   4   13.79    0.74
   7   1   4   14.56    0.71
   7  -1  -4   14.18    0.75
   7   1   4   14.48    0.72
   7   1  -4   14.03    0.72
   7   1  -4   14.70    0.71
   7   1  -4   16.54    0.75
   7   1  -4   14.25    0.73
  -7   1   4   14.99    0.72
   7  -1   4   14.77    0.73
   7   1  -4   16.47    0.76
   7  -1   4   15.51    0.75
   7  -1   4   15.57    0.75
   7   1  -4   15.23    0.74
   7   1  -4   14.75    0.72
   7   2   4   32.42    1.46
   7   2   4   30.35    1.42
   7   2   4   32.12    1.43
   7   2   4   32.12    1.43
   7   2   4   31.00    1.41
   7   2   4   30.34    1.41
   7  -2  -4   26.79    1.41
  -7   2  -4   31.83    1.45
   7  -2  -4   30.68    1.41
  -7   2  -4   28.33    1.41
  -7   2  -4   27.89    1.43
   7  -2   4   30.78    1.45
   7   2  -4   30.10    1.40
  -7   2   4   29.92    1.42
  -7   2   4   31.12    1.43
   7   2  -4   29.70    1.41
   7   2  -4   30.75    1.43
   7   2  -4   30.49    1.41
   7  -2   4   29.32    1.41
   7   2  -4   32.46    1.47
   7   2  -4   28.49    1.43
   7   2  -4   29.81    1.43
   7   3   4    0.45    0.07
   7   3   4    0.37    0.07
   7   3   4    0.47    0.10
   7  -3  -4    0.58    0.07
  -7   3  -4    0.39    0.07
   7   3   4    0.45    0.06
   7   3   4    0.41    0.06
  -7   3  -4    0.32    0.09
  -7   3  -4    0.45    0.07
  -7   3  -4    0.56    0.11
  -7   3   4    0.47    0.07
  -7   3   4    0.42    0.08
   7   3  -4    0.51    0.09
   7   3  -4    0.40    0.07
   7  -3   4    0.30    0.06
   7   3  -4    0.47    0.12
  -7   3   4    0.45    0.07
   7   3  -4    0.41    0.06
   7   3  -4    0.43    0.07
   7  -4  -4    0.58    0.08
   7   4   4    0.54    0.12
   7   4   4    0.50    0.10
   7   4   4    0.44    0.08
   7   4   4    0.52    0.07
  -7   4  -4    0.52    0.12
  -7   4  -4    0.65    0.15
   7  -4  -4    0.57    0.07
   7   4   4    0.59    0.07
  -7   4  -4    0.62    0.09
  -7   4  -4    0.52    0.08
  -7   4   4    0.49    0.09
  -7   4   4    0.34    0.08
  -7   4   4    0.33    0.10
   7   4  -4    0.50    0.09
   7   4  -4    0.56    0.09
  -7   4   4    0.59    0.09
   7  -4   4    0.42    0.07
   7   4  -4    0.47    0.10
   7   4  -4    0.54    0.15
   7   4  -4    0.50    0.07
   7   5   4    0.97    0.10
  -7   5  -4    1.32    0.13
   7   5   4    1.03    0.13
  -7   5  -4    0.92    0.16
   7  -5  -4    1.00    0.12
   7   5   4    0.79    0.11
  -7   5  -4    1.01    0.20
  -7   5  -4    1.11    0.13
  -7   5   4    1.32    0.16
   7   5  -4    1.23    0.14
  -7   5   4    1.41    0.22
   7  -5   4    1.23    0.19
  -7   5   4    1.06    0.13
   7  -5   4    1.07    0.12
   7   5  -4    0.89    0.13
   7   5  -4    1.13    0.13
  -7   5   4    1.26    0.15
   7  -6  -4    4.76    0.29
  -7   6  -4    4.25    0.25
  -7   6  -4    4.44    0.28
  -7   6  -4    4.78    0.31
  -7   6  -4    4.61    0.36
   7  -6  -4    4.26    0.26
  -7   6  -4    4.63    0.29
  -7   6  -4    4.69    0.33
   7  -6   4    4.99    0.29
  -7   6   4    4.74    0.29
   7  -6   4    4.30    0.27
  -7   6   4    4.51    0.25
  -7   6   4    4.56    0.29
  -7   6   4    4.44    0.30
  -7   6   4    4.55    0.33
  -7   6   4    4.62    0.29
  -7   6   4    4.70    0.27
  -7   6   4    5.03    0.29
  -7   6   4    5.14    0.32
  -7   7  -4   16.91    0.91
  -7   7  -4   17.79    0.87
  -7   7  -4   17.34    0.85
  -7   7  -4   15.28    0.81
   7  -7  -4   16.61    0.84
  -7   7  -4   14.78    0.83
  -7   7  -4   17.71    0.82
  -7   7  -4   17.59    0.80
  -7   7   4   16.65    0.86
   7  -7   4   16.36    0.83
  -7   7   4   20.58    2.14
  -7   7   4   16.57    0.82
  -7   7   4   17.29    0.81
  -7   7   4   17.48    0.80
  -7   7   4   14.61    0.84
  -7   7   4   15.15    0.83
  -7   7   4   17.35    0.84
  -7   7   4   18.51    0.83
  -7   8  -4   26.19    1.15
  -7   8  -4   26.17    1.18
  -7   8  -4   25.97    1.14
  -7   8  -4   23.82    1.14
  -7   8  -4   23.33    1.15
  -7   8   4   23.16    1.75
  -7   8   4   22.70    1.15
  -7   8   4   23.97    1.17
  -7   8   4   21.42    1.60
  -7   8   4   26.11    1.16
  -7   8   4   24.10    1.15
  -7   8   4   25.56    1.15
  -7   8   4   23.32    1.68
  -7   8   4   24.67    1.13
   7  -9  -4    0.84    0.22
  -7   9  -4    0.85    0.39
  -7   9   4    0.84    0.25
   8   0   4   29.25    1.43
   8   0  -4   32.40    1.48
   8   0   4   33.01    1.48
   8   0   4   29.27    1.44
   8   0  -4   32.56    1.47
   8   0   4   28.94    1.43
   8   0  -4   30.04    1.44
   8   0   4   31.30    1.46
  -8   0  -4   29.64    1.44
   8   0   4   32.66    1.47
   8   0  -4   29.73    1.43
   8   0  -4   31.91    1.47
   8   0  -4   30.11    1.44
   8   0  -4   30.15    1.43
   8   1   4    0.60    0.06
   8   1   4    0.55    0.09
   8   1   4    0.56    0.07
   8   1   4    0.58    0.07
   8  -1  -4    0.65    0.06
   8   1   4    0.66    0.07
   8   1   4    0.54    0.09
  -8   1  -4    0.61    0.08
   8   1   4    0.58    0.09
   8  -1  -4    0.60    0.07
   8  -1  -4    0.62    0.09
  -8   1   4    0.61    0.07
   8   1  -4    0.61    0.09
   8   1  -4    0.54    0.08
   8  -1   4    0.65    0.07
   8   1  -4    0.65    0.07
   8   1  -4    0.50    0.06
   8   1  -4    0.69    0.11
   8  -1   4    0.69    0.10
   8   1  -4    0.63    0.07
  -8   1   4    0.64    0.08
   8   1  -4    0.76    0.10
   8   2   4    0.03    0.04
   8   2   4    0.02    0.04
   8   2   4    0.04    0.04
   8   2   4    0.12    0.06
   8  -2  -4    0.07    0.05
   8  -2  -4    0.06    0.04
  -8   2  -4    0.16    0.05
   8   2   4    0.01    0.05
  -8   2  -4    0.19    0.07
   8   2   4    0.02    0.03
  -8   2  -4    0.14    0.06
   8   2  -4    0.01    0.04
   8   2  -4    0.00    0.04
  -8   2   4    0.04    0.05
   8   2  -4   -0.02    0.05
  -8   2   4    0.00    0.05
   8  -2   4    0.11    0.04
   8   2  -4    0.03    0.03
   8   2  -4   -0.02    0.06
   8  -2   4    0.13    0.07
   8   2  -4    0.04    0.04
   8   2  -4    0.15    0.07
   8   3   4   58.94    2.69
   8   3   4   58.56    2.68
   8  -3  -4   54.53    2.68
   8   3   4   58.21    2.73
   8  -3  -4   59.72    2.67
   8   3   4   52.40    2.68
  -8   3  -4   55.51    2.68
   8   3   4   61.23    2.69
  -8   3  -4   53.87    2.70
  -8   3  -4   57.83    2.73
   8  -3   4   58.65    2.68
   8   3  -4   58.49    2.68
   8   3  -4   58.09    2.68
  -8   3   4   59.28    2.69
   8  -3   4   59.17    2.73
   8   3  -4   56.79    2.70
  -8   3   4   57.36    2.69
   8   3  -4   61.03    2.76
   8   3  -4   59.78    2.70
   8  -4  -4    5.45    0.30
   8   4   4    5.52    0.32
  -8   4  -4    5.06    0.32
   8   4   4    5.72    0.31
   8   4   4    5.47    0.36
  -8   4  -4    5.42    0.31
   8   4   4    5.52    0.30
   8   4   4    6.07    0.30
   8  -4  -4    5.44    0.30
  -8   4  -4    5.09    0.36
  -8   4  -4    5.52    0.35
   8   4  -4    5.15    0.33
  -8   4   4    5.57    0.32
   8  -4   4    5.32    0.36
   8   4  -4    5.26    0.31
  -8   4   4    5.23    0.32
  -8   4   4    5.57    0.31
   8  -4   4    5.47    0.30
   8   4  -4    5.28    0.40
   8   4  -4    5.58    0.31
   8   4  -4    5.10    0.30
   8   5   4    7.08    0.39
  -8   5  -4    6.65    0.39
  -8   5  -4    6.89    0.39
  -8   5  -4    7.30    0.44
  -8   5  -4    6.75    0.36
   8  -5  -4    7.10    0.38
  -8   5  -4    7.57    0.40
   8  -5  -4    6.82    0.36
  -8   5   4    6.68    0.38
   8   5  -4    6.81    0.40
  -8   5   4    6.63    0.39
  -8   5   4    7.00    0.41
  -8   5   4    6.68    0.37
  -8   5   4    7.42    0.41
  -8   5   4    6.87    0.35
   8  -5   4    6.60    0.36
   8  -5   4    7.35    0.38
  -8   5   4    6.82    0.39
  -8   6  -4    2.30    0.18
  -8   6  -4    2.32    0.24
  -8   6  -4    2.09    0.19
  -8   6  -4    2.13    0.26
  -8   6  -4    2.33    0.16
   8  -6  -4    2.28    0.20
  -8   6  -4    2.61    0.23
   8  -6  -4    2.37    0.17
  -8   6   4    2.35    0.17
  -8   6   4    2.65    0.19
  -8   6   4    2.16    0.18
  -8   6   4    2.38    0.24
  -8   6   4    2.30    0.21
  -8   6   4    2.40    0.20
   8  -6   4    2.56    0.19
  -8   6   4    2.17    0.19
   8  -6   4    2.29    0.17
  -8   6   4    2.40    0.21
  -8   6   4    2.37    0.16
  -8   7  -4   16.15    1.54
  -8   7  -4   15.41    0.75
  -8   7  -4   15.78    0.80
  -8   7  -4   15.36    0.73
   8  -7  -4   14.93    0.73
  -8   7  -4   15.99    0.78
  -8   7  -4   14.63    1.60
  -8   7  -4   15.29    0.76
  -8   7   4   15.17    0.75
  -8   7   4   14.38    0.74
  -8   7   4   13.98    1.39
  -8   7   4   15.51    0.76
  -8   7   4   14.38    0.75
  -8   7   4   14.78    0.73
  -8   7   4   15.96    0.77
  -8   7   4   15.33    1.63
  -8   7   4   14.18    0.75
  -8   7   4   17.59    1.63
  -8   8  -4    0.12    0.37
  -8   8  -4    0.12    0.42
  -8   8  -4    0.00    0.05
  -8   8  -4    0.06    0.11
  -8   8  -4   -0.06    0.51
  -8   8  -4   -0.03    0.07
  -8   8  -4   -0.10    0.10
  -8   8  -4    0.01    0.04
  -8   8   4    0.05    0.08
  -8   8   4    0.03    0.05
  -8   8   4    0.07    0.36
  -8   8   4    0.03    0.04
  -8   8   4   -0.02    0.06
  -8   8   4    0.01    0.07
  -8   8   4    0.01    0.23
  -8   8   4   -0.12    0.26
  -8   8   4    0.00    0.05
  -8   8   4   -0.04    0.19
   9   0   4   16.66    0.81
   9   0  -4   16.18    0.81
   9   0  -4   17.27    0.80
   9   0  -4   16.63    0.81
   9   0   4   17.54    0.85
   9   0  -4   18.66    0.86
  -9   0   4   15.73    0.81
  -9   0  -4   16.62    0.82
   9   0   4   16.38    0.80
   9   0  -4   17.83    0.86
   9   0  -4   17.27    0.82
   9   0   4   16.39    0.81
   9   0   4   16.93    0.84
   9   0   4   17.65    0.86
   9   1   4   11.16    0.57
  -9   1  -4   11.32    0.58
   9  -1  -4   11.62    0.57
   9   1   4   11.73    0.56
   9   1   4   12.35    0.62
   9   1   4   12.06    0.60
   9  -1  -4   11.39    0.56
   9   1   4   11.74    0.56
   9  -1  -4   11.63    0.60
   9   1   4   11.25    0.56
   9   1   4   11.86    0.60
  -9   1  -4   12.56    0.60
   9   1  -4   11.49    0.56
   9  -1   4   11.91    0.56
   9  -1   4   10.55    0.61
   9   1  -4   11.48    0.56
   9   1  -4   11.04    0.59
  -9   1   4   11.54    0.57
  -9   1   4   10.65    0.56
   9   1  -4   12.41    0.60
   9   1  -4   11.13    0.57
   9   1  -4   11.89    0.62
   9   1  -4   12.00    0.57
  -9   2  -4    0.08    0.07
   9   2   4    0.15    0.07
   9   2   4    0.13    0.05
   9   2   4    0.08    0.04
  -9   2  -4    0.05    0.05
   9   2   4    0.17    0.05
   9   2   4    0.14    0.04
   9   2   4    0.19    0.06
   9  -2  -4    0.30    0.06
   9   2  -4    0.11    0.08
   9   2  -4    0.18    0.06
   9   2  -4    0.14    0.04
  -9   2   4    0.13    0.05
   9   2  -4    0.29    0.07
   9   2  -4    0.17    0.08
   9   2  -4    0.10    0.04
   9  -2   4    0.27    0.08
   9   2  -4    0.22    0.05
   9  -2   4    0.13    0.05
   9   3   4   89.38    3.92
   9  -3  -4   82.02    3.91
   9  -3  -4   89.65    3.91
   9   3   4   80.23    3.89
   9   3   4   86.68    3.93
   9   3   4   80.41    3.92
  -9   3  -4   82.27    3.94
   9   3   4   87.65    3.91
  -9   3  -4   79.88    3.96
  -9   3  -4   77.24    3.91
   9   3   4   89.56    3.97
   9   3  -4   87.80    3.91
   9  -3   4   84.97    3.97
  -9   3   4   81.56    3.92
   9  -3   4   85.83    3.91
   9   3  -4   90.95    3.92
   9   3  -4   77.90    3.89
  -9   3   4   90.22    3.93
   9   3  -4   86.71    4.00
   9   3  -4   83.76    3.94
   9   3  -4   88.54    3.94
   9   4   4    2.80    0.18
  -9   4  -4    2.56    0.22
  -9   4  -4    2.66    0.20
  -9   4  -4    2.84    0.33
   9   4   4    2.59    0.20
   9  -4  -4    2.60    0.19
   9   4   4    2.67    0.19
   9  -4  -4    2.60    0.18
  -9   4  -4    2.39    0.24
   9   4   4    2.38    0.23
   9   4   4    2.80    0.18
   9   4  -4    2.83    0.18
  -9   4   4    2.87    0.20
   9   4  -4    2.77    0.19
   9   4  -4    2.71    0.28
   9  -4   4    2.58    0.18
   9  -4   4    2.38    0.22
  -9   4   4    2.79    0.27
  -9   4   4    2.74    0.21
   9   4  -4    2.58    0.20
  -9   5  -4   75.26    3.28
  -9   5  -4   73.36    3.24
   9  -5  -4   66.75    3.19
  -9   5  -4   63.33    3.19
  -9   5  -4   69.46    3.22
   9   5   4   73.38    3.23
   9  -5  -4   69.95    3.22
   9   5   4   67.99    3.21
   9  -5  -4   71.13    3.21
   9   5  -4   68.32    3.22
   9   5  -4   70.44    3.21
   9   5  -4   67.74    3.23
  -9   5   4   66.97    3.22
  -9   5   4   61.22    3.20
   9   5  -4   59.10    3.21
  -9   5   4   71.95    3.19
   9   5  -4   69.27    3.23
  -9   5   4   72.02    3.25
  -9   5   4   72.14    3.25
   9  -5   4   74.88    3.22
   9  -5   4   71.54    3.20
  -9   6  -4   29.20    1.47
  -9   6  -4   28.25    1.52
   9  -6  -4   29.97    1.47
  -9   6  -4   30.05    1.43
  -9   6  -4   31.63    1.50
   9  -6  -4   30.63    1.44
  -9   6   4   32.67    1.51
  -9   6   4   29.61    1.47
  -9   6   4   32.41    1.43
  -9   6   4   29.53    1.44
  -9   6   4   29.41    1.49
   9  -6   4   30.24    1.44
  -9   6   4   33.29    1.46
  -9   6   4   32.50    1.48
   9  -6   4   31.49    1.47
  -9   7  -4   17.85    0.85
   9  -7  -4   17.42    0.84
  -9   7  -4   17.39    0.87
  -9   7  -4   18.89    0.90
  -9   7  -4   16.63    0.83
  -9   7  -4   15.26    1.52
  -9   7  -4   17.22    0.85
  -9   7  -4   16.27    1.61
  -9   7   4   18.20    0.87
  -9   7   4   18.73    0.86
  -9   7   4   18.48    0.83
  -9   7   4   17.57    0.85
  -9   7   4   18.17    1.70
  -9   7   4   17.93    0.86
  -9   7   4   18.08    1.39
  -9   7   4   16.54    1.43
  -9   7   4   16.81    0.85
  -9   7   4   18.76    0.88
   9  -8  -4   13.37    0.62
  -9   8  -4   13.43    0.61
   9  -8  -4   14.64    0.96
  -9   8  -4   13.11    0.69
  -9   8  -4   12.22    1.16
  -9   8  -4   13.11    0.63
  -9   8  -4   12.99    0.60
   9  -8   4   13.96    1.02
  -9   8   4   10.74    0.98
  -9   8   4   11.81    1.18
   9  -8   4   13.52    0.61
  -9   8   4   12.84    0.61
  -9   8   4   14.49    1.12
  -9   8   4   10.61    0.63
  -9   8   4   11.85    0.59
  -9   8   4   10.69    0.94
  -9   8   4   10.47    0.61
  -9   8   4   12.72    0.62
  10   0   4   37.26    1.82
  10   0   4   38.86    1.83
  10   0  -4   38.34    1.83
  10   0   4   39.27    1.83
  10   0  -4   40.69    1.88
  10   0  -4   39.17    1.87
  10   0  -4   37.55    1.82
  10   0  -4   38.57    1.83
 -10   0   4   38.04    1.82
 -10   0   4   40.22    1.82
  10   0   4   40.69    1.88
 -10   0  -4   38.41    1.83
  10   0   4   37.00    1.85
  10   0  -4   39.69    1.82
  10   0   4   40.23    1.82
  10   0   4   42.65    1.88
  10   1   4   11.30    0.58
  10   1   4   11.02    0.54
 -10   1  -4   10.84    0.55
  10   1   4   10.99    0.55
  10   1   4   11.28    0.54
  10   1   4   11.39    0.58
  10   1   4   11.43    0.60
  10  -1  -4   11.00    0.53
 -10   1  -4   11.05    0.58
  10  -1  -4   11.46    0.54
  10   1   4   11.59    0.54
 -10   1   4   10.55    0.55
 -10   1   4   10.27    0.54
  10   1  -4   10.64    0.55
  10   1  -4   10.34    0.53
  10   1  -4   11.12    0.54
  10   1  -4   10.70    0.60
 -10  -1  -4   11.36    0.55
  10   1  -4   10.82    0.58
  10  -1   4   10.89    0.59
  10   1  -4   10.49    0.54
  10   1  -4   11.26    0.57
  10  -1   4   10.41    0.54
  10   2   4    7.41    0.45
  10   2   4    6.62    0.37
  10   2   4    7.54    0.38
  10  -2  -4    7.64    0.39
  10   2   4    7.37    0.38
  10   2   4    7.33    0.39
 -10   2  -4    7.16    0.40
  10   2   4    7.60    0.41
  10   2   4    7.65    0.43
 -10   2  -4    7.18    0.42
 -10   2   4    7.51    0.40
  10   2  -4    7.64    0.45
  10  -2   4    7.45    0.44
  10   2  -4    7.61    0.38
  10   2  -4    7.15    0.40
  10  -2   4    7.70    0.38
  10   2  -4    7.52    0.42
  10   2  -4    7.68    0.38
  10   2  -4    7.36    0.42
  10   2  -4    7.48    0.38
 -10   3  -4    0.14    0.10
 -10   3  -4    0.07    0.06
  10   3   4    0.07    0.03
 -10   3  -4    0.15    0.10
  10   3   4    0.09    0.05
  10   3   4    0.01    0.05
  10   3   4    0.18    0.10
  10   3   4   -0.01    0.05
  10  -3  -4    0.11    0.06
  10   3  -4    0.06    0.05
  10   3  -4    0.15    0.04
  10  -3   4    0.13    0.06
  10  -3   4    0.07    0.08
  10   3  -4    0.03    0.05
 -10   3   4    0.07    0.06
  10   3  -4    0.04    0.06
  10   3  -4    0.02    0.10
 -10   4  -4    1.28    0.18
  10   4   4    1.00    0.11
  10   4   4    1.14    0.13
 -10   4  -4    1.29    0.14
  10  -4  -4    0.94    0.11
 -10   4  -4    1.16    0.17
  10   4  -4    1.27    0.13
 -10   4   4    1.48    0.16
 -10   4   4    1.31    0.22
 -10   4   4    1.24    0.14
  10  -4   4    1.23    0.13
  10   4  -4    1.24    0.14
  10  -5  -4   15.34    0.73
 -10   5  -4   15.94    0.81
  10   5   4   14.67    0.74
  10   5   4   14.91    0.76
 -10   5  -4   15.67    0.72
  10  -5  -4   15.15    0.77
 -10   5  -4   15.50    0.77
 -10   5  -4   15.08    0.76
  10  -5  -4   14.03    0.74
  10   5   4   15.28    0.75
  10   5   4   14.43    0.75
 -10   5   4   15.50    0.78
 -10   5   4   15.15    0.74
  10  -5   4   15.03    0.74
  10  -5   4   16.01    0.76
 -10   5   4   15.81    0.72
  10   5  -4   14.61    0.77
 -10   5   4   15.62    0.78
  10   5  -4   14.27    0.76
  10   5  -4   14.77    0.76
  10   5  -4   16.05    0.77
 -10   5   4   14.32    0.76
  10   5  -4   14.51    0.74
 -10   6  -4    2.58    0.28
 -10   6  -4    2.76    0.22
  10  -6  -4    2.70    0.18
  10  -6  -4    2.21    0.23
 -10   6  -4    2.67    0.17
 -10   6  -4    2.71    0.23
 -10   6   4    2.38    0.25
 -10   6   4    2.40    0.19
 -10   6   4    2.73    0.17
 -10   6   4    2.88    0.20
  10  -6   4    2.54    0.18
  10  -6   4    2.70    0.20
 -10   6   4    2.74    0.21
 -10   6   4    2.81    0.24
 -10   7  -4    0.05    0.07
 -10   7  -4    0.01    0.10
  10  -7  -4    0.08    0.28
  10  -7  -4    0.17    0.07
 -10   7  -4    0.06    0.05
 -10   7  -4    0.05    0.09
 -10   7  -4   -0.05    0.35
 -10   7  -4    0.04    0.36
 -10   7   4    0.09    0.08
 -10   7   4    0.02    0.39
 -10   7   4    0.03    0.08
 -10   7   4    0.03    0.04
  10  -7   4    0.01    0.06
 -10   7   4    0.10    0.27
 -10   7   4    0.02    0.07
  10  -7   4    0.05    0.09
 -10   7   4    0.02    0.31
 -10   7   4    0.08    0.10
 -10   7   4   -0.02    0.06
  10  -7   4    0.06    0.25
  10  -8  -4    0.91    0.27
 -10   8  -4    1.15    0.40
 -10   8  -4    1.21    0.40
 -10   8   4    1.15    0.32
 -10   8   4    0.98    0.42
  10  -8   4    0.68    0.29
  11   0   4   23.08    1.21
  11   0  -4   23.53    1.21
  11   0   4   25.30    1.16
 -11   0   4   23.80    1.16
  11   0  -4   25.07    1.22
 -11   0   4   24.85    1.16
  11   0   4   25.35    1.22
  11   0  -4   24.86    1.17
 -11   0  -4   25.00    1.18
  11   0   4   23.68    1.15
  11   0  -4   23.36    1.16
  11   0  -4   25.00    1.15
  11   0   4   24.86    1.17
  11   0   4   25.71    1.17
  11  -1  -4    5.51    0.29
 -11   1  -4    5.57    0.32
  11   1   4    5.69    0.35
  11   1   4    5.95    0.30
  11   1   4    5.54    0.30
  11   1   4    5.89    0.30
  11  -1  -4    5.68    0.31
  11   1   4    5.67    0.36
  11   1   4    5.73    0.31
 -11   1  -4    5.38    0.34
  11   1   4    5.52    0.34
  11   1  -4    5.76    0.31
 -11   1   4    5.44    0.31
  11  -1   4    5.57    0.30
 -11   1   4    5.15    0.30
  11   1  -4    5.72    0.37
  11   1  -4    5.33    0.30
 -11  -1  -4    5.36    0.31
  11   1  -4    5.47    0.34
  11   1  -4    5.73    0.34
  11  -1   4    5.32    0.35
  11   1  -4    5.71    0.30
  11   1  -4    5.71    0.32
  11   2   4   41.69    1.96
 -11   2  -4   39.60    1.97
  11   2   4   41.08    1.92
 -11   2  -4   40.71    1.94
  11  -2  -4   42.54    1.93
  11   2   4   40.48    2.00
  11   2   4   41.43    1.91
  11   2   4   42.68    1.93
  11   2   4   41.90    1.92
  11   2   4   40.53    1.98
  11   2  -4   40.79    2.00
  11  -2   4   39.80    1.92
  11   2  -4   41.98    1.92
  11   2  -4   41.20    1.92
  11   2  -4   41.43    1.92
  11  -2   4   42.54    1.99
 -11   2   4   40.38    1.93
  11   2  -4   40.63    1.94
  11   2  -4   40.53    1.96
  11   3   4    3.63    0.23
  11  -3  -4    3.78    0.23
 -11   3  -4    3.52    0.28
  11   3   4    3.77    0.22
  11   3   4    3.47    0.29
 -11   3  -4    3.44    0.26
  11   3   4    3.68    0.25
  11   3   4    3.68    0.21
  11  -3   4    3.57    0.28
 -11   3   4    3.80    0.24
  11   3  -4    3.83    0.23
  11   3  -4    3.41    0.32
  11   3  -4    3.83    0.21
  11  -3   4    3.83    0.23
  11   3  -4    3.58    0.26
  11   3  -4    3.88    0.23
  11   4   4    2.58    0.17
  11  -4  -4    3.08    0.20
  11   4   4    3.05    0.20
  11   4   4    2.89    0.20
 -11   4  -4    3.28    0.25
  11   4   4    2.94    0.21
  11   4   4    2.99    0.20
  11   4   4    3.07    0.18
 -11   4  -4    2.56    0.21
  11   4   4    2.72    0.18
  11   4   4    2.82    0.20
 -11   4  -4    2.77    0.24
  11  -4  -4    2.94    0.19
 -11   4  -4    2.73    0.26
  11   4  -4    2.97    0.23
  11   4  -4    3.23    0.21
  11   4  -4    2.90    0.18
 -11   4   4    3.06    0.22
 -11   4   4    2.95    0.19
  11   4  -4    2.75    0.21
  11   4  -4    3.03    0.22
  11  -4   4    2.81    0.19
 -11   4   4    2.65    0.22
  11   4  -4    2.78    0.24
  11   4  -4    2.38    0.21
  11  -4   4    3.06    0.21
  11   4  -4    2.95    0.18
  11   5   4    1.37    0.14
 -11   5  -4    1.06    0.14
  11  -5  -4    1.32    0.12
 -11   5  -4    1.35    0.15
 -11   5  -4    1.29    0.20
  11   5   4    1.35    0.15
  11   5   4    1.42    0.14
 -11   5  -4    1.11    0.12
  11   5   4    0.81    0.10
  11  -5  -4    1.25    0.14
  11   5   4    1.11    0.13
  11   5  -4    0.89    0.15
  11  -5   4    1.24    0.14
 -11   5   4    1.19    0.11
  11   5  -4    1.31    0.16
  11   5  -4    1.08    0.14
  11   5  -4    1.12    0.14
  11   5  -4    1.50    0.16
 -11   5   4    1.16    0.12
 -11   5   4    1.42    0.17
 -11   5   4    1.55    0.16
  11  -5   4    1.33    0.13
  11   5  -4    1.25    0.11
 -11   5   4    1.70    0.19
 -11   6  -4   12.42    0.61
 -11   6  -4   12.94    0.68
 -11   6  -4   12.02    0.71
 -11   6  -4   13.52    1.37
  11  -6  -4   12.78    0.62
 -11   6  -4   11.45    0.65
 -11   6  -4   14.72    1.51
  11  -6  -4   12.98    1.16
  11  -6   4   12.69    0.62
  11  -6   4   12.26    0.65
  11  -6   4   13.04    0.63
 -11   6   4   12.04    0.68
  11  -6   4   13.92    1.22
 -11   6   4   11.58    0.68
  11  -6   4   15.06    1.21
 -11   6   4   12.17    1.38
 -11   6   4   12.55    0.65
 -11   6   4   12.25    0.61
 -11   6   4   12.46    0.63
 -11   6   4   13.03    0.65
  11  -7  -4    1.13    0.36
  11  -7  -4    0.92    0.10
 -11   7  -4    0.94    0.44
 -11   7  -4    1.13    0.13
  11  -7  -4    0.88    0.35
 -11   7  -4    0.85    0.13
 -11   7  -4    1.74    0.56
  11  -7  -4    1.04    0.12
 -11   7   4    1.13    0.12
 -11   7   4    1.04    0.51
 -11   7   4    1.11    0.12
 -11   7   4    0.71    0.39
  11  -7   4    1.12    0.11
 -11   7   4    1.63    0.44
  11  -7   4    1.15    0.11
 -11   7   4    1.09    0.13
  11  -7   4    1.13    0.40
 -11   8  -4    4.08    0.55
  11  -8   4    4.22    0.49
 -11   8   4    3.64    0.43
  12   0  -4    6.43    0.33
  12   0  -4    6.42    0.35
  12   0   4    6.88    0.35
  12   0  -4    5.89    0.39
  12   0  -4    5.47    0.32
  12   0  -4    6.73    0.37
 -12   0   4    5.90    0.33
  12   0   4    5.88    0.32
 -12   0  -4    5.92    0.35
  12   0   4    6.38    0.40
 -12   0   4    6.10    0.34
  12   0  -4    5.75    0.34
  12   0   4    6.49    0.33
  12   1   4   41.99    2.03
  12   1   4   39.22    2.05
 -12   1  -4   43.80    2.00
 -12   1  -4   41.16    2.02
  12  -1  -4   42.02    1.97
  12   1   4   43.60    1.98
  12   1   4   43.01    1.99
  12   1   4   42.84    1.98
  12  -1  -4   41.56    2.04
  12   1   4   44.61    1.99
  12  -1  -4   44.29    1.99
 -12  -1  -4   44.18    2.00
  12   1  -4   43.87    2.00
  12   1  -4   38.92    1.98
  12   1  -4   45.25    1.98
  12   1  -4   44.10    2.06
  12   1  -4   40.37    2.03
 -12   1   4   41.19    1.98
  12   1  -4   41.49    1.98
 -12   1   4   42.01    1.99
  12  -1   4   42.25    1.98
  12  -1   4   42.25    2.05
  12  -1   4   42.68    1.99
  12   2   4    0.75    0.09
  12   2   4    0.61    0.17
  12   2   4    0.65    0.13
  12   2   4    0.70    0.10
  12   2   4    0.58    0.11
  12   2   4    0.75    0.09
  12   2   4    0.54    0.09
  12  -2  -4    0.62    0.09
 -12   2  -4    0.71    0.12
 -12   2  -4    0.45    0.12
  12   2  -4    0.65    0.08
  12  -2   4    0.58    0.14
 -12  -2  -4    0.78    0.10
  12  -2   4    0.61    0.09
  12   2  -4    0.72    0.16
  12   2  -4    0.69    0.09
 -12   2   4    0.60    0.10
  12   2  -4    0.66    0.09
  12   2  -4    0.65    0.12
  12   2  -4    0.63    0.11
  12   3   4    7.64    0.40
  12  -3  -4    7.37    0.41
  12   3   4    8.59    0.43
  12   3   4    8.00    0.44
  12   3   4    7.97    0.42
 -12   3  -4    8.06    0.46
  12  -3  -4    8.66    0.43
  12   3   4    8.04    0.40
  12   3   4    7.73    0.42
  12   3   4    7.74    0.41
  12  -3   4    7.77    0.43
 -12   3   4    8.74    0.43
  12   3  -4    8.21    0.43
  12   3  -4    9.15    0.44
  12   3  -4    8.13    0.42
  12   3  -4    8.33    0.40
  12   3  -4    7.69    0.41
 -12   3   4    7.66    0.44
  12  -3   4    6.89    0.42
  12   4   4    1.64    0.16
  12  -4  -4    1.23    0.14
  12   4   4    1.05    0.10
  12   4   4    1.33    0.12
  12   4   4    1.25    0.13
  12   4   4    1.01    0.12
 -12   4  -4    0.94    0.14
 -12   4  -4    1.09    0.18
 -12   4  -4    1.21    0.15
  12  -4  -4    1.42    0.13
  12   4   4    1.30    0.13
 -12   4  -4    1.32    0.18
  12   4   4    1.24    0.11
  12   4   4    1.53    0.14
  12   4  -4    0.91    0.14
  12  -4   4    1.31    0.12
 -12   4   4    1.44    0.16
 -12   4   4    1.21    0.12
  12   4  -4    1.45    0.16
  12   4  -4    1.17    0.12
  12   4  -4    1.35    0.11
  12  -4   4    1.51    0.15
  12   4  -4    1.14    0.14
  12   4  -4    1.28    0.13
  12   4  -4    1.47    0.15
  12   4  -4    1.13    0.13
  12  -5  -4    3.17    0.27
  12   5   4    2.86    0.20
 -12   5  -4    3.02    0.27
 -12   5  -4    3.33    0.23
  12   5   4    2.70    0.21
  12  -5  -4    2.75    0.18
  12   5   4    2.72    0.22
  12   5   4    2.63    0.20
  12   5   4    2.75    0.18
  12  -5  -4    2.85    0.21
  12   5   4    2.52    0.17
 -12   5   4    2.85    0.25
 -12   5   4    2.85    0.19
  12  -5   4    2.73    0.19
  12  -5   4    2.88    0.22
  12   5  -4    2.95    0.21
  12  -5   4    2.88    0.19
  12   5  -4    3.03    0.23
  12   5  -4    2.11    0.26
  12   5  -4    2.71    0.24
  12   5  -4    2.63    0.18
  12   5  -4    2.62    0.22
  12  -6  -4    4.77    0.26
 -12   6  -4    5.43    0.91
  12  -6  -4    5.13    0.71
 -12   6  -4    4.74    0.31
  12  -6  -4    4.03    0.28
 -12   6  -4    4.74    0.29
 -12   6   4    4.12    0.28
 -12   6   4    4.28    0.27
  12  -6   4    4.44    0.26
  12  -6   4    4.34    0.26
 -12   6   4    4.13    0.86
  12  -6   4    4.34    0.69
 -12   6   4    5.23    0.87
  12  -6   4    5.11    0.74
 -12   6   4    4.41    0.28
 -12   7  -4    0.04    0.09
  12  -7  -4    0.01    0.08
  12  -7  -4    0.06    0.06
  12  -7  -4    0.12    0.25
 -12   7  -4    0.02    0.31
 -12   7  -4    0.10    0.08
 -12   7  -4    0.06    0.28
  12  -7  -4    0.04    0.21
  12  -7   4    0.09    0.24
  12  -7   4    0.11    0.09
  12  -7   4    0.05    0.06
 -12   7   4    0.03    0.07
 -12   7   4    0.06    0.24
 -12   7   4    0.03    0.07
 -12   7   4    0.08    0.07
 -12   7   4    0.07    0.22
 -12   7   4    0.10    0.30
 -12   8  -4    2.09    0.41
  12  -8   4    1.65    0.35
 -13   0  -4   21.49    1.03
  13   0  -4   21.92    1.01
  13   0   4   20.38    1.00
  13   0  -4   22.00    1.03
 -13   0   4   20.67    1.02
 -13   0   4   21.31    1.01
  13   0   4   21.82    1.02
  13   0  -4   20.88    1.09
  13   0   4   20.84    1.09
 -13   0  -4   19.44    1.05
  13   0  -4   22.52    1.03
  13   0   4   19.34    1.00
  13  -1  -4   40.19    1.92
  13   1   4   44.37    1.93
 -13   1  -4   44.55    1.96
  13  -1  -4   37.58    1.98
 -13  -1   4   42.38    1.93
  13  -1  -4   43.28    1.94
  13   1   4   42.25    1.94
  13   1   4   42.47    1.93
 -13   1  -4   38.87    1.97
  13   1   4   39.36    1.93
  13   1   4   37.71    2.01
  13   1   4   38.81    1.98
  13   1  -4   39.05    1.99
  13   1  -4   39.31    1.92
  13   1  -4   41.58    1.94
  13  -1   4   42.26    1.95
  13   1  -4   39.46    2.01
 -13   1   4   39.41    1.92
  13  -1   4   44.06    1.92
  13   1  -4   45.07    1.95
  13  -1   4   39.55    2.00
 -13   1   4   41.52    1.94
 -13  -1  -4   42.82    1.94
  13   1  -4   41.74    1.92
  13   2   4    0.64    0.11
  13   2   4    0.50    0.10
  13  -2  -4    0.56    0.09
  13   2   4    0.66    0.08
  13   2   4    0.79    0.10
  13   2   4    0.70    0.09
 -13   2  -4    0.75    0.14
  13   2   4    0.86    0.11
  13   2   4    0.71    0.11
  13   2   4    0.51    0.11
  13   2  -4    0.62    0.10
  13   2  -4    0.68    0.13
  13  -2   4    0.57    0.08
  13   2  -4    0.48    0.15
 -13  -2  -4    0.76    0.11
 -13   2   4    0.77    0.12
  13   2  -4    0.68    0.10
  13   2  -4    0.74    0.10
  13   2  -4    0.59    0.11
  13  -2   4    0.57    0.10
  13   2  -4    0.69    0.08
  13   2  -4    0.50    0.15
 -13   3  -4  161.51    7.25
  13  -3  -4  155.24    7.22
  13   3   4  159.51    7.21
  13   3   4  165.63    7.23
  13   3   4  138.86    7.20
  13  -3  -4  147.16    7.20
  13   3   4  151.44    7.21
  13   3   4  158.12    7.21
  13   3   4  153.48    7.19
 -13   3  -4  165.46    7.26
  13   3   4  168.20    7.22
  13   3   4  154.87    7.21
  13   3   4  155.47    7.19
 -13   3  -4  152.89    7.21
  13   3  -4  153.90    7.21
  13   3  -4  158.08    7.21
  13   3  -4  155.15    7.20
 -13   3   4  154.43    7.20
  13   3  -4  158.18    7.22
  13   3  -4  164.84    7.22
  13   3  -4  151.66    7.21
 -13   3   4  165.73    7.24
  13  -3   4  156.02    7.20
 -13  -3  -4  162.79    7.23
  13   3  -4  168.67    7.22
  13  -3   4  155.49    7.22
  13   3  -4  150.16    7.19
 -13   4  -4    2.38    0.23
  13   4   4    2.31    0.15
  13   4   4    2.20    0.17
 -13   4  -4    1.63    0.22
  13   4   4    2.17    0.18
 -13   4  -4    2.17    0.19
 -13   4  -4    2.05    0.19
  13   4   4    2.22    0.18
  13   4   4    2.29    0.16
  13   4   4    2.07    0.18
  13   4   4    2.21    0.15
  13   4   4    2.21    0.19
  13  -4  -4    2.21    0.17
  13   4   4    2.24    0.20
  13  -4  -4    2.34    0.18
  13   4  -4    2.26    0.19
  13   4  -4    2.51    0.22
  13   4  -4    1.93    0.19
  13   4  -4    2.30    0.15
  13   4  -4    2.27    0.19
 -13   4   4    2.32    0.21
  13  -4   4    2.26    0.17
  13   4  -4    2.26    0.17
 -13   4   4    2.29    0.16
 -13  -4  -4    2.11    0.20
  13   4  -4    2.12    0.17
  13  -4   4    2.27    0.19
  13   4  -4    2.23    0.18
  13   5   4   59.54    2.78
 -13   5  -4   57.74    2.81
  13   5   4   60.79    2.76
  13   5   4   60.87    2.74
 -13   5  -4   58.84    2.79
 -13   5  -4   57.82    2.79
  13  -5  -4   63.02    2.75
  13   5   4   63.31    2.76
 -13   5  -4   56.75    2.76
  13   5   4   58.43    2.75
  13   5   4   55.61    2.77
  13  -5  -4   58.21    2.77
  13  -5   4   65.66    2.75
  13   5  -4   57.49    2.75
  13   5  -4   57.93    2.78
 -13   5   4   61.53    2.75
  13  -5   4   60.07    2.75
  13   5  -4   58.89    2.74
  13   5  -4   54.91    2.77
  13   5  -4   54.08    2.76
 -13   5   4   59.01    2.79
  13  -5   4   62.56    2.78
  13   5  -4   63.35    2.75
 -13   6  -4    0.36    0.44
  13  -6  -4    0.36    0.30
  13  -6  -4    0.35    0.07
 -13   6  -4    0.48    0.35
 -13   6  -4    0.41    0.10
 -13   6  -4    0.29    0.10
  13  -6   4    0.49    0.08
 -13   6   4    0.28    0.31
  13  -6   4    0.55    0.34
 -13   6   4    0.36    0.08
 -13   6   4    0.46    0.09
  13  -6   4    0.29    0.07
 -13   6   4    0.29    0.39
  13  -6   4    0.46    0.36
 -13   7  -4    0.40    0.15
 -13   7  -4    0.47    0.29
 -13   7  -4    0.29    0.28
  13  -7  -4    0.56    0.26
 -13   7   4    0.46    0.27
  13  -7   4    0.42    0.26
 -13   7   4    0.47    0.32
  14   0  -4    7.81    0.39
  14   0   4    7.55    0.42
  14   0  -4    8.29    0.42
 -14   0  -4    7.50    0.42
  14   0   4    7.20    0.41
  14   0   4    7.10    0.40
  14   0  -4    7.12    0.38
  14   0   4    7.80    0.40
  14   0  -4    7.23    0.40
  14   0  -4    7.49    0.42
  14   0   4    5.87    0.48
  14   0  -4    8.34    0.42
 -14   0   4    7.60    0.40
  14   0   4    7.80    0.41
  14   0  -4    7.54    0.42
  14   0   4    7.14    0.38
  14   0  -4    8.09    0.40
  14   1   4    4.75    0.27
  14  -1  -4    4.53    0.28
  14   1   4    4.57    0.27
  14  -1  -4    4.28    0.26
  14   1   4    4.40    0.27
  14   1   4    4.77    0.27
  14   1   4    4.04    0.25
  14  -1  -4    4.38    0.26
 -14   1  -4    4.14    0.26
  14   1   4    4.32    0.25
  14   1   4    4.41    0.28
 -14   1  -4    4.80    0.31
  14  -1  -4    4.39    0.25
  14   1   4    3.86    0.25
 -14  -1   4    4.63    0.27
  14   1   4    4.27    0.24
  14  -1  -4    4.34    0.26
  14   1   4    4.43    0.27
  14   1   4    4.47    0.26
  14  -1   4    4.39    0.27
  14   1  -4    4.20    0.26
  14   1  -4    4.54    0.25
 -14  -1  -4    4.96    0.30
 -14   1   4    4.62    0.28
  14   1  -4    4.19    0.24
  14   1  -4    4.46    0.28
  14   1  -4    4.90    0.27
  14   1  -4    4.23    0.26
  14   1  -4    4.61    0.28
  14   1  -4    4.94    0.28
  14   1  -4    4.29    0.25
  14  -1   4    4.58    0.26
  14   1  -4    4.26    0.26
  14  -1   4    4.52    0.25
  14   1  -4    4.75    0.29
  14   2   4    0.15    0.07
  14   2   4    0.08    0.05
  14   2   4    0.11    0.06
  14   2   4    0.10    0.06
  14  -2  -4    0.22    0.08
  14   2   4    0.09    0.05
  14   2   4    0.16    0.08
  14  -2  -4    0.19    0.08
  14   2   4    0.12    0.06
 -14   2  -4    0.14    0.08
  14   2   4    0.13    0.07
  14   2   4    0.09    0.06
  14   2  -4    0.26    0.08
  14   2  -4    0.25    0.08
  14   2  -4    0.09    0.07
  14   2  -4    0.16    0.07
  14  -2   4    0.16    0.08
  14  -2   4    0.15    0.06
  14   2  -4    0.11    0.09
  14   2  -4    0.17    0.07
  14   2  -4    0.14    0.06
 -14   2   4    0.20    0.08
  14   2  -4    0.24    0.06
  14   2  -4    0.30    0.08
  14   2  -4    0.32    0.10
 -14   2   4    0.05    0.08
  14  -2   4    0.19    0.09
 -14  -2  -4    0.32    0.10
  14   3   4    6.23    0.33
 -14   3  -4    6.34    0.40
 -14   3  -4    6.49    0.40
 -14   3  -4    6.48    0.36
  14   3   4    6.53    0.36
  14   3   4    6.25    0.35
  14   3   4    6.49    0.35
  14   3   4    5.94    0.33
  14   3   4    6.47    0.35
  14   3   4    6.15    0.36
  14   3   4    6.49    0.38
  14  -3  -4    6.50    0.37
  14   3   4    6.65    0.36
  14  -3  -4    6.39    0.35
  14  -3   4    5.96    0.36
 -14   3   4    6.44    0.38
  14   3  -4    6.88    0.37
  14   3  -4    6.72    0.35
  14   3  -4    6.43    0.36
  14   3  -4    6.77    0.36
  14   3  -4    6.26    0.37
 -14  -3  -4    6.17    0.38
  14   3  -4    6.09    0.37
  14  -3   4    6.48    0.35
  14  -3   4    6.28    0.35
 -14   3   4    6.20    0.34
  14   3  -4    6.35    0.33
  14   3  -4    6.25    0.36
  14   4   4   14.92    0.70
 -14   4  -4   14.14    0.70
  14  -4  -4   14.44    0.69
  14  -4  -4   14.18    0.71
  14   4   4   14.71    0.68
  14   4   4   13.02    0.68
  14   4   4   14.15    0.71
 -14   4  -4   13.80    0.74
  14   4   4   13.83    0.67
  14   4   4   13.77    0.72
 -14   4  -4   13.09    0.75
  14   4   4   13.69    0.70
  14   4   4   14.50    0.69
  14   4   4   13.10    0.69
  14   4  -4   13.71    0.69
  14  -4   4   13.58    0.69
  14   4  -4   13.39    0.69
 -14   4   4   14.09    0.72
  14   4  -4   14.45    0.70
  14  -4   4   14.57    0.69
  14   4  -4   13.75    0.71
  14   4  -4   14.26    0.68
 -14  -4  -4   13.40    0.71
  14   4  -4   13.72    0.71
  14  -4   4   14.01    0.71
 -14   4   4   14.16    0.68
  14   4  -4   13.82    0.71
  14   4  -4   13.86    0.67
 -14   5  -4    1.66    0.17
 -14   5  -4    1.61    0.54
  14   5   4    1.37    0.47
  14  -5  -4    1.52    0.14
  14   5   4    1.44    0.19
  14   5   4    1.25    0.11
  14   5   4    1.74    0.40
  14   5   4    1.38    0.14
 -14   5  -4    1.39    0.15
  14   5   4    1.47    0.15
  14  -5  -4    1.60    0.49
 -14   5  -4    1.48    0.17
  14   5  -4    1.37    0.12
  14   5  -4    1.68    0.66
  14   5  -4    1.56    0.40
  14   5  -4    1.43    0.14
  14   5  -4    1.71    0.52
 -14   5   4    1.55    0.14
  14  -5   4    1.80    0.14
 -14   5   4    1.37    0.53
  14  -5   4    0.96    0.42
  14   5  -4    1.64    0.17
 -14   6  -4    3.54    0.23
 -14   6  -4    3.41    0.23
  14  -6  -4    3.26    0.20
  14  -6  -4    3.19    0.53
 -14   6  -4    2.61    0.52
 -14   6   4    3.10    0.21
 -14   6   4    3.10    0.66
  14  -6   4    3.21    0.55
 -14   6   4    3.50    0.20
  14  -6   4    2.89    0.20
  14  -6   4    3.35    0.19
  14   6  -4    2.76    0.23
 -14   6   4    2.36    0.56
 -14   7  -4    0.11    0.25
 -14   7  -4    0.11    0.20
  14  -7  -4    0.11    0.17
 -14   7   4    0.04    0.17
 -14   7   4    0.02    0.22
  14  -7   4    0.11    0.21
 -15   0  -4  125.41    5.40
 -15   0   4  121.03    5.37
  15   0  -4  109.64    5.36
  15   0   4  118.20    5.35
  15   0  -4  123.88    5.36
  15   0   4  111.55    5.36
  15   0   4  116.28    5.37
  15   0   4  115.29    5.35
  15   0  -4  120.41    5.35
  15   0  -4  115.44    5.37
  15   0  -4  104.31    5.34
 -15   0  -4  117.92    5.36
  15   0   4  109.99    5.37
  15   0  -4  124.84    5.37
  15   0   4  114.58    5.36
  15   0  -4  116.89    5.38
 -15  -1   4   14.56    0.70
  15   1   4   14.27    0.71
  15   1   4   13.05    0.67
  15   1   4   13.53    0.69
  15  -1  -4   15.02    0.71
  15  -1  -4   13.55    0.69
  15   1   4   13.89    0.68
  15   1   4   13.98    0.70
  15   1   4   14.66    0.70
  15   1   4   13.79    0.69
 -15   1  -4   15.13    0.73
  15   1   4   13.58    0.70
  15   1   4   13.27    0.67
  15  -1  -4   14.05    0.67
  15  -1  -4   13.12    0.69
 -15   1  -4   14.09    0.69
  15  -1  -4   13.62    0.68
  15   1  -4   14.39    0.72
  15   1  -4   14.31    0.70
 -15   1   4   13.94    0.71
  15   1  -4   13.73    0.70
  15  -1   4   14.05    0.69
  15   1  -4   13.31    0.67
  15   1  -4   13.39    0.69
  15   1  -4   14.01    0.69
  15   1  -4   13.75    0.67
  15   1  -4   14.22    0.71
  15   1  -4   13.73    0.71
  15  -1   4   14.00    0.67
  15  -1   4   14.38    0.69
  15   1  -4   13.15    0.69
 -15  -1  -4   14.72    0.72
  15   2   4   11.40    0.57
 -15  -2   4   12.14    0.59
  15   2   4   11.04    0.58
  15   2   4   11.55    0.56
 -15   2  -4   10.97    0.57
  15   2   4   12.08    0.59
 -15   2  -4   12.30    0.62
  15  -2  -4   11.50    0.59
  15  -2  -4   11.45    0.57
  15  -2  -4   12.35    0.57
  15   2   4   11.90    0.59
  15   2   4   11.68    0.58
  15   2   4    9.90    0.58
  15   2   4   11.20    0.55
  15   2   4   10.97    0.58
  15   2   4   11.58    0.57
 -15   2   4   11.70    0.60
  15   2  -4   12.03    0.59
  15   2  -4   11.48    0.56
  15   2  -4   11.56    0.58
  15  -2   4   10.49    0.57
  15   2  -4   12.07    0.59
  15  -2   4   10.71    0.59
  15   2  -4   11.37    0.58
  15   2  -4   11.36    0.58
  15   2  -4   10.84    0.55
 -15   2   4   10.87    0.56
 -15  -2  -4   11.70    0.60
  15   2  -4   10.79    0.61
  15   2  -4   11.25    0.58
  15  -2   4   10.99    0.57
  15   2  -4   10.86    0.59
  15   3   4   18.11    0.87
  15   3   4   18.18    0.86
  15   3   4   17.55    0.84
 -15   3  -4   16.58    0.90
  15   3   4   17.49    0.87
  15  -3  -4   16.94    0.85
 -15   3  -4   18.36    0.86
  15   3   4   17.46    0.84
  15   3   4   16.89    0.86
 -15  -3   4   18.07    0.87
  15  -3  -4   17.12    0.85
  15  -3  -4   18.25    0.88
  15   3   4   18.00    0.87
 -15   3  -4   16.84    0.90
  15   3   4   17.83    0.86
  15   3  -4   17.09    0.87
  15   3  -4   17.81    0.85
 -15  -3  -4   17.36    0.88
  15   3  -4   18.33    0.87
  15   3  -4   18.03    0.84
  15  -3   4   17.97    0.85
  15   3  -4   18.02    0.87
  15  -3   4   16.39    0.87
 -15   3   4   17.65    0.85
 -15   3   4   17.93    0.89
  15   3  -4   17.28    0.86
  15  -3   4   17.22    0.85
  15   3  -4   18.50    0.88
  15   4   4    6.74    0.35
  15   4   4    5.87    1.08
  15   4   4    6.82    0.36
  15   4   4    6.87    0.37
  15  -4  -4    6.79    0.35
  15   4   4    5.34    0.50
  15  -4  -4    6.41    0.37
 -15   4  -4    6.45    0.36
  15   4   4    6.29    0.36
  15   4   4    7.74    0.93
  15  -4  -4    6.48    1.31
 -15  -4   4    6.21    0.37
 -15   4  -4    5.65    0.42
  15   4   4    6.24    0.35
  15   4   4    6.61    0.33
 -15   4  -4    5.71    1.11
  15   4  -4    6.11    0.36
  15   4  -4    5.91    0.37
  15   4  -4    5.83    0.99
  15   4  -4    6.65    0.33
  15   4  -4    6.80    0.37
  15  -4   4    6.76    0.34
 -15   4   4    6.16    0.38
  15   4  -4    6.90    0.38
  15   4  -4    4.45    1.11
 -15   4   4    6.81    0.35
  15   4  -4    6.37    0.77
  15   4  -4    6.14    0.38
  15  -4   4    6.16    0.37
  15  -4   4    4.79    0.98
  15  -4   4    5.95    0.35
  15   4  -4    6.65    0.36
  15   4  -4    6.95    1.53
  15   4  -4    6.78    0.34
  15   4  -4    5.76    0.53
  15   5   4    0.90    0.10
  15  -5  -4    1.02    0.41
 -15   5  -4    1.02    0.14
  15   5   4    0.96    0.29
 -15   5  -4    1.06    0.13
 -15   5  -4    1.33    0.45
  15   5   4    0.70    0.10
  15   5   4    1.00    0.14
  15   5   4    0.70    0.37
  15  -5  -4    0.98    0.11
  15   5   4    0.75    0.08
  15   5  -4    1.11    0.13
  15   5  -4    0.86    0.48
 -15   5   4    0.90    0.10
 -15   5   4    1.08    0.46
  15   5  -4    0.81    0.10
  15  -5   4    0.98    0.10
  15   5  -4    1.05    0.43
  15   5  -4    0.88    0.09
  15   5  -4    0.78    0.29
  15  -5   4    0.54    0.32
 -15   6  -4    1.78    0.41
  15   6   4    1.68    0.17
  15  -6  -4    1.64    0.13
 -15   6  -4    1.48    0.15
  15  -6  -4    2.11    0.41
  15  -6   4    1.73    0.14
 -15   6   4    1.36    0.14
 -15   6   4    1.80    0.47
  15   6  -4    0.85    0.17
  15  -6   4    1.69    0.43
 -15   6   4    1.65    0.43
 -15   6   4    1.60    0.13
  15  -7  -4    0.54    0.25
 -15   7  -4    0.42    0.20
 -15   7   4    1.18    0.53
 -16   0  -4    2.89    0.19
  16   0  -4    2.94    0.28
  16   0  -4    2.90    0.20
  16   0   4    2.91    0.22
  16   0  -4    2.74    0.18
  16   0  -4    2.58    0.18
  16   0  -4    2.84    0.20
  16   0   4    2.98    0.18
  16   0  -4    2.77    0.22
  16   0   4    2.80    0.18
  16   0   4    2.70    0.20
  16   0   4    2.57    0.21
  16   0   4    2.61    0.20
 -16   0   4    2.60    0.21
 -16   0  -4    2.86    0.24
  16   0  -4    2.69    0.22
 -16   1  -4    7.19    0.41
  16  -1  -4    5.45    0.39
  16  -1  -4    6.70    0.36
  16  -1  -4    6.44    0.37
 -16   1  -4    7.17    0.36
  16  -1  -4    6.56    0.35
  16   1   4    7.06    0.38
  16   1   4    7.00    0.37
  16   1   4    6.78    0.35
  16   1   4    7.17    0.36
  16   1   4    6.98    0.37
  16   1   4    6.37    0.37
  16   1   4    6.59    0.38
 -16  -1   4    6.48    0.38
  16   1   4    6.42    0.38
  16  -1  -4    6.66    0.39
  16   1   4    6.64    0.35
  16  -1  -4    6.60    0.37
 -16   1   4    6.67    0.39
  16  -1   4    6.78    0.37
  16   1  -4    7.06    0.35
  16   1  -4    6.68    0.35
  16   1  -4    7.37    0.40
 -16  -1  -4    7.23    0.41
  16   1  -4    5.96    0.37
  16   1  -4    6.67    0.39
  16   1  -4    6.95    0.38
  16   1  -4    6.40    0.38
  16  -1   4    6.34    0.35
  16   1  -4    7.15    0.38
  16   1  -4    7.16    0.37
  16  -1   4    6.40    0.37
 -16   2  -4    0.16    0.08
  16  -2  -4    0.18    0.07
 -16   2  -4    0.15    0.12
  16   2   4    0.12    0.08
  16   2   4    0.16    0.07
  16   2   4    0.06    0.06
  16   2   4    0.09    0.06
 -16  -2   4    0.11    0.09
  16  -2  -4    0.08    0.07
  16   2   4    0.08    0.07
  16   2   4    0.20    0.08
  16   2   4    0.11    0.05
  16  -2  -4    0.14    0.09
  16   2   4    0.11    0.08
  16   2   4    0.10    0.10
  16  -2   4    0.16    0.08
  16   2  -4    0.16    0.08
  16   2  -4    0.19    0.09
  16   2  -4    0.11    0.09
  16  -2   4    0.19    0.07
 -16  -2  -4    0.11    0.10
  16   2  -4    0.06    0.06
  16   2  -4    0.12    0.08
  16   2  -4    0.04    0.07
  16   2  -4    0.08    0.11
  16   2  -4    0.10    0.07
 -16   2   4    0.10    0.08
  16   2  -4    0.07    0.05
  16   2  -4    0.27    0.08
 -16   2   4    0.09    0.09
  16   2  -4    0.16    0.08
  16   3   4    2.47    0.18
  16  -3  -4    2.11    0.17
  16   3   4    2.29    0.19
 -16   3  -4    2.28    0.25
  16   3   4    2.47    0.17
  16   3   4    2.39    0.19
  16  -3  -4    2.18    0.20
 -16  -3   4    2.49    0.19
  16   3   4    2.37    0.15
  16  -3  -4    2.39    0.18
 -16   3  -4    2.45    0.18
  16   3   4    2.36    0.19
  16   3   4    2.34    0.19
  16   3  -4    2.24    0.20
  16   3  -4    2.47    0.17
  16   3  -4    2.39    0.15
 -16   3   4    2.34    0.17
  16   3  -4    2.15    0.21
  16   3  -4    2.33    0.20
  16   3  -4    2.34    0.19
  16  -3   4    2.45    0.18
  16  -3   4    1.89    0.22
  16   3  -4    2.49    0.19
  16  -3   4    2.28    0.18
 -16   3   4    2.34    0.21
 -16  -3  -4    2.11    0.23
  16   3  -4    2.38    0.19
  16  -4  -4    7.61    0.41
  16   4   4    7.53    0.45
  16   4   4    8.34    0.43
 -16   4  -4    7.50    1.11
  16   4   4    8.95    0.96
  16  -4  -4    7.89    0.87
  16   4   4    8.09    0.42
  16   4   4    8.10    0.39
 -16   4  -4    7.95    0.42
  16   4   4    8.81    0.97
  16   4   4    7.81    0.41
  16   4   4    6.72    0.67
 -16   4   4    8.00    0.98
  16  -4   4    6.57    0.87
  16  -4   4    8.33    0.41
  16   4  -4    7.59    0.41
  16   4  -4    7.90    0.42
  16   4  -4    8.15    0.43
  16   4  -4    7.40    1.45
  16   4  -4    7.80    1.06
 -16   4   4    7.96    0.41
  16   4  -4    7.52    0.46
  16   4  -4    7.80    0.73
  16   4  -4    7.99    0.44
  16   4  -4    8.25    0.40
  16   4  -4    8.50    0.93
  16   5   4    1.23    0.13
 -16   5  -4    1.34    0.14
  16  -5  -4    0.84    0.10
  16   5   4    1.29    0.30
 -16   5  -4    1.08    0.13
  16   5   4    1.34    0.10
  16   5   4    1.21    0.11
  16   5   4    1.29    0.15
  16  -5  -4    0.97    0.36
  16   5   4    0.69    0.32
 -16   5  -4    1.50    0.44
 -16   5  -4    0.66    0.47
  16  -5   4    0.88    0.36
 -16   5   4    0.89    0.36
  16   5  -4    1.14    0.12
  16   5  -4    1.22    0.16
 -16   5   4    1.46    0.12
  16   5  -4    1.32    0.11
  16   5  -4    1.19    0.38
  16   5  -4    1.79    0.57
 -16   5   4    1.30    0.13
  16  -5   4    1.47    0.12
  16   5  -4    1.36    0.32
  16   5  -4    1.12    0.12
 -16   5   4    0.78    0.37
  16   6   4    0.31    0.11
  16  -6  -4    0.24    0.19
 -16   6  -4    0.21    0.20
 -16   6   4    0.21    0.20
  16   6  -4    0.20    0.22
 -16   6   4    0.09    0.21
  16  -6   4    0.36    0.24
  17   0  -4    1.45    0.15
  17   0  -4    1.40    0.12
  17   0   4    0.95    0.12
 -17   0  -4    1.15    0.12
 -17   0   4    1.11    0.14
  17   0   4    1.33    0.11
  17   0   4    1.22    0.13
 -17   0  -4    1.52    0.17
  17   0  -4    1.52    0.14
  17   0   4    1.16    0.13
  17   0  -4    1.50    0.13
  17   0  -4    1.23    0.16
  17   0   4    1.04    0.13
  17   0   4    1.23    0.12
  17   1   4    4.60    0.31
  17   1   4    4.79    0.30
 -17   1  -4    4.67    0.33
  17   1   4    4.93    0.29
 -17   1  -4    5.10    0.27
  17   1   4    5.07    0.29
  17  -1  -4    4.29    0.28
  17  -1  -4    4.60    0.28
  17  -1  -4    4.58    0.30
  17   1   4    5.09    0.26
 -17  -1   4    4.34    0.29
  17  -1  -4    4.89    0.30
  17  -1  -4    5.20    0.28
  17   1   4    4.78    0.27
 -17  -1  -4    5.10    0.32
  17   1  -4    5.05    0.29
  17  -1   4    4.59    0.28
 -17  -1  -4    4.70    0.27
  17  -1   4    5.08    0.26
  17   1  -4    4.81    0.29
  17   1  -4    4.45    0.31
  17  -1   4    4.90    0.29
  17   1  -4    4.37    0.35
 -17   1   4    4.02    0.32
  17   1  -4    4.92    0.27
  17   1  -4    5.10    0.27
  17   1  -4    4.51    0.29
  17   2   4    0.09    0.07
  17   2   4    0.09    0.07
  17   2   4    0.05    0.22
 -17  -2   4    0.09    0.09
  17   2   4    0.03    0.07
  17   2   4    0.02    0.06
  17   2   4    0.34    0.08
 -17   2  -4    0.11    0.08
  17   2   4    0.05    0.06
[truncated: 1,176,565 more chars]
