# Supplementary material for: [2-Chloro-3-nitro-5-(tri­fluoro­meth­yl)phen­yl](piperidin-1-yl)methanone: structural characterization of a side product in benzo­thia­zinone synthesis
Source: Acta Crystallogr E Crystallogr Commun. 2020 Aug 11;76(Pt 9):1442–6. doi: 10.1107/S2056989020010658 (PMC7472761; doi:10.1107/S2056989020010658)
Supplement: Supplementary file 2 [file e-76-01442-Isup2.hkl]

data_I                                                                          
_shelx_title ' 12112sad_Pbca_a.res in Pbca'                                     
_shelx_refln_list_code          4                                               
_shelx_F_calc_maximum      226.05                                               
_exptl_crystal_F_000      1376.00                                               
_reflns_d_resolution_high  0.8099                                               
                                                                                
loop_                                                                           
 _space_group_symop_operation_xyz                                               
 'x, y, z'                                                                      
 '-x+1/2, -y, z+1/2'                                                            
 '-x, y+1/2, -z+1/2'                                                            
 'x+1/2, -y+1/2, -z'                                                            
 '-x, -y, -z'                                                                   
 'x-1/2, y, -z-1/2'                                                             
 'x, -y-1/2, z-1/2'                                                             
 '-x-1/2, y-1/2, z'                                                             
                                                                                
_cell_length_a    18.0904                                                       
_cell_length_b     7.8971                                                       
_cell_length_c    19.8043                                                       
_cell_angle_alpha  90.000                                                       
_cell_angle_beta   90.000                                                       
_cell_angle_gamma  90.000                                                       
                                                                                
_shelx_F_squared_multiplier     1.000                                           
                                                                                
loop_                                                                           
 _refln_index_h                                                                 
 _refln_index_k                                                                 
 _refln_index_l                                                                 
 _refln_F_squared_calc                                                          
 _refln_F_squared_meas                                                          
 _refln_F_squared_sigma                                                         
 _refln_observed_status                                                         
   2   0   0        842.29        879.96        37.08 o                         
   6   0   0          9.76         23.81         1.58 o                         
   8   0   0       3160.41       3510.31       115.08 o                         
  10   0   0       9025.60       8006.61       129.59 o                         
  12   0   0         27.47         15.63         1.45 o                         
  14   0   0       1655.61       1689.60        41.28 o                         
  16   0   0        122.85        114.01         3.09 o                         
  18   0   0        298.31        257.00         5.92 o                         
  20   0   0        436.53        503.32        29.19 o                         
  22   0   0        811.24        465.35        38.01 o                         
   2   1   0       7444.03       7152.78       124.10 o                         
   4   1   0      12808.35      11766.80       203.98 o                         
   6   1   0      51100.46      47911.35       895.97 o                         
   8   1   0       3413.97       3517.01        51.29 o                         
  10   1   0       3055.33       2925.44        37.51 o                         
  12   1   0         47.51         62.80         1.81 o                         
  14   1   0       1121.35       1152.63        19.62 o                         
  16   1   0        667.90        640.00         7.77 o                         
  18   1   0        294.56        295.12         5.82 o                         
  20   1   0         95.14        114.99         3.33 o                         
  22   1   0          7.90          5.73         5.05 o                         
   2   2   0         25.35         25.37         1.10 o                         
   4   2   0       6516.17       5890.81       110.04 o                         
   6   2   0       6735.90       6890.61       129.07 o                         
   8   2   0       5453.51       5784.01        80.00 o                         
  10   2   0       6351.50       5970.83        76.07 o                         
  12   2   0        146.47        117.52         2.45 o                         
  14   2   0        332.74        346.38         4.81 o                         
  16   2   0        881.84        944.43        11.82 o                         
  18   2   0         63.71         62.48         1.77 o                         
  20   2   0         12.87         17.61         1.12 o                         
   2   3   0         18.78         21.86         1.44 o                         
   4   3   0       9991.53       9597.00       233.86 o                         
   6   3   0      31551.50      29804.14       378.13 o                         
   8   3   0        378.81        461.10         6.82 o                         
  10   3   0       8980.26       9100.91       139.16 o                         
  12   3   0       1106.38       1146.14        18.39 o                         
  14   3   0        550.89        669.23         8.60 o                         
  16   3   0       2810.18       2992.05        40.12 o                         
  18   3   0        135.59        123.61         3.74 o                         
  20   3   0       1075.33       1135.12        30.86 o                         
   0   4   0      25176.02      25156.19       557.67 o                         
   2   4   0         14.41         34.43         1.20 o                         
   4   4   0        544.43        710.10        10.13 o                         
   6   4   0        428.80        425.24         7.10 o                         
   8   4   0        553.52        662.42        10.00 o                         
  10   4   0        639.74        587.11        10.74 o                         
  12   4   0         80.25        115.01         2.63 o                         
  14   4   0         96.12        100.15         2.27 o                         
  16   4   0       1133.82       1218.58        19.04 o                         
  18   4   0         59.70         66.05         2.30 o                         
  20   4   0        143.39        144.55         5.71 o                         
   2   5   0        262.97        422.55         6.77 o                         
   4   5   0         47.42         25.49         1.36 o                         
   6   5   0        969.83        982.28        19.98 o                         
   8   5   0          9.92         10.06         1.89 o                         
  10   5   0       2234.11       2235.05        34.97 o                         
  12   5   0        700.87        760.46        12.74 o                         
  14   5   0        481.43        488.45         8.60 o                         
  16   5   0       1363.04       1594.66        26.48 o                         
  18   5   0         23.98         13.32         3.22 o                         
   0   6   0        135.74        194.40         7.89 o                         
   2   6   0          4.42          4.58         1.25 o                         
   4   6   0         35.10         40.77         2.12 o                         
   6   6   0        809.98        826.99        22.23 o                         
   8   6   0        121.27         98.42         2.93 o                         
  10   6   0         33.85         18.07         1.80 o                         
  12   6   0         23.05         55.63         3.83 o                         
  14   6   0         17.97         25.55         2.17 o                         
  16   6   0        223.52        158.02        14.84 o                         
   2   7   0       1033.02       1059.20        19.43 o                         
   4   7   0        383.19        361.37         8.28 o                         
   6   7   0       2976.98       2822.60        77.62 o                         
   8   7   0       2080.21       2103.88        47.35 o                         
  10   7   0        817.11        714.16        19.40 o                         
  12   7   0          2.20          4.59         1.75 o                         
  14   7   0          4.48          4.39         6.02 o                         
   0   8   0       2676.67       2737.49        89.93 o                         
   2   8   0        138.61        112.34         6.29 o                         
   4   8   0       1982.26       1957.51        68.35 o                         
   6   8   0         60.73         46.00         3.04 o                         
   8   8   0        231.29        224.31         7.76 o                         
  10   8   0        508.55        494.80        17.26 o                         
  12   8   0         20.20         16.93         5.73 o                         
   2   9   0          3.48         10.25         2.60 o                         
   4   9   0        416.39        268.27        21.99 o                         
   6   9   0        168.48        155.53        22.88 o                         
   8   9   0         32.81         34.60        13.64 o                         
   1   1   1          7.04         13.09         0.50 o                         
   2   1   1         32.68         34.03         1.29 o                         
   3   1   1       1093.16        991.38        12.79 o                         
   4   1   1      16159.15      14941.55       177.22 o                         
   5   1   1      20382.70      18607.20       228.12 o                         
   6   1   1       5192.85       4880.70        77.48 o                         
   7   1   1        156.37        154.34         2.96 o                         
   8   1   1        142.31        100.37         1.48 o                         
   9   1   1       8573.15       8536.79        72.47 o                         
  10   1   1       7757.79       8152.39        73.16 o                         
  11   1   1        106.74        110.15         1.60 o                         
  12   1   1       3602.54       3714.02        36.67 o                         
  13   1   1       1894.89       1981.38        19.94 o                         
  14   1   1         40.52         56.39         1.63 o                         
  15   1   1        480.94        496.19         4.01 o                         
  16   1   1       3785.64       3761.52        28.57 o                         
  17   1   1       1026.84       1013.43         8.64 o                         
  18   1   1        126.75        146.20         2.21 o                         
  19   1   1          0.54          2.68         0.69 o                         
  20   1   1       2411.37       2617.44        29.12 o                         
  21   1   1         62.36         61.10         3.67 o                         
  22   1   1        514.24        210.41        16.87 o                         
   0   2   1        590.35        722.00        11.99 o                         
   1   2   1      23070.46      21579.65       263.98 o                         
   2   2   1         38.59         61.31         1.13 o                         
   3   2   1       6855.52       6816.02        83.36 o                         
   4   2   1      22042.42      20818.63       255.22 o                         
   5   2   1       3268.81       3065.58        39.60 o                         
   6   2   1          3.99         38.12         1.16 o                         
   7   2   1        250.51        263.61         3.55 o                         
   8   2   1       4407.99       4327.85        44.53 o                         
   9   2   1        504.79        517.22         5.30 o                         
  10   2   1        833.76       1004.08         9.89 o                         
  11   2   1       2670.21       2669.71        24.42 o                         
  12   2   1         29.30         35.26         1.05 o                         
  13   2   1        578.98        581.40         6.71 o                         
  14   2   1          3.98          9.80         0.62 o                         
  15   2   1        709.34        749.77         6.64 o                         
  16   2   1         50.85         51.32         1.08 o                         
  17   2   1         26.59         37.08         0.90 o                         
  18   2   1        528.21        641.28         6.31 o                         
  19   2   1        177.31        195.18         2.37 o                         
  20   2   1       1518.21       1613.46        16.76 o                         
  21   2   1         52.04         33.25         4.52 o                         
   1   3   1        778.83        731.60         9.03 o                         
   2   3   1       1876.85       1942.58        26.08 o                         
   3   3   1       3448.70       3463.55        44.28 o                         
   4   3   1       3392.26       3384.00        43.31 o                         
   5   3   1       6924.71       7064.58        68.99 o                         
   6   3   1       4934.86       4589.18        42.18 o                         
   7   3   1        443.28        464.75         4.56 o                         
   8   3   1       1279.26       1324.77        13.45 o                         
   9   3   1       1320.21       1399.73        14.58 o                         
  10   3   1         25.06         32.61         1.90 o                         
  11   3   1         77.81         90.44         1.62 o                         
  12   3   1        151.81        151.71         2.23 o                         
  13   3   1        151.80        145.78         1.74 o                         
  14   3   1        282.11        270.34         2.93 o                         
  15   3   1        222.86        253.31         2.81 o                         
  16   3   1       1021.43       1106.76        10.44 o                         
  17   3   1         17.91         17.63         0.92 o                         
  18   3   1        172.60        190.54         2.67 o                         
  19   3   1        114.72        129.34         2.09 o                         
  20   3   1         48.50         42.60         2.97 o                         
  21   3   1          6.25          4.92         1.13 o                         
   0   4   1      12199.46      11860.11       171.59 o                         
   1   4   1        263.86        281.71         3.44 o                         
   2   4   1       2128.87       2138.74        20.33 o                         
   3   4   1        558.34        521.66         5.36 o                         
   4   4   1       1638.51       1525.50        15.33 o                         
   5   4   1        211.41        219.51         2.81 o                         
   6   4   1        260.55        248.47         3.17 o                         
   7   4   1       1017.79        959.27         9.94 o                         
   8   4   1        691.82        641.00         7.22 o                         
   9   4   1        136.10        152.51         2.70 o                         
  10   4   1        988.87        934.37        11.50 o                         
  11   4   1        401.62        451.29         5.81 o                         
  12   4   1         46.46         42.95         1.26 o                         
  13   4   1          5.50          9.25         1.01 o                         
  14   4   1        419.32        472.96         4.94 o                         
  15   4   1         47.45         64.01         1.31 o                         
  16   4   1         57.40         71.11         1.70 o                         
  17   4   1        208.88        210.14         3.53 o                         
  18   4   1          9.23         17.55         0.90 o                         
  19   4   1         77.04         73.83         4.11 o                         
  20   4   1          5.27          6.09         1.17 o                         
   1   5   1        138.53        114.11         1.96 o                         
   2   5   1         68.62         71.02         1.45 o                         
   3   5   1        224.68        253.01         3.39 o                         
   4   5   1       1408.71       1356.32        16.91 o                         
   5   5   1       2383.09       2453.43        33.35 o                         
   6   5   1         26.90         29.80         1.61 o                         
   7   5   1         17.81         17.37         1.28 o                         
   8   5   1       1499.93       1564.70        26.48 o                         
   9   5   1        158.57        206.16         3.34 o                         
  10   5   1        210.56        187.58         2.89 o                         
  11   5   1        146.79        141.22         2.37 o                         
  12   5   1        151.92        156.47         2.54 o                         
  13   5   1        545.87        533.37         6.18 o                         
  14   5   1          0.68          2.27         0.85 o                         
  15   5   1          3.16          2.68         0.91 o                         
  16   5   1         98.20        109.89         2.25 o                         
  17   5   1          0.02          2.75         0.87 o                         
  18   5   1        208.45        136.43         8.32 o                         
  19   5   1          0.19          0.57         2.06 o                         
   0   6   1       7461.26       6906.49       184.45 o                         
   1   6   1        247.20        239.63         3.67 o                         
   2   6   1          1.89          3.67         0.86 o                         
   3   6   1        231.64        221.68         5.07 o                         
   4   6   1        378.55        353.98         5.24 o                         
   5   6   1        108.56        117.84         2.51 o                         
   6   6   1        189.74        211.60         3.37 o                         
   7   6   1        504.94        476.26         5.92 o                         
   8   6   1        298.85        262.68         3.97 o                         
   9   6   1         22.33         29.05         1.34 o                         
  10   6   1        637.92        711.30         8.95 o                         
  11   6   1        195.42        179.10         3.00 o                         
  12   6   1        925.33        970.64        15.02 o                         
  13   6   1          1.31          2.01         1.30 o                         
  14   6   1        560.48        661.55        11.56 o                         
  15   6   1          8.00          8.88         1.33 o                         
  16   6   1         43.25         44.39         6.45 o                         
  17   6   1          1.39          2.19         4.33 o                         
   1   7   1          1.58          2.37         0.92 o                         
   2   7   1        324.90        311.17         4.47 o                         
   3   7   1         39.05         25.34         1.40 o                         
   4   7   1         10.44         24.41         1.60 o                         
   5   7   1         51.49         51.95         1.79 o                         
   6   7   1       1056.73       1009.28        12.65 o                         
   7   7   1         64.01         40.74         1.41 o                         
   8   7   1        278.12        334.44         6.34 o                         
   9   7   1         13.79         17.91         1.15 o                         
  10   7   1          6.39          8.51         0.98 o                         
  11   7   1        148.79        156.51         3.12 o                         
  12   7   1         64.93         81.54         3.29 o                         
  13   7   1        112.20        107.58         5.53 o                         
  14   7   1        272.56        255.73        14.66 o                         
  15   7   1         32.31         40.71         7.73 o                         
   0   8   1          5.02         14.14         1.99 o                         
   1   8   1        389.67        425.46         7.75 o                         
   2   8   1         29.53         52.41         2.32 o                         
   3   8   1        440.89        513.60        11.76 o                         
   4   8   1         41.89         56.17         2.39 o                         
   5   8   1        406.66        446.36        12.51 o                         
   6   8   1        605.65        575.03         8.84 o                         
   7   8   1        138.21        151.37         4.07 o                         
   8   8   1          0.54          4.03         0.87 o                         
   9   8   1        190.56        191.24         4.53 o                         
  10   8   1        421.82        447.60        13.87 o                         
  11   8   1          3.80          3.27         3.66 o                         
  12   8   1         98.73         82.62         7.95 o                         
   1   9   1         99.85         83.67         4.89 o                         
   2   9   1        609.84        703.65        32.43 o                         
   3   9   1         17.68         22.29         2.65 o                         
   4   9   1        477.34        372.49        22.00 o                         
   5   9   1        456.04        405.00        22.51 o                         
   6   9   1        108.75        125.84         8.86 o                         
   7   9   1         28.79         24.41         3.71 o                         
   8   9   1         17.16         12.95         1.83 o                         
   2   0   2       2081.57       1976.00        45.32 o                         
   3   0   2       2343.79       2198.40        45.24 o                         
   4   0   2        362.68        369.41         7.42 o                         
   5   0   2       9543.95       8674.34       151.07 o                         
   6   0   2        781.54        817.31        15.94 o                         
   7   0   2       4421.91       4005.52        87.61 o                         
   8   0   2       5467.65       5402.97        71.60 o                         
   9   0   2        624.88        539.00         6.87 o                         
  10   0   2        555.44        525.08         6.81 o                         
  11   0   2        537.93        411.91         6.15 o                         
  12   0   2       1006.65        939.82        12.24 o                         
  13   0   2        259.87        283.81         4.88 o                         
  14   0   2       1070.01       1039.85        17.79 o                         
  15   0   2        352.31        431.27         5.33 o                         
  16   0   2       1466.29       1501.95        17.76 o                         
  17   0   2       1878.77       2092.28        26.15 o                         
  18   0   2       1026.78       1113.24        14.16 o                         
  19   0   2        113.14         96.04         2.40 o                         
  20   0   2          8.18          5.41         1.32 o                         
  21   0   2        639.06        461.71        29.80 o                         
  22   0   2        118.81         65.63        15.84 o                         
   1   1   2       1141.81       1077.02        14.41 o                         
   2   1   2       7955.55       7165.98        91.41 o                         
   3   1   2       4397.89       4358.20        62.23 o                         
   4   1   2       6763.05       6130.89        75.14 o                         
   5   1   2       3761.19       3858.23        51.75 o                         
   6   1   2       1360.13       1353.24        19.19 o                         
   7   1   2       3868.39       3920.79        54.51 o                         
   8   1   2        625.19        629.50         6.43 o                         
   9   1   2        193.64        224.47         2.56 o                         
  10   1   2       3353.06       3427.07        32.34 o                         
  11   1   2       1938.84       2016.52        19.30 o                         
  12   1   2          2.57          8.16         0.75 o                         
  13   1   2       1304.66       1376.26        18.02 o                         
  14   1   2          0.12          2.29         0.58 o                         
  15   1   2        109.90         95.95         1.34 o                         
  16   1   2        105.93        118.76         1.51 o                         
  17   1   2        786.14        827.21         7.28 o                         
  18   1   2        150.21        146.82         2.30 o                         
  19   1   2        172.82        193.89         3.18 o                         
  20   1   2         23.81         19.43         0.90 o                         
  21   1   2         66.84         36.95         5.97 o                         
  22   1   2         18.13         17.42         4.70 o                         
   0   2   2        168.82        212.69         4.43 o                         
   1   2   2       4072.26       3994.16        47.26 o                         
   2   2   2        289.24        293.73         3.75 o                         
   3   2   2       7074.93       6626.67        75.75 o                         
   4   2   2       2532.97       2463.51        30.39 o                         
   5   2   2          1.11          4.63         0.74 o                         
   6   2   2          2.11          6.68         0.69 o                         
   7   2   2        746.94        648.54         7.70 o                         
   8   2   2       1764.00       1665.51        16.97 o                         
   9   2   2        348.57        337.98         3.90 o                         
  10   2   2        249.13        314.52         3.66 o                         
  11   2   2        391.53        327.07         3.92 o                         
  12   2   2          8.23         12.53         0.73 o                         
  13   2   2        140.37        137.43         2.21 o                         
  14   2   2        369.46        366.83         3.46 o                         
  15   2   2          3.51          7.84         0.74 o                         
  16   2   2        157.86        184.70         2.22 o                         
  17   2   2        319.78        368.14         3.51 o                         
  18   2   2       1153.07       1328.07        12.39 o                         
  19   2   2         34.58         55.64         1.64 o                         
  20   2   2        181.33        229.27         3.00 o                         
  21   2   2        323.60        355.44         9.12 o                         
   1   3   2        159.40        117.24         2.22 o                         
   2   3   2       5973.44       5917.99        72.48 o                         
   3   3   2        583.26        460.13         6.92 o                         
   4   3   2       8353.92       8141.74        90.36 o                         
   5   3   2          7.64         10.02         0.57 o                         
   6   3   2        192.37        191.07         2.27 o                         
   7   3   2        966.23        996.39         9.59 o                         
   8   3   2        196.95        184.23         2.41 o                         
   9   3   2        468.25        450.03         5.26 o                         
  10   3   2        905.37        982.81        10.22 o                         
  11   3   2        919.64        904.37         9.98 o                         
  12   3   2        578.08        561.11         7.46 o                         
  13   3   2       1113.46       1152.94        10.07 o                         
  14   3   2          4.62          6.86         0.65 o                         
  15   3   2        104.10         93.96         1.52 o                         
  16   3   2         69.19         81.81         1.47 o                         
  17   3   2       1644.80       1809.09        17.73 o                         
  18   3   2        163.62        166.74         2.31 o                         
  19   3   2         51.16         68.29         1.36 o                         
  20   3   2          7.48         10.40         1.33 o                         
  21   3   2         85.80         89.93         5.68 o                         
   0   4   2       1078.55       1234.61        16.94 o                         
   1   4   2       3152.55       3055.85        39.20 o                         
   2   4   2        868.40        824.22        10.61 o                         
   3   4   2       1745.09       1819.53        18.19 o                         
   4   4   2       4118.19       3751.83        35.38 o                         
   5   4   2        150.01        148.27         1.93 o                         
   6   4   2        907.03        895.36        10.41 o                         
   7   4   2        399.76        475.24         5.38 o                         
   8   4   2         64.24         84.28         1.61 o                         
   9   4   2        770.33        734.23         8.48 o                         
  10   4   2         10.33         17.54         1.08 o                         
  11   4   2          0.96          3.14         0.67 o                         
  12   4   2       1137.55       1092.52        10.30 o                         
  13   4   2        264.64        255.79         2.95 o                         
  14   4   2         17.20         21.77         0.87 o                         
  15   4   2        116.09        103.92         1.82 o                         
  16   4   2         57.88         64.09         1.99 o                         
  17   4   2        157.18        197.92         2.99 o                         
  18   4   2         50.26         65.05         1.53 o                         
  19   4   2        342.66        373.78        10.47 o                         
  20   4   2          0.60          1.07         1.01 o                         
   1   5   2         44.12         46.90         1.23 o                         
   2   5   2       2530.64       2201.72        24.42 o                         
   3   5   2       1267.75       1286.65        14.60 o                         
   4   5   2        762.04        730.19         8.42 o                         
   5   5   2       3505.07       3335.08        38.59 o                         
   6   5   2          8.99         15.83         1.16 o                         
   7   5   2         12.26         21.92         1.76 o                         
   8   5   2       1816.28       1883.24        31.46 o                         
   9   5   2       1320.28       1352.35        14.84 o                         
  10   5   2        587.58        567.22         6.70 o                         
  11   5   2         19.54         23.57         0.96 o                         
  12   5   2       1306.08       1329.49        13.62 o                         
  13   5   2        697.13        697.14         8.01 o                         
  14   5   2          1.47          2.02         0.93 o                         
  15   5   2          4.08          4.88         0.94 o                         
  16   5   2         15.77         14.88         0.99 o                         
  17   5   2       1176.00       1203.02        14.54 o                         
  18   5   2          0.64          1.24         1.65 o                         
  19   5   2        401.71        272.85        26.77 o                         
   0   6   2         56.58         49.72         2.39 o                         
   1   6   2        557.86        549.24         7.87 o                         
   2   6   2       2115.50       2120.08        28.92 o                         
   3   6   2         69.97         69.55         2.39 o                         
   4   6   2        275.18        258.84         3.75 o                         
   5   6   2        177.88        191.00         3.17 o                         
   6   6   2       1061.68       1028.52        18.58 o                         
   7   6   2        223.92        272.03         3.92 o                         
   8   6   2        135.72        142.21         2.49 o                         
   9   6   2       1254.65       1267.99        15.80 o                         
  10   6   2         72.95         75.56         2.03 o                         
  11   6   2       1656.01       1628.82        19.92 o                         
  12   6   2        425.85        441.34        10.56 o                         
  13   6   2         38.21         43.48         1.76 o                         
  14   6   2        153.53        156.07         4.66 o                         
  15   6   2        571.02        564.54         9.50 o                         
  16   6   2          0.53          3.29         4.38 o                         
  17   6   2        133.88        108.41         9.43 o                         
   1   7   2        151.34        134.90         2.24 o                         
   2   7   2        480.56        421.88         5.88 o                         
   3   7   2         23.41         26.74         1.37 o                         
   4   7   2         55.73         75.78         2.21 o                         
   5   7   2         28.55         38.36         2.61 o                         
   6   7   2        130.44        114.70         2.35 o                         
   7   7   2         25.37         33.98         1.22 o                         
   8   7   2       2705.54       2814.43        35.54 o                         
   9   7   2        123.42        164.79         3.26 o                         
  10   7   2         11.38         18.70         1.13 o                         
  11   7   2        174.71        167.92         3.28 o                         
  12   7   2        361.98        382.57         6.99 o                         
  13   7   2        252.60        297.32        10.53 o                         
  14   7   2         37.52         49.30         6.10 o                         
  15   7   2        122.53         85.62         9.21 o                         
   0   8   2        687.86        614.28        26.41 o                         
   1   8   2        127.97        140.71         4.64 o                         
   2   8   2          0.60          7.69         1.55 o                         
   3   8   2         35.89         49.50         3.71 o                         
   4   8   2       1395.84       1513.50        28.21 o                         
   5   8   2        125.57        123.18         3.41 o                         
   6   8   2          0.85          6.37         1.01 o                         
   7   8   2        417.57        493.01        10.04 o                         
   8   8   2        410.40        422.70         6.39 o                         
   9   8   2         57.79         56.31         1.67 o                         
  10   8   2        568.48        536.02        21.87 o                         
  11   8   2        898.31        569.90        24.95 o                         
  12   8   2          4.81          6.21         3.81 o                         
   1   9   2        160.51        146.41         5.12 o                         
   2   9   2        189.31        178.23         7.95 o                         
   3   9   2         26.86         29.00         2.54 o                         
   4   9   2        569.35        561.64        17.77 o                         
   5   9   2         57.30         68.50         4.47 o                         
   6   9   2         37.90         33.81         2.88 o                         
   7   9   2          3.00          2.13         1.31 o                         
   8   9   2        159.70         94.73         9.52 o                         
   1   1   3      12561.77      11979.75       165.79 o                         
   2   1   3      48933.59      43892.07      2558.92 o                         
   3   1   3       7962.76       7127.21        87.50 o                         
   4   1   3        146.94        125.49         1.94 o                         
   5   1   3      34986.81      31856.12       404.59 o                         
   6   1   3        708.42        752.69        10.49 o                         
   7   1   3         62.89         54.31         1.45 o                         
   8   1   3       5420.56       5061.88        48.46 o                         
   9   1   3      11773.36      11286.50       103.09 o                         
  10   1   3       1592.95       1591.94        15.05 o                         
  11   1   3         87.21         95.77         1.48 o                         
  12   1   3       1134.09       1186.95        12.18 o                         
  13   1   3        581.97        597.87         6.54 o                         
  14   1   3        886.16        912.68         8.12 o                         
  15   1   3       1264.10       1233.55         9.93 o                         
  16   1   3         86.11         65.31         1.16 o                         
  17   1   3        894.99        922.75         8.47 o                         
  18   1   3        192.07        221.17         3.06 o                         
  19   1   3       1525.67       1571.85        17.11 o                         
  20   1   3        120.51        145.54         2.26 o                         
  21   1   3        227.31        166.14        11.01 o                         
  22   1   3         17.78         38.49        13.64 o                         
   0   2   3      23575.99      21811.81       490.90 o                         
   1   2   3       9031.24       8528.96       118.00 o                         
   2   2   3       1208.28       1193.64        15.29 o                         
   3   2   3         92.78         87.42         1.43 o                         
   4   2   3      12453.02      12456.82       172.31 o                         
   5   2   3        733.64        835.80        11.59 o                         
   6   2   3        659.92        673.71         9.55 o                         
   7   2   3        119.93        119.26         1.75 o                         
   8   2   3       8923.73       9127.57        83.49 o                         
   9   2   3       3020.25       3032.97        29.98 o                         
  10   2   3        124.71        136.34         2.00 o                         
  11   2   3       3701.04       3731.16        37.72 o                         
  12   2   3        966.37       1097.74        11.39 o                         
  13   2   3       2184.68       2314.94        26.29 o                         
  14   2   3       1411.31       1416.40        11.69 o                         
  15   2   3        422.40        420.38         3.99 o                         
  16   2   3       2701.41       2817.74        24.32 o                         
  17   2   3        248.63        246.99         2.59 o                         
  18   2   3       1357.12       1410.63        15.49 o                         
  19   2   3        509.99        528.11         5.63 o                         
  20   2   3          8.16          6.38         0.73 o                         
  21   2   3         40.37         21.73         2.90 o                         
   1   3   3       4111.71       3953.60        52.48 o                         
   2   3   3       2561.19       2480.87        33.19 o                         
   3   3   3          1.40          5.31         1.19 o                         
   4   3   3        676.41        569.13         6.47 o                         
   5   3   3        352.31        262.78         3.18 o                         
   6   3   3        547.20        593.50         5.99 o                         
   7   3   3       3466.20       3453.64        36.25 o                         
   8   3   3        158.34        179.06         2.42 o                         
   9   3   3       2166.39       2138.72        23.01 o                         
  10   3   3       4068.44       4175.15        45.49 o                         
  11   3   3        205.39        248.16         3.69 o                         
  12   3   3        306.71        311.01         4.79 o                         
  13   3   3        597.66        601.89         5.54 o                         
  14   3   3         99.23         96.65         1.49 o                         
  15   3   3       1825.86       1852.49        16.48 o                         
  16   3   3         49.62         67.24         1.29 o                         
  17   3   3         12.17         14.69         0.88 o                         
  18   3   3         27.84         23.81         0.89 o                         
  19   3   3        417.38        430.34         4.53 o                         
  20   3   3        591.09        386.06        13.97 o                         
  21   3   3         26.27         32.76         2.72 o                         
   0   4   3       1525.75       1458.18        23.73 o                         
   1   4   3       9992.93       9318.11       110.71 o                         
   2   4   3        233.90        228.42         2.77 o                         
   3   4   3       2924.72       2765.62        27.39 o                         
   4   4   3       1154.93       1113.40        11.14 o                         
   5   4   3       2201.32       2138.11        19.67 o                         
   6   4   3        124.19        133.55         1.83 o                         
   7   4   3       2171.82       1976.56        19.42 o                         
   8   4   3       4012.54       3928.03        38.80 o                         
   9   4   3       1446.89       1432.72        16.67 o                         
  10   4   3        293.18        308.60         4.41 o                         
  11   4   3        804.87        754.29         7.45 o                         
  12   4   3         74.70         73.54         1.47 o                         
  13   4   3        176.48        190.58         2.31 o                         
  14   4   3         55.71         61.19         1.32 o                         
  15   4   3        988.03        961.23         9.87 o                         
  16   4   3        483.98        510.20         6.34 o                         
  17   4   3        364.42        441.15         5.47 o                         
  18   4   3        155.04        177.63         2.75 o                         
  19   4   3          2.09          2.86         1.59 o                         
  20   4   3         96.92        108.41         3.24 o                         
   1   5   3         75.43         92.76         1.75 o                         
   2   5   3       1357.89       1430.09        15.73 o                         
   3   5   3         39.71         40.83         1.18 o                         
   4   5   3         37.94         42.75         1.29 o                         
   5   5   3        459.64        526.64         6.42 o                         
   6   5   3         26.61         18.01         0.97 o                         
   7   5   3        122.15        129.54         2.61 o                         
   8   5   3        260.65        286.50         5.20 o                         
   9   5   3        148.78        128.79         2.32 o                         
  10   5   3        157.60        143.00         2.38 o                         
  11   5   3        711.73        751.68         7.61 o                         
  12   5   3        606.40        605.26         6.44 o                         
  13   5   3         34.60         54.08         1.70 o                         
  14   5   3        736.61        752.36        10.44 o                         
  15   5   3         70.65         65.95         1.72 o                         
  16   5   3        127.60        119.78         2.65 o                         
  17   5   3         12.65         16.21         0.96 o                         
  18   5   3         55.39         38.87         2.80 o                         
   0   6   3         15.23         19.29         2.75 o                         
   1   6   3       2517.48       2454.63        57.37 o                         
   2   6   3         74.76        100.64         2.92 o                         
   3   6   3       2509.05       2493.91        38.57 o                         
   4   6   3          3.58          5.94         1.07 o                         
   5   6   3        363.52        335.64         4.40 o                         
   6   6   3        453.13        447.44         5.85 o                         
   7   6   3        313.90        353.88         4.67 o                         
   8   6   3       1013.93        951.63        10.69 o                         
   9   6   3        104.47         81.47         1.96 o                         
  10   6   3         25.59         24.63         1.27 o                         
  11   6   3        661.77        738.40         9.85 o                         
  12   6   3        340.54        340.41         8.07 o                         
  13   6   3        256.47        242.54         4.78 o                         
  14   6   3         23.76         29.05         1.66 o                         
  15   6   3        521.68        557.34        15.31 o                         
  16   6   3        173.89        133.27        11.35 o                         
  17   6   3        220.07        172.21        17.62 o                         
   1   7   3       1416.20       1472.45        16.09 o                         
   2   7   3        160.55        192.10         3.05 o                         
   3   7   3         26.06         29.79         1.34 o                         
   4   7   3        222.46        232.45         4.24 o                         
   5   7   3       1965.43       2094.50        25.52 o                         
   6   7   3        205.07        227.06         3.43 o                         
   7   7   3        456.50        473.70         5.77 o                         
   8   7   3         48.63         63.50         1.82 o                         
   9   7   3       1599.74       1587.91        23.36 o                         
  10   7   3        336.47        361.42         5.24 o                         
  11   7   3        516.61        548.50         8.43 o                         
  12   7   3        145.65        154.67         4.60 o                         
  13   7   3        175.68        176.95         5.07 o                         
  14   7   3          4.57          6.08         4.43 o                         
  15   7   3        120.74        104.76        12.86 o                         
   0   8   3        760.23        836.10        18.57 o                         
   1   8   3        202.90        181.81         3.73 o                         
   2   8   3         65.33         76.44         3.68 o                         
   3   8   3         41.59         50.00         2.73 o                         
   4   8   3        372.04        431.78         9.75 o                         
   5   8   3         16.28         11.47         1.25 o                         
   6   8   3        264.34        277.64         6.75 o                         
   7   8   3        143.38        122.41         2.62 o                         
   8   8   3        200.58        197.11         4.56 o                         
   9   8   3         13.63         16.99         0.96 o                         
  10   8   3          0.11          2.31         1.69 o                         
  11   8   3         97.09         82.44         6.78 o                         
  12   8   3        258.72        126.05        10.44 o                         
   1   9   3        613.88        634.69        33.20 o                         
   2   9   3        422.81        363.99        26.07 o                         
   3   9   3         20.20         24.80         4.45 o                         
   4   9   3        125.50         84.25         5.30 o                         
   5   9   3       1698.92       1767.11        41.87 o                         
   6   9   3        178.68        180.86         9.75 o                         
   7   9   3        153.05        160.89        10.97 o                         
   8   9   3         22.55         24.25         7.56 o                         
   0   0   4         12.06         26.12         1.83 o                         
   1   0   4       1866.29       1720.92        32.52 o                         
   2   0   4       1749.07       1630.85        30.83 o                         
   3   0   4      18327.22      15928.38       348.90 o                         
   4   0   4        237.18        260.50         5.60 o                         
   5   0   4       1127.78       1065.55        20.69 o                         
   6   0   4      16567.45      16537.54       311.52 o                         
   7   0   4      12109.88      11442.92       214.54 o                         
   8   0   4       1625.61       1501.40        18.89 o                         
   9   0   4        885.00        827.51        10.74 o                         
  10   0   4       1839.57       1909.97        22.40 o                         
  11   0   4       1231.47       1196.77        15.33 o                         
  12   0   4        319.14        301.17         4.98 o                         
  13   0   4        950.82       1027.92        14.49 o                         
  14   0   4        341.39        367.90         4.83 o                         
  15   0   4       5718.34       5694.52        65.34 o                         
  16   0   4        133.75        135.26         2.47 o                         
  17   0   4         49.59         62.52         2.12 o                         
  18   0   4        152.19        152.41         4.00 o                         
  19   0   4        453.88        491.35        11.94 o                         
  20   0   4        155.31        167.89         4.72 o                         
  21   0   4        471.36        355.75        17.77 o                         
  22   0   4         20.51          6.33         5.51 o                         
   1   1   4       5878.51       5771.43        76.55 o                         
   2   1   4       3157.15       3020.10        46.29 o                         
   3   1   4        235.83        254.80         3.65 o                         
   4   1   4       1265.71       1276.74        17.24 o                         
   5   1   4       4119.23       4065.05        49.91 o                         
   6   1   4         27.95         20.78         1.06 o                         
   7   1   4        776.77        735.74         8.22 o                         
   8   1   4         17.19         29.89         0.79 o                         
   9   1   4        622.89        565.58         5.89 o                         
  10   1   4        516.57        534.62         5.65 o                         
  11   1   4        256.40        272.35         3.23 o                         
  12   1   4       2139.96       2072.56        20.34 o                         
  13   1   4       1972.31       2012.41        19.67 o                         
  14   1   4        209.55        217.22         2.18 o                         
  15   1   4        687.73        679.70         5.97 o                         
  16   1   4        301.09        328.44         3.21 o                         
  17   1   4        216.90        233.78         2.71 o                         
  18   1   4        101.21        101.10         1.98 o                         
  19   1   4         17.15         24.05         0.95 o                         
  20   1   4        233.18        242.73         3.41 o                         
  21   1   4        239.70        170.92         9.67 o                         
   0   2   4        872.03        870.25        18.93 o                         
   1   2   4      11707.74      11404.43       157.96 o                         
   2   2   4       1314.60       1370.63        18.53 o                         
   3   2   4      12949.90      12163.96       161.20 o                         
   4   2   4         33.71         45.15         1.27 o                         
   5   2   4        389.81        379.45         6.57 o                         
   6   2   4       1074.95       1120.25        12.91 o                         
   7   2   4       1715.52       1479.36        14.81 o                         
   8   2   4          2.03          2.59         0.55 o                         
   9   2   4          1.42          7.85         0.62 o                         
  10   2   4        339.20        362.24         4.37 o                         
  11   2   4       2081.61       2006.49        21.74 o                         
  12   2   4         31.00         32.16         1.12 o                         
  13   2   4         35.68         32.49         1.07 o                         
  14   2   4          4.69          7.93         0.64 o                         
  15   2   4        516.60        555.24         4.99 o                         
  16   2   4          3.54          5.96         0.65 o                         
  17   2   4          3.28          3.73         0.59 o                         
  18   2   4        105.52        110.79         1.78 o                         
  19   2   4        602.07        628.73         6.40 o                         
  20   2   4          3.28          4.33         0.70 o                         
  21   2   4        481.64        332.54        13.14 o                         
   1   3   4       2510.77       2374.74        39.54 o                         
   2   3   4        478.92        446.66         6.88 o                         
   3   3   4        113.97         81.28         1.32 o                         
   4   3   4         78.22         86.62         1.37 o                         
   5   3   4        102.24         84.25         1.27 o                         
   6   3   4          8.22         17.42         0.64 o                         
   7   3   4         34.68         21.37         0.81 o                         
   8   3   4       2725.96       2823.45        30.14 o                         
   9   3   4       4324.92       4147.09        41.77 o                         
  10   3   4          0.92          3.79         0.65 o                         
  11   3   4        161.54        180.33         2.96 o                         
  12   3   4        373.32        391.75         4.72 o                         
  13   3   4       7409.49       7670.13        67.65 o                         
  14   3   4        280.13        311.09         3.30 o                         
  15   3   4        861.24        859.34         7.96 o                         
  16   3   4         81.35        114.33         1.75 o                         
  17   3   4       2138.37       2431.68        23.23 o                         
  18   3   4         75.35         96.47         1.83 o                         
  19   3   4        150.21        160.71         2.18 o                         
  20   3   4        132.75        134.23         3.82 o                         
   0   4   4       1912.88       1776.14        23.07 o                         
   1   4   4       6433.05       6558.85        67.26 o                         
   2   4   4        369.61        402.33         4.40 o                         
   3   4   4        218.76        284.45         3.47 o                         
   4   4   4          0.71          3.59         0.57 o                         
   5   4   4        375.43        417.25         4.63 o                         
   6   4   4       2249.05       2326.98        22.26 o                         
   7   4   4         26.20         25.40         0.92 o                         
   8   4   4        247.59        265.12         3.41 o                         
   9   4   4        104.89        130.06         2.24 o                         
  10   4   4         68.28         58.36         1.96 o                         
  11   4   4        126.47        141.13         1.91 o                         
  12   4   4         40.69         62.11         1.41 o                         
  13   4   4        111.87        108.30         1.66 o                         
  14   4   4        637.88        679.93         6.44 o                         
  15   4   4        315.00        314.06         4.01 o                         
  16   4   4        382.50        386.80         4.91 o                         
  17   4   4         25.00         25.08         1.03 o                         
  18   4   4          3.97         11.76         0.80 o                         
  19   4   4         64.60         76.16         2.87 o                         
  20   4   4          1.06          2.47         1.73 o                         
   1   5   4        217.28        211.93         3.07 o                         
   2   5   4       1000.75        978.34        11.02 o                         
   3   5   4       1105.90       1114.57        12.45 o                         
   4   5   4        279.75        311.28         4.00 o                         
   5   5   4       6165.43       6006.84        65.30 o                         
   6   5   4        535.45        526.56         6.74 o                         
   7   5   4         52.05         53.26         1.69 o                         
   8   5   4        320.73        338.21         4.41 o                         
   9   5   4       3439.50       3389.34        34.42 o                         
  10   5   4        750.94        737.32         7.67 o                         
  11   5   4         60.76         60.95         1.54 o                         
  12   5   4        146.48        136.34         2.17 o                         
  13   5   4       2799.95       2902.09        28.09 o                         
  14   5   4         63.42         72.47         1.89 o                         
  15   5   4         46.06         44.26         1.48 o                         
  16   5   4         62.30         60.52         2.10 o                         
  17   5   4       1510.72       1669.15        23.36 o                         
  18   5   4         97.13         72.50         5.83 o                         
   0   6   4        231.50        265.94         7.72 o                         
   1   6   4         26.10         39.07         1.87 o                         
   2   6   4        158.35        174.94         2.84 o                         
   3   6   4        728.96        724.39         7.81 o                         
   4   6   4         33.84         48.88         1.37 o                         
   5   6   4          2.95         10.14         0.94 o                         
   6   6   4         11.17         21.54         1.37 o                         
   7   6   4        211.73        225.29         3.23 o                         
   8   6   4        138.81        114.38         2.14 o                         
   9   6   4       1420.40       1500.65        18.46 o                         
  10   6   4        121.07        129.13         2.66 o                         
  11   6   4        596.80        612.57         7.99 o                         
  12   6   4        213.34        218.24         4.81 o                         
  13   6   4          8.52         18.94         1.47 o                         
  14   6   4        166.88        157.17         3.81 o                         
  15   6   4         67.83         76.61         3.13 o                         
  16   6   4         14.32         11.62         3.28 o                         
  17   6   4        129.30        101.69        10.69 o                         
   1   7   4        902.20        884.06         9.29 o                         
   2   7   4        193.18        216.78         3.15 o                         
   3   7   4        254.13        251.17         3.47 o                         
   4   7   4         45.63         40.93         1.43 o                         
   5   7   4       1526.89       1665.44        21.92 o                         
   6   7   4          7.38          9.66         0.96 o                         
   7   7   4        793.02        819.54        12.41 o                         
   8   7   4        727.46        740.57         9.74 o                         
   9   7   4        831.75        865.05        10.92 o                         
  10   7   4          1.12          2.24         0.89 o                         
  11   7   4         48.45         52.28         1.98 o                         
  12   7   4          5.51          2.86         1.13 o                         
  13   7   4         28.47         21.19         4.41 o                         
  14   7   4          4.87          4.03         3.93 o                         
  15   7   4         25.02         29.03         9.37 o                         
   0   8   4        188.24        211.49         5.64 o                         
   1   8   4        287.10        318.57         7.73 o                         
   2   8   4        210.20        206.46         6.94 o                         
   3   8   4        102.85        101.09         4.53 o                         
   4   8   4         84.62         87.29         3.13 o                         
   5   8   4       1168.13       1321.48        27.70 o                         
   6   8   4        371.27        367.50         5.90 o                         
   7   8   4       1129.86       1198.71        17.42 o                         
   8   8   4          0.11          0.28         0.82 o                         
   9   8   4        581.92        616.96        12.57 o                         
  10   8   4         47.83         48.57         6.66 o                         
  11   8   4        264.46        192.85        13.58 o                         
  12   8   4        164.63         90.69        12.97 o                         
   1   9   4        170.68        175.61         9.53 o                         
   2   9   4         73.09         34.22         8.65 o                         
   3   9   4         41.86         40.48        11.70 o                         
   4   9   4         30.49         26.81         3.66 o                         
   5   9   4        293.85        307.48        19.10 o                         
   6   9   4         96.92        102.22         6.20 o                         
   7   9   4         69.45         41.03         7.41 o                         
   1   1   5       1653.44       1697.68        22.74 o                         
   2   1   5      21899.70      19510.79       247.42 o                         
   3   1   5       1379.12       1421.82        18.43 o                         
   4   1   5       1407.35       1245.05        16.56 o                         
   5   1   5       7580.77       6872.80       119.20 o                         
   6   1   5         53.99         48.21         1.54 o                         
   7   1   5         89.29        131.30         1.88 o                         
   8   1   5         31.65         62.79         1.09 o                         
   9   1   5       4315.79       4109.42        38.67 o                         
  10   1   5       2931.94       3040.82        29.49 o                         
  11   1   5       1849.52       1961.33        18.84 o                         
  12   1   5       2034.60       1996.93        18.87 o                         
  13   1   5       3404.46       3373.57        35.55 o                         
  14   1   5        151.06        155.30         1.72 o                         
  15   1   5        552.68        555.33         4.91 o                         
  16   1   5         13.33         13.05         0.73 o                         
  17   1   5        392.72        406.48         4.58 o                         
  18   1   5        184.08        210.09         3.15 o                         
  19   1   5        612.44        629.23         7.59 o                         
  20   1   5         59.78         53.05         1.78 o                         
  21   1   5          0.89          1.76         3.05 o                         
   0   2   5       3036.55       2784.89        52.45 o                         
   1   2   5       6700.18       6287.07        95.11 o                         
   2   2   5        339.46        383.43         5.68 o                         
   3   2   5       4098.07       4004.20        53.26 o                         
   4   2   5       1339.57       1406.98        20.07 o                         
   5   2   5        100.47         63.25         1.34 o                         
   6   2   5        100.32         86.42         1.49 o                         
   7   2   5       6137.84       5934.37        55.52 o                         
   8   2   5       4138.75       3790.10        41.19 o                         
   9   2   5        741.96        790.32         8.92 o                         
  10   2   5        608.79        687.62         7.93 o                         
  11   2   5       1244.70       1241.75        13.76 o                         
  12   2   5       1814.28       1794.36        19.55 o                         
  13   2   5        885.12        943.56         8.20 o                         
  14   2   5        474.97        521.36         4.89 o                         
  15   2   5        919.90        988.35         8.90 o                         
  16   2   5        932.48        972.66         8.74 o                         
  17   2   5          1.52          2.76         0.70 o                         
  18   2   5        108.89        120.11         1.93 o                         
  19   2   5        391.02        418.55         5.00 o                         
  20   2   5        463.14        495.46        16.10 o                         
  21   2   5        200.16        106.25        11.97 o                         
   1   3   5       1679.42       1618.34        16.18 o                         
   2   3   5         21.41         14.28         0.75 o                         
   3   3   5       2660.21       2526.76        23.95 o                         
   4   3   5        596.19        640.46         6.10 o                         
   5   3   5        166.77        194.94         2.27 o                         
   6   3   5        226.95        239.89         2.67 o                         
   7   3   5         18.38         36.58         1.04 o                         
   8   3   5       2023.93       2027.05        20.32 o                         
   9   3   5       4282.48       4263.63        44.09 o                         
  10   3   5       4523.22       4645.34        50.65 o                         
  11   3   5        539.05        531.30         7.01 o                         
  12   3   5       1212.06       1302.66        12.38 o                         
  13   3   5       2252.66       2369.91        21.27 o                         
  14   3   5       3401.75       3477.33        29.91 o                         
  15   3   5         70.05         76.05         1.36 o                         
  16   3   5        522.79        532.11         5.03 o                         
  17   3   5         31.22         42.19         1.36 o                         
  18   3   5        249.67        256.80         3.64 o                         
  19   3   5         87.71         83.86         1.54 o                         
  20   3   5        144.31        133.67         4.45 o                         
   0   4   5         34.26         29.47         1.27 o                         
   1   4   5       1864.41       1614.46        15.54 o                         
   2   4   5        352.26        352.30         3.94 o                         
   3   4   5       1019.51        959.68         9.73 o                         
   4   4   5        939.56        895.85         9.38 o                         
   5   4   5       1807.00       1730.78        17.10 o                         
   6   4   5       1432.56       1504.29        14.08 o                         
   7   4   5       6072.34       6032.05        59.24 o                         
   8   4   5       6956.60       6789.08        69.79 o                         
   9   4   5       2060.33       2030.67        21.53 o                         
  10   4   5        206.21        208.90         3.92 o                         
  11   4   5        672.60        708.83         7.03 o                         
  12   4   5       3163.44       3317.80        30.16 o                         
  13   4   5        303.72        341.00         3.68 o                         
  14   4   5        835.61        936.72         8.77 o                         
  15   4   5       1931.45       2029.86        19.95 o                         
  16   4   5         53.28         53.03         1.39 o                         
  17   4   5        203.99        243.84         3.67 o                         
  18   4   5       1612.89       1771.71        25.44 o                         
  19   4   5        942.96       1004.09        17.70 o                         
   1   5   5          4.70          9.51         0.67 o                         
   2   5   5        182.33        205.97         3.08 o                         
   3   5   5       1142.06       1098.53        12.04 o                         
   4   5   5       1751.05       1829.04        18.55 o                         
   5   5   5        763.63        740.13         9.24 o                         
   6   5   5        295.08        291.33         3.97 o                         
   7   5   5         66.52         70.61         2.15 o                         
   8   5   5          0.88          1.75         0.68 o                         
   9   5   5        459.77        504.43         5.47 o                         
  10   5   5        527.81        508.49         5.64 o                         
  11   5   5        397.34        397.36         4.48 o                         
  12   5   5         29.12         31.22         1.00 o                         
  13   5   5        366.53        433.47         6.88 o                         
  14   5   5          0.36          3.51         0.89 o                         
  15   5   5          5.41          7.59         0.91 o                         
  16   5   5          2.02          3.94         0.85 o                         
  17   5   5        117.68        109.10         6.30 o                         
  18   5   5        204.37        167.52         8.32 o                         
   0   6   5        468.88        498.66         7.20 o                         
   1   6   5        928.67        961.54         9.77 o                         
   2   6   5        207.62        216.90         2.90 o                         
   3   6   5       1868.45       1819.50        17.18 o                         
   4   6   5       2354.72       2394.21        22.46 o                         
   5   6   5        909.25        978.49         9.61 o                         
   6   6   5         19.76         19.69         0.94 o                         
   7   6   5        183.51        165.12         2.58 o                         
   8   6   5       1220.56       1290.63        13.89 o                         
   9   6   5        154.26        166.58         2.89 o                         
  10   6   5         31.54         40.21         1.43 o                         
  11   6   5         55.62         63.35         1.92 o                         
  12   6   5          1.78         14.10         3.39 o                         
  13   6   5        223.60        276.17         6.12 o                         
  14   6   5        176.11        225.36         4.39 o                         
  15   6   5        556.33        604.86        11.77 o                         
  16   6   5          0.18          0.76         2.41 o                         
  17   6   5        374.10        226.10        24.36 o                         
   1   7   5       1019.18       1022.22         9.98 o                         
   2   7   5        827.50        857.76         9.05 o                         
   3   7   5        371.87        370.87         4.88 o                         
   4   7   5        903.20        886.02        10.94 o                         
   5   7   5        689.96        700.64         9.44 o                         
   6   7   5        316.32        341.06         4.60 o                         
   7   7   5         16.35         18.05         1.10 o                         
   8   7   5        857.00        925.51        12.69 o                         
   9   7   5       1259.97       1291.15        20.04 o                         
  10   7   5         37.95         58.07         1.52 o                         
  11   7   5         84.23         91.31         2.47 o                         
  12   7   5          0.92          2.14         1.04 o                         
  13   7   5        472.15        416.55        24.89 o                         
  14   7   5        132.85        113.94         8.84 o                         
   0   8   5        176.58        146.41         6.92 o                         
   1   8   5          1.17          1.99         1.33 o                         
   2   8   5        450.54        513.84        12.01 o                         
   3   8   5        462.96        478.76         8.24 o                         
   4   8   5         13.39         18.17         1.63 o                         
   5   8   5        177.76        170.02         3.18 o                         
   6   8   5       1031.53       1107.60        13.83 o                         
   7   8   5         17.57         15.76         1.05 o                         
   8   8   5          3.07          9.81         0.86 o                         
   9   8   5        424.73        421.52        10.22 o                         
  10   8   5        107.08         62.53         8.65 o                         
  11   8   5        145.24        105.33         6.99 o                         
   1   9   5        591.47        494.27        25.50 o                         
   2   9   5        447.74        545.05        27.63 o                         
   3   9   5        216.47        198.74        13.65 o                         
   4   9   5         95.70         55.39         3.82 o                         
   5   9   5        491.28        499.69        26.93 o                         
   6   9   5         25.52         26.42         3.62 o                         
   7   9   5         72.01         70.51         7.55 o                         
   0   0   6      15787.62      15601.72       359.54 o                         
   1   0   6        373.83        362.81         6.54 o                         
   2   0   6       3094.09       3116.31        50.84 o                         
   3   0   6       5463.67       5271.52        98.60 o                         
   4   0   6      15178.13      14002.86       288.04 o                         
   5   0   6      18412.17      18688.15       351.41 o                         
   6   0   6          8.50         12.65         1.66 o                         
   7   0   6       2916.37       2887.35        38.55 o                         
   8   0   6        848.42        726.14         8.87 o                         
   9   0   6       3161.40       3226.02        38.54 o                         
  10   0   6        146.61        119.09         2.18 o                         
  11   0   6       1460.33       1307.18        17.29 o                         
  12   0   6        629.92        744.76        10.30 o                         
  13   0   6        309.21        284.28         5.23 o                         
  14   0   6        901.53        884.97        11.55 o                         
  15   0   6       1620.80       1738.83        22.69 o                         
  16   0   6          0.51          3.43         0.89 o                         
  17   0   6       3503.53       3637.47        49.90 o                         
  18   0   6         50.23         47.21         1.73 o                         
  19   0   6        345.30        411.65         9.52 o                         
  20   0   6        149.13        154.45         9.45 o                         
  21   0   6        455.00        284.86        21.53 o                         
   1   1   6       4874.45       4642.56        67.27 o                         
   2   1   6       1360.59       1333.55        18.10 o                         
   3   1   6       3404.42       3449.19        50.28 o                         
   4   1   6         10.04          6.69         0.62 o                         
   5   1   6        802.40        873.92        14.96 o                         
   6   1   6        216.49        197.98         2.65 o                         
   7   1   6         56.66         42.07         0.92 o                         
   8   1   6        750.34        634.03         6.04 o                         
   9   1   6       1674.97       1647.75        16.22 o                         
  10   1   6        185.81        179.59         2.45 o                         
  11   1   6       1385.30       1483.24        15.11 o                         
  12   1   6        165.54        200.39         2.69 o                         
  13   1   6        905.55        955.57        10.59 o                         
  14   1   6          5.14          9.25         0.62 o                         
  15   1   6          7.52         11.67         0.68 o                         
  16   1   6         81.52         88.39         1.54 o                         
  17   1   6         47.68         46.18         1.22 o                         
  18   1   6        388.98        421.57         5.40 o                         
  19   1   6          5.91          8.48         0.77 o                         
  20   1   6         31.75         34.22         2.23 o                         
  21   1   6         54.68         28.55         4.70 o                         
   0   2   6      11561.81      11258.08       235.66 o                         
   1   2   6       6809.27       6940.00        95.92 o                         
   2   2   6        417.98        492.90         7.53 o                         
   3   2   6       3310.56       3273.60        50.57 o                         
   4   2   6      10180.32      10141.99       114.29 o                         
   5   2   6       1439.47       1481.38        14.54 o                         
   6   2   6       2479.84       2493.60        23.21 o                         
   7   2   6       6331.17       6030.55        56.62 o                         
   8   2   6          9.00          8.23         0.79 o                         
   9   2   6        991.77        951.35         9.87 o                         
  10   2   6        360.31        351.15         4.21 o                         
  11   2   6        725.43        739.51         8.54 o                         
  12   2   6        804.64        826.01        10.40 o                         
  13   2   6        629.08        614.54         5.84 o                         
  14   2   6        126.61        125.23         1.80 o                         
  15   2   6          3.86         10.83         0.73 o                         
  16   2   6         17.51         18.82         0.79 o                         
  17   2   6        772.99        816.99         8.98 o                         
  18   2   6        194.32        224.13         2.83 o                         
  19   2   6        380.35        396.61         4.77 o                         
  20   2   6          0.19          0.73         1.25 o                         
  21   2   6         93.53         66.67         8.79 o                         
   1   3   6       4807.19       4379.92        42.10 o                         
   2   3   6       8793.83       8682.21        77.84 o                         
   3   3   6         44.61         83.25         1.22 o                         
   4   3   6       3432.36       3297.96        28.33 o                         
   5   3   6        163.06        217.54         2.38 o                         
   6   3   6        464.17        454.76         4.78 o                         
   7   3   6       3709.26       3684.84        35.55 o                         
   8   3   6       3692.31       3724.48        39.61 o                         
   9   3   6       1481.80       1515.44        16.18 o                         
  10   3   6        661.43        636.46         7.34 o                         
  11   3   6          2.00          5.89         1.33 o                         
  12   3   6        293.28        319.38         3.33 o                         
  13   3   6       4100.82       4247.64        36.36 o                         
  14   3   6        127.07        139.67         1.89 o                         
  15   3   6         84.61         89.73         1.54 o                         
  16   3   6        141.45        183.17         2.79 o                         
  17   3   6        395.27        449.22         5.22 o                         
  18   3   6        460.41        439.21         4.81 o                         
  19   3   6         18.50         24.24         1.17 o                         
  20   3   6        125.91        141.31         4.27 o                         
   0   4   6         42.17         51.47         1.95 o                         
   1   4   6        527.89        560.43         5.79 o                         
   2   4   6          2.20          5.55         0.57 o                         
   3   4   6         30.02         31.38         1.26 o                         
   4   4   6        146.59        164.86         2.91 o                         
   5   4   6       1454.48       1376.59        13.48 o                         
   6   4   6       1871.63       1783.08        16.96 o                         
   7   4   6       1652.19       1675.13        17.05 o                         
   8   4   6        404.94        511.14         5.96 o                         
   9   4   6        127.13        129.32         2.61 o                         
  10   4   6         54.14         57.20         1.12 o                         
  11   4   6         32.45         45.01         1.18 o                         
  12   4   6         51.91         66.40         1.36 o                         
  13   4   6         12.64         13.39         0.79 o                         
  14   4   6         73.48         74.29         1.45 o                         
  15   4   6       1194.38       1313.41        15.30 o                         
  16   4   6          0.02          1.98         0.81 o                         
  17   4   6         74.74         85.36         1.77 o                         
  18   4   6        145.42        167.15         4.97 o                         
  19   4   6          9.83         11.34         1.36 o                         
   1   5   6        748.82        765.95         8.22 o                         
   2   5   6        740.07        769.52         8.24 o                         
   3   5   6       3700.58       3583.10        36.85 o                         
   4   5   6       2255.91       2176.52        22.46 o                         
   5   5   6         12.87         16.59         1.06 o                         
   6   5   6        112.44         96.94         2.42 o                         
   7   5   6        531.86        503.23         5.01 o                         
   8   5   6       1222.89       1167.36        11.16 o                         
   9   5   6         85.17         94.16         1.65 o                         
  10   5   6        322.72        291.09         3.47 o                         
  11   5   6       2021.54       1959.21        18.79 o                         
  12   5   6       1767.97       1851.81        18.15 o                         
  13   5   6       1059.82       1147.84        13.65 o                         
  14   5   6         25.27         25.50         1.12 o                         
  15   5   6        104.52        120.75         2.46 o                         
  16   5   6        197.50        229.04         3.62 o                         
  17   5   6        468.80        302.38        13.37 o                         
  18   5   6          2.32          3.66         1.83 o                         
   0   6   6        803.07        688.75         9.26 o                         
   1   6   6        340.88        354.22         3.79 o                         
   2   6   6        299.46        310.21         3.55 o                         
   3   6   6        287.63        300.65         3.32 o                         
   4   6   6       2243.69       2144.80        19.80 o                         
   5   6   6        457.36        480.40         5.03 o                         
   6   6   6         31.19         35.07         1.06 o                         
   7   6   6        430.96        438.23         4.68 o                         
   8   6   6        263.51        277.13         3.55 o                         
   9   6   6          9.15         13.01         0.92 o                         
  10   6   6        180.98        196.25         2.89 o                         
  11   6   6        790.35        800.05        10.79 o                         
  12   6   6         13.16          9.02         1.13 o                         
  13   6   6         29.46         29.38         1.35 o                         
  14   6   6        199.53        203.10         4.35 o                         
  15   6   6          2.18          2.69         2.44 o                         
  16   6   6          7.95          4.00         2.13 o                         
   1   7   6         79.82         83.82         1.67 o                         
   2   7   6        477.33        466.91         5.31 o                         
   3   7   6        439.33        440.85         4.95 o                         
   4   7   6         53.80         88.72         1.91 o                         
   5   7   6         10.85         11.88         0.98 o                         
   6   7   6         61.81         61.01         1.93 o                         
   7   7   6        332.79        345.50         5.16 o                         
   8   7   6         24.99         20.05         1.16 o                         
   9   7   6         49.85         65.60         1.76 o                         
  10   7   6         20.91         17.13         1.04 o                         
  11   7   6        282.18        267.55         5.42 o                         
  12   7   6        258.40        290.35         9.77 o                         
  13   7   6         35.88         36.33         5.13 o                         
  14   7   6        312.47        165.87         8.87 o                         
   0   8   6        189.85        192.60         8.90 o                         
   1   8   6         43.21         41.06         2.30 o                         
   2   8   6        221.93        234.79         5.12 o                         
   3   8   6         10.20         23.40         1.48 o                         
   4   8   6         93.04         93.09         2.37 o                         
   5   8   6        137.40        137.77         3.32 o                         
   6   8   6         72.49         75.44         2.47 o                         
   7   8   6        801.16        890.21        12.07 o                         
   8   8   6        149.99        162.10         3.13 o                         
   9   8   6          0.24          1.70         1.42 o                         
  10   8   6        154.86        115.21        10.25 o                         
  11   8   6          5.42          5.44         4.32 o                         
   1   9   6          0.34          1.56         5.35 o                         
   2   9   6          6.80          6.45         5.57 o                         
   3   9   6          1.76          8.81         1.78 o                         
   4   9   6        245.77        263.16        19.40 o                         
   5   9   6         77.84         83.54         4.02 o                         
   6   9   6          5.57         -0.06         1.12 o                         
   1   1   7        491.06        451.28         7.24 o                         
   2   1   7       1923.10       2038.64        30.06 o                         
   3   1   7       1772.45       1566.92        22.21 o                         
   4   1   7        259.80        303.63         6.32 o                         
   5   1   7       1355.13       1219.84        12.93 o                         
   6   1   7       2079.22       2031.22        20.17 o                         
   7   1   7        900.72        936.34         9.04 o                         
   8   1   7        440.59        513.89         5.33 o                         
   9   1   7        282.62        263.47         3.19 o                         
  10   1   7       8465.44       8611.92        88.39 o                         
  11   1   7       2339.81       2303.99        23.66 o                         
  12   1   7       5502.06       5475.89        68.22 o                         
  13   1   7         11.60         18.25         0.72 o                         
  14   1   7       1162.27       1204.52        10.04 o                         
  15   1   7        388.71        412.17         4.23 o                         
  16   1   7       2379.61       2639.42        26.18 o                         
  17   1   7         85.12         92.60         2.23 o                         
  18   1   7         53.67         57.00         1.37 o                         
  19   1   7        107.76        106.70         2.61 o                         
  20   1   7        374.63        214.29        20.79 o                         
  21   1   7          0.10          1.31         3.22 o                         
   0   2   7       7685.95       8126.20       166.57 o                         
   1   2   7       1033.23       1046.29        15.95 o                         
   2   2   7       3061.42       3199.11        39.63 o                         
   3   2   7       2732.43       2602.33        25.76 o                         
   4   2   7      11901.82      11630.75       106.17 o                         
   5   2   7        194.56        185.98         2.13 o                         
   6   2   7       1168.16       1108.61        10.83 o                         
   7   2   7        173.17        181.90         2.26 o                         
   8   2   7         92.14        114.94         1.74 o                         
   9   2   7        706.43        647.05         6.97 o                         
  10   2   7         56.89         53.64         1.36 o                         
  11   2   7         33.13         29.00         1.30 o                         
  12   2   7        630.09        581.48         6.03 o                         
  13   2   7          1.63          6.57         0.67 o                         
  14   2   7        706.47        740.68         6.95 o                         
  15   2   7       1729.25       1794.63        16.26 o                         
  16   2   7         26.51         26.24         0.88 o                         
  17   2   7        153.92        150.01         2.27 o                         
  18   2   7        699.68        827.49         9.37 o                         
  19   2   7         58.39         71.50         2.04 o                         
  20   2   7          0.07          0.94         1.25 o                         
   1   3   7       6695.82       6922.60        58.45 o                         
   2   3   7        136.10        105.23         1.41 o                         
   3   3   7        413.13        442.04         4.31 o                         
   4   3   7       4037.55       4082.94        35.59 o                         
   5   3   7        672.65        743.16         6.80 o                         
   6   3   7       1421.19       1363.72        13.57 o                         
   7   3   7        150.82        139.93         2.09 o                         
   8   3   7          2.31          6.44         0.67 o                         
   9   3   7       2719.59       2747.96        29.53 o                         
  10   3   7        341.05        361.39         4.79 o                         
  11   3   7        667.01        693.90         6.53 o                         
  12   3   7        256.40        256.59         2.84 o                         
  13   3   7        850.69        891.57         8.56 o                         
  14   3   7        131.31        133.37         1.89 o                         
  15   3   7          5.31         11.46         0.77 o                         
  16   3   7       2703.28       3042.38        30.63 o                         
  17   3   7         53.96         43.52         1.15 o                         
  18   3   7        429.22        451.66         5.00 o                         
  19   3   7          6.70         13.32         1.53 o                         
  20   3   7        533.43        251.61        14.49 o                         
   0   4   7       4896.00       4476.28        57.31 o                         
   1   4   7        102.99        130.47         1.75 o                         
   2   4   7        463.70        451.21         4.85 o                         
   3   4   7         83.94         93.10         1.54 o                         
   4   4   7       3972.80       3895.91        36.87 o                         
   5   4   7       1242.56       1208.83        11.97 o                         
   6   4   7        542.73        506.19         5.55 o                         
   7   4   7       2674.64       2621.30        25.64 o                         
   8   4   7       3249.24       3354.70        35.04 o                         
   9   4   7        155.12        164.40         2.08 o                         
  10   4   7         79.53         85.47         1.44 o                         
  11   4   7        984.69        945.38         8.73 o                         
  12   4   7         13.91         22.53         1.01 o                         
  13   4   7         57.36         56.81         1.24 o                         
  14   4   7          8.99         13.31         0.78 o                         
  15   4   7       1294.04       1398.03        16.31 o                         
  16   4   7        130.63        154.76         2.51 o                         
  17   4   7         77.11         80.74         1.71 o                         
  18   4   7       1132.35       1237.23        26.18 o                         
  19   4   7        479.94        272.70        11.41 o                         
   1   5   7        525.09        562.31         6.27 o                         
   2   5   7        427.93        451.68         5.23 o                         
   3   5   7        220.67        233.58         3.14 o                         
   4   5   7       1039.79       1034.03        11.12 o                         
   5   5   7          8.83         16.26         0.99 o                         
   6   5   7        109.51        109.23         1.72 o                         
   7   5   7        255.48        256.81         2.80 o                         
   8   5   7        840.60        846.74         8.10 o                         
   9   5   7          0.36          3.28         0.71 o                         
  10   5   7         25.40         30.04         1.00 o                         
  11   5   7        110.91        124.47         1.99 o                         
  12   5   7         23.20         28.17         1.00 o                         
  13   5   7         31.23         27.97         1.13 o                         
  14   5   7        641.30        710.89         8.57 o                         
  15   5   7         43.22         40.40         1.41 o                         
  16   5   7         93.71         94.58         2.36 o                         
  17   5   7         62.62         40.07         4.04 o                         
  18   5   7         11.97          5.24         2.57 o                         
   0   6   7        118.42        100.59         2.21 o                         
   1   6   7        356.20        330.17         3.36 o                         
   2   6   7       1116.50       1139.59        10.81 o                         
   3   6   7       2985.98       3033.49        26.70 o                         
   4   6   7        357.01        354.61         3.59 o                         
   5   6   7        245.21        215.06         2.50 o                         
   6   6   7       1844.03       1808.94        16.74 o                         
   7   6   7        726.91        778.69         7.99 o                         
   8   6   7        126.28        160.95         2.40 o                         
   9   6   7        162.02        178.39         2.56 o                         
  10   6   7        666.73        767.88         9.40 o                         
  11   6   7        185.91        204.77         4.48 o                         
  12   6   7          7.48         18.95         1.20 o                         
  13   6   7         43.29         49.38         1.78 o                         
  14   6   7        589.59        654.38         9.08 o                         
  15   6   7        416.32        256.38        13.57 o                         
  16   6   7          5.47          2.79         2.31 o                         
   1   7   7        756.35        818.54         8.71 o                         
   2   7   7        581.62        647.98         6.91 o                         
   3   7   7        267.35        288.39         3.72 o                         
   4   7   7        555.12        553.15         5.99 o                         
   5   7   7        196.43        225.47         2.89 o                         
   6   7   7         77.82         86.27         2.00 o                         
   7   7   7        347.68        360.01         5.10 o                         
   8   7   7         22.15         27.56         1.28 o                         
   9   7   7        458.45        479.48         6.69 o                         
  10   7   7         32.12         41.11         1.52 o                         
  11   7   7        192.31        198.09         5.67 o                         
  12   7   7       1110.29        933.35        48.85 o                         
  13   7   7        157.04        124.43        11.80 o                         
  14   7   7        536.14        235.94        36.30 o                         
   0   8   7        379.88        419.86         8.93 o                         
   1   8   7         46.11         54.27         1.80 o                         
   2   8   7          2.31          2.26         1.13 o                         
   3   8   7        271.80        303.94         8.30 o                         
   4   8   7         87.08         93.00         2.60 o                         
   5   8   7        224.80        225.55         4.15 o                         
   6   8   7         57.53         58.76         1.54 o                         
   7   8   7          0.92          0.11         0.76 o                         
   8   8   7        241.38        260.41         9.11 o                         
   9   8   7         26.00         27.06         3.06 o                         
  10   8   7        114.64         98.14         8.86 o                         
   1   9   7         89.68         51.93        11.31 o                         
   2   9   7        369.66        244.09        15.22 o                         
   3   9   7        136.28        128.18        12.05 o                         
   4   9   7        137.19        188.88         7.26 o                         
   5   9   7          0.83          3.91         1.48 o                         
   0   0   8      23928.08      21669.36       704.10 o                         
   1   0   8        144.16        169.92         4.23 o                         
   2   0   8       5398.83       5590.75       105.03 o                         
   3   0   8        893.28        875.12        17.37 o                         
   4   0   8       4243.01       3827.89        62.43 o                         
   5   0   8         13.07         14.45         0.86 o                         
   6   0   8        401.69        362.02         4.92 o                         
   7   0   8       5211.93       5397.22        66.35 o                         
   8   0   8         69.98        100.37         2.13 o                         
   9   0   8         90.17         91.93         2.12 o                         
  10   0   8        525.65        453.57         7.97 o                         
  11   0   8        460.49        385.89         6.99 o                         
  12   0   8        529.41        586.09        11.43 o                         
  13   0   8          0.37          4.67         0.97 o                         
  14   0   8        150.41        160.74         3.17 o                         
  15   0   8       2508.68       2468.81        36.39 o                         
  16   0   8         51.03         52.39         2.70 o                         
  17   0   8         43.18         53.92         2.68 o                         
  18   0   8         30.01         24.84         1.86 o                         
  19   0   8        947.05       1021.94        26.29 o                         
  20   0   8         65.91         55.51         7.88 o                         
  21   0   8          2.24          5.36         9.75 o                         
   1   1   8         10.82          6.55         0.85 o                         
   2   1   8       5901.41       6109.55        88.77 o                         
   3   1   8         66.17         72.01         1.46 o                         
   4   1   8        725.84        786.65         9.26 o                         
   5   1   8        788.38        918.60         9.65 o                         
   6   1   8       2067.84       2378.77        24.17 o                         
   7   1   8          7.60          9.51         0.57 o                         
   8   1   8        239.78        220.39         2.66 o                         
   9   1   8         12.48          8.97         0.65 o                         
  10   1   8          6.18         14.33         0.87 o                         
  11   1   8        403.95        399.85         4.92 o                         
  12   1   8         79.82         90.43         2.04 o                         
  13   1   8        313.09        324.54         3.40 o                         
  14   1   8        461.74        460.31         4.56 o                         
  15   1   8         86.24         94.32         1.73 o                         
  16   1   8       1009.24       1033.40        11.47 o                         
  17   1   8        135.04        144.07         2.38 o                         
  18   1   8        131.88        134.06         2.54 o                         
  19   1   8         67.77         67.29         2.52 o                         
  20   1   8         13.76         16.06         4.52 o                         
   0   2   8      42761.88      41309.18       569.64 o                         
   1   2   8       2106.02       2080.11        18.66 o                         
   2   2   8         25.26         17.89         0.64 o                         
   3   2   8        119.45        121.88         1.63 o                         
   4   2   8      21526.06      21120.94       193.06 o                         
   5   2   8        199.70        167.46         2.22 o                         
   6   2   8       1627.83       1653.93        16.67 o                         
   7   2   8       1213.37       1233.24        12.64 o                         
   8   2   8         63.40         52.74         1.23 o                         
   9   2   8         42.25         46.07         1.23 o                         
  10   2   8       1624.20       1496.05        15.67 o                         
  11   2   8        949.63        966.56        12.39 o                         
  12   2   8          6.22         13.64         0.71 o                         
  13   2   8          7.60         15.20         0.77 o                         
  14   2   8        359.15        364.26         3.65 o                         
  15   2   8        394.18        395.96         4.01 o                         
  16   2   8        303.62        306.85         3.72 o                         
  17   2   8         31.71         39.23         1.18 o                         
  18   2   8        167.92        204.21         3.36 o                         
  19   2   8        126.38        149.56         3.60 o                         
  20   2   8          0.49          0.12         1.26 o                         
   1   3   8        303.82        306.10         3.11 o                         
   2   3   8       1734.96       1863.72        16.86 o                         
   3   3   8        222.10        216.95         2.61 o                         
   4   3   8        115.32         84.38         1.32 o                         
   5   3   8        209.52        228.11         2.70 o                         
   6   3   8       1364.25       1332.48        14.29 o                         
   7   3   8          1.01          4.51         0.65 o                         
   8   3   8         48.95         48.16         1.30 o                         
   9   3   8         78.41         87.61         2.12 o                         
  10   3   8       4156.71       4188.33        55.90 o                         
  11   3   8        343.47        335.27         3.54 o                         
  12   3   8        435.28        420.26         4.23 o                         
  13   3   8       1176.53       1223.50        11.70 o                         
  14   3   8         80.11         88.74         1.62 o                         
  15   3   8        105.82        112.10         1.75 o                         
  16   3   8       1195.05       1310.45        13.07 o                         
  17   3   8        228.85        233.49         3.29 o                         
  18   3   8        742.53        744.75         8.11 o                         
  19   3   8         97.24         91.89         3.42 o                         
   0   4   8       3227.51       3095.39        39.97 o                         
   1   4   8       1275.80       1276.83        12.06 o                         
   2   4   8       1045.68        998.37        10.00 o                         
   3   4   8       1591.11       1644.09        16.72 o                         
   4   4   8       1656.86       1600.43        15.59 o                         
   5   4   8        452.69        479.51         5.13 o                         
   6   4   8        570.11        582.64         6.50 o                         
   7   4   8          0.62          3.80         0.84 o                         
   8   4   8        118.36        120.71         2.62 o                         
   9   4   8         35.18         35.98         0.90 o                         
  10   4   8       1718.22       1764.97        16.07 o                         
  11   4   8        649.48        642.32         6.18 o                         
  12   4   8        745.14        803.13         7.80 o                         
  13   4   8         33.13         32.07         1.00 o                         
  14   4   8        534.90        558.21         6.60 o                         
  15   4   8          1.08          2.95         0.80 o                         
  16   4   8        999.73       1039.33        11.42 o                         
  17   4   8          0.04          0.44         0.70 o                         
  18   4   8        395.25        402.94        12.23 o                         
  19   4   8        153.54         48.24        12.67 o                         
   1   5   8         45.53         49.65         1.45 o                         
   2   5   8       6346.34       6350.97        73.56 o                         
   3   5   8          9.04         12.59         0.96 o                         
   4   5   8       3610.25       3791.48        45.55 o                         
   5   5   8       2150.85       2185.14        18.74 o                         
   6   5   8       8903.98       8381.70        77.48 o                         
   7   5   8        139.37        163.44         2.18 o                         
   8   5   8        896.36        923.27         8.94 o                         
   9   5   8         60.01         72.05         1.37 o                         
  10   5   8       7176.96       6983.70        62.81 o                         
  11   5   8          2.20          6.16         0.77 o                         
  12   5   8       1650.05       1648.52        16.70 o                         
  13   5   8        231.22        247.73         3.42 o                         
  14   5   8         79.42         94.23         2.32 o                         
  15   5   8          6.05          3.98         0.81 o                         
  16   5   8        558.69        521.01        15.48 o                         
  17   5   8          6.51          6.98         1.98 o                         
   0   6   8       7287.51       7497.95        85.99 o                         
   1   6   8        141.45        167.96         2.36 o                         
   2   6   8         30.01         33.53         1.17 o                         
   3   6   8       1448.82       1396.64        12.24 o                         
   4   6   8       7466.99       7534.25        62.15 o                         
   5   6   8        298.05        290.79         3.04 o                         
   6   6   8        354.56        386.31         4.22 o                         
   7   6   8         19.26         21.92         1.01 o                         
   8   6   8        133.33        123.75         1.92 o                         
   9   6   8          1.59          2.95         0.72 o                         
  10   6   8        126.42        152.88         3.58 o                         
  11   6   8          4.77          1.59         1.00 o                         
  12   6   8         91.47        123.24         4.08 o                         
  13   6   8         49.33         42.03         1.63 o                         
  14   6   8         48.27         45.27         3.45 o                         
  15   6   8         18.82         12.69         2.40 o                         
   1   7   8        293.15        299.68         3.87 o                         
   2   7   8         14.36         17.84         1.00 o                         
   3   7   8        334.15        323.36         3.89 o                         
   4   7   8        100.08        139.83         2.27 o                         
   5   7   8         79.96         78.86         2.78 o                         
   6   7   8       1042.97       1093.68        12.48 o                         
   7   7   8        247.42        274.94         3.80 o                         
   8   7   8        936.71       1019.69        12.87 o                         
   9   7   8          1.44          4.43         0.84 o                         
  10   7   8         42.29         34.68         2.13 o                         
  11   7   8          1.53          0.39         1.26 o                         
  12   7   8        432.39        447.95        22.96 o                         
  13   7   8          0.72          1.52         3.30 o                         
   0   8   8       1861.89       1964.75        41.95 o                         
   1   8   8         51.88         72.88         1.99 o                         
   2   8   8          0.38          1.11         0.97 o                         
   3   8   8         45.81         61.95         2.28 o                         
   4   8   8       1165.23       1228.89        14.34 o                         
   5   8   8         36.33         27.82         1.11 o                         
   6   8   8        297.20        321.92         5.64 o                         
   7   8   8          9.06         10.04         1.17 o                         
   8   8   8        429.45        347.00        22.93 o                         
   9   8   8         73.36         45.03         6.01 o                         
  10   8   8        932.02       1012.83        65.86 o                         
   1   9   8         10.78         12.14         3.12 o                         
   2   9   8          1.59          0.42         1.59 o                         
   3   9   8         17.80         10.23         1.73 o                         
   4   9   8         77.96         63.76         3.58 o                         
   1   1   9       2849.13       2627.16        28.81 o                         
   2   1   9       7599.76       7621.71        78.06 o                         
   3   1   9        159.67        103.66         1.63 o                         
   4   1   9        563.46        479.28         5.34 o                         
   5   1   9       2315.39       2549.48        26.56 o                         
   6   1   9       1618.09       1589.20        16.40 o                         
   7   1   9       3106.52       3080.22        29.84 o                         
   8   1   9       1606.67       1543.99        15.67 o                         
   9   1   9       1829.89       1778.01        17.58 o                         
  10   1   9         93.29         71.99         1.66 o                         
  11   1   9          6.03         12.22         1.00 o                         
  12   1   9       2886.02       2739.66        23.23 o                         
  13   1   9       3762.68       3713.28        33.68 o                         
  14   1   9         19.84         18.64         0.85 o                         
  15   1   9         10.19          8.20         0.81 o                         
  16   1   9         90.76         88.65         1.89 o                         
  17   1   9         56.39         53.75         1.57 o                         
  18   1   9        238.05        258.85         5.05 o                         
  19   1   9         28.24         19.99         1.93 o                         
  20   1   9        323.91        185.85        10.48 o                         
   0   2   9        411.08        416.97         5.79 o                         
   1   2   9       2745.87       2660.79        24.23 o                         
   2   2   9       2216.52       2164.47        19.46 o                         
   3   2   9        116.75        134.40         1.82 o                         
   4   2   9       4883.10       4814.90        46.26 o                         
   5   2   9       1821.50       1772.12        17.85 o                         
   6   2   9        281.73        281.49         3.42 o                         
   7   2   9         79.28         78.42         1.48 o                         
   8   2   9        540.65        453.85         5.47 o                         
   9   2   9        651.48        640.05         7.58 o                         
  10   2   9        212.45        177.63         2.82 o                         
  11   2   9        235.86        257.65         2.93 o                         
  12   2   9          8.37          7.03         0.70 o                         
  13   2   9        265.68        276.96         3.07 o                         
  14   2   9          8.13         10.14         0.74 o                         
  15   2   9         68.59         68.99         1.31 o                         
  16   2   9         16.86         15.77         0.86 o                         
  17   2   9        213.54        225.59         3.71 o                         
  18   2   9        626.70        723.70         8.99 o                         
  19   2   9          0.89          1.37         1.26 o                         
  20   2   9         40.09         36.31         5.02 o                         
   1   3   9        674.27        705.51         6.54 o                         
   2   3   9       3216.53       3073.67        27.46 o                         
   3   3   9       1440.60       1430.10        13.12 o                         
   4   3   9        832.21        867.33         9.11 o                         
   5   3   9        890.65        883.31         9.09 o                         
   6   3   9        463.62        514.40         5.74 o                         
   7   3   9        586.78        619.38         6.99 o                         
   8   3   9        689.08        670.98         7.55 o                         
   9   3   9       1140.17       1150.46        16.93 o                         
  10   3   9         95.73         95.07         1.61 o                         
  11   3   9         16.95         19.29         0.85 o                         
  12   3   9        257.43        292.27         3.33 o                         
  13   3   9       1045.99       1057.68        10.45 o                         
  14   3   9        651.99        709.59         7.20 o                         
  15   3   9        118.23        121.68         2.07 o                         
  16   3   9       1219.46       1342.83        14.44 o                         
  17   3   9          6.19          8.15         0.73 o                         
  18   3   9          2.42          2.01         0.87 o                         
  19   3   9          0.96          2.75         1.19 o                         
   0   4   9       1576.86       1620.29        21.49 o                         
   1   4   9        298.85        297.84         3.47 o                         
   2   4   9        504.66        490.40         5.12 o                         
   3   4   9       2335.95       2359.05        27.93 o                         
   4   4   9       1206.50       1188.70        11.83 o                         
   5   4   9        634.93        630.17         7.14 o                         
   6   4   9         12.20         18.11         1.39 o                         
   7   4   9       2545.97       2673.30        31.42 o                         
   8   4   9       6023.06       5930.31        48.18 o                         
   9   4   9         18.90         29.75         0.89 o                         
  10   4   9         42.82         52.06         1.49 o                         
  11   4   9        243.51        254.76         2.95 o                         
  12   4   9       1343.55       1408.81        13.46 o                         
  13   4   9        330.55        357.01         4.53 o                         
  14   4   9        445.96        551.87         6.44 o                         
  15   4   9        179.78        201.41         3.01 o                         
  16   4   9         96.31         99.14         1.95 o                         
  17   4   9          2.33          4.64         1.27 o                         
  18   4   9       1061.01        697.62        16.12 o                         
   1   5   9        490.97        526.80         7.75 o                         
   2   5   9         29.92         26.01         1.16 o                         
   3   5   9       1728.81       1711.64        14.39 o                         
   4   5   9        568.67        564.85         4.87 o                         
   5   5   9        350.79        339.67         3.30 o                         
   6   5   9       1042.58       1036.36         9.08 o                         
   7   5   9       3141.57       3092.85        27.18 o                         
   8   5   9         33.79         32.75         1.03 o                         
   9   5   9         70.85         76.30         1.45 o                         
  10   5   9         17.19         13.25         0.88 o                         
  11   5   9          1.70          5.33         0.81 o                         
  12   5   9         23.38         25.46         1.09 o                         
  13   5   9         48.18         61.20         1.53 o                         
  14   5   9         15.36         21.30         0.99 o                         
  15   5   9         27.11         31.63         1.36 o                         
  16   5   9         21.54         20.84         2.56 o                         
  17   5   9         18.35         15.51         3.07 o                         
   0   6   9        282.93        333.26         4.99 o                         
   1   6   9       1897.56       1834.18        16.45 o                         
   2   6   9        620.03        592.60         5.54 o                         
   3   6   9       1089.02       1183.19        10.51 o                         
   4   6   9        330.30        370.94         3.57 o                         
   5   6   9        806.70        776.46         7.14 o                         
   6   6   9        451.52        425.68         4.25 o                         
   7   6   9       1609.40       1725.61        16.47 o                         
   8   6   9        808.45        844.97        10.45 o                         
   9   6   9        184.53        185.53         2.99 o                         
  10   6   9        211.68        247.90         4.22 o                         
  11   6   9         87.87        102.52         2.85 o                         
  12   6   9        372.52        410.49         6.74 o                         
  13   6   9          2.37          2.75         0.88 o                         
  14   6   9        711.37        527.72        20.15 o                         
  15   6   9          1.24          2.06         2.04 o                         
   1   7   9       1582.96       1626.02        16.81 o                         
   2   7   9        561.26        578.14         7.10 o                         
   3   7   9          0.34          2.96         0.89 o                         
   4   7   9         15.06         26.40         1.07 o                         
   5   7   9       2079.78       2184.07        25.73 o                         
   6   7   9        233.28        256.26         3.42 o                         
   7   7   9          0.78          2.16         0.78 o                         
   8   7   9        365.05        380.89         5.33 o                         
   9   7   9        267.90        280.91         6.81 o                         
  10   7   9          3.06          1.86         1.11 o                         
  11   7   9         21.37         16.21         4.83 o                         
  12   7   9        318.78        221.22        12.25 o                         
  13   7   9          8.57          4.55         3.74 o                         
   0   8   9        137.76        138.13         4.65 o                         
   1   8   9         38.02         36.86         1.45 o                         
   2   8   9          0.51         -0.30         0.89 o                         
   3   8   9         12.92         26.61         1.18 o                         
   4   8   9        196.75        192.99         4.73 o                         
   5   8   9         15.22         15.30         1.02 o                         
   6   8   9        231.10        205.87         5.79 o                         
   7   8   9         44.86         70.68         3.39 o                         
   8   8   9         57.27         67.41         5.16 o                         
   9   8   9        227.71        134.23         8.77 o                         
   1   9   9        107.39         51.83        11.76 o                         
   2   9   9        458.55        428.96        24.59 o                         
   0   0  10       1281.05       1164.37        24.75 o                         
   1   0  10       8002.52       8475.84       129.25 o                         
   2   0  10       2855.46       2747.60        40.29 o                         
   3   0  10       1815.12       2044.22        31.85 o                         
   4   0  10        470.49        565.37        10.00 o                         
   5   0  10       3450.40       3492.06        57.15 o                         
   6   0  10       2025.73       2101.93        31.17 o                         
   7   0  10       5479.46       5336.12        82.04 o                         
   8   0  10       6731.26       6666.98       108.12 o                         
   9   0  10         54.61         55.15         3.27 o                         
  10   0  10         10.77         18.94         1.78 o                         
  11   0  10        458.89        426.67         7.60 o                         
  12   0  10       4833.62       4895.13        68.01 o                         
  13   0  10         53.23         61.27         2.02 o                         
  14   0  10       4235.07       4340.93        63.38 o                         
  15   0  10        260.20        247.93         5.18 o                         
  16   0  10        290.64        331.52         7.65 o                         
  17   0  10       1031.32       1119.95        29.24 o                         
  18   0  10        427.94        470.72        12.75 o                         
  19   0  10       1875.70       1751.26       101.35 o                         
  20   0  10        483.28        434.32        23.77 o                         
   1   1  10       1999.65       2042.66        18.36 o                         
   2   1  10       3626.55       3429.98        31.11 o                         
   3   1  10        192.25        194.78         2.49 o                         
   4   1  10        137.55        164.97         2.32 o                         
   5   1  10       3120.30       3034.52        33.23 o                         
   6   1  10       1087.65       1046.98        11.08 o                         
   7   1  10        103.60        115.55         1.81 o                         
   8   1  10        292.47        239.23         3.16 o                         
   9   1  10        832.04        804.10         9.47 o                         
  10   1  10        391.67        382.96         5.23 o                         
  11   1  10         96.44         93.53         1.47 o                         
  12   1  10        311.21        323.58         3.47 o                         
  13   1  10        736.62        733.52         7.40 o                         
  14   1  10          7.45          8.22         0.82 o                         
  15   1  10         16.21         13.94         0.91 o                         
  16   1  10        151.55        162.67         2.96 o                         
  17   1  10         61.03         66.78         1.86 o                         
  18   1  10        132.95        136.70         3.62 o                         
  19   1  10         19.89         14.33         4.01 o                         
  20   1  10         19.50         14.16         4.77 o                         
   0   2  10        511.16        484.14         6.67 o                         
   1   2  10        505.05        608.45         6.42 o                         
   2   2  10          9.28         13.62         0.67 o                         
   3   2  10        281.32        239.77         2.96 o                         
   4   2  10        180.71        153.59         2.27 o                         
   5   2  10        336.85        407.70         4.76 o                         
   6   2  10          3.25          4.70         0.74 o                         
   7   2  10       1323.08       1259.10        13.68 o                         
   8   2  10       1212.67       1233.93        13.15 o                         
   9   2  10         70.29         61.35         1.61 o                         
  10   2  10         92.95         91.11         1.77 o                         
  11   2  10        343.94        358.60         3.77 o                         
  12   2  10        472.60        455.64         4.52 o                         
  13   2  10          1.74          3.70         0.64 o                         
  14   2  10       1326.54       1419.18        13.22 o                         
  15   2  10         99.44        140.67         2.36 o                         
  16   2  10        106.01        116.96         2.10 o                         
  17   2  10        153.44        162.30         3.21 o                         
  18   2  10        750.39        875.71        13.22 o                         
  19   2  10        375.51        423.98        12.63 o                         
   1   3  10        277.13        230.91         2.80 o                         
   2   3  10       7043.02       6722.45        58.35 o                         
   3   3  10         57.95        106.99         1.97 o                         
   4   3  10       1672.46       1655.41        16.81 o                         
   5   3  10        637.43        578.38         6.54 o                         
   6   3  10        419.15        464.60         5.72 o                         
   7   3  10        173.68        195.11         2.94 o                         
   8   3  10       2117.09       2149.06        25.58 o                         
   9   3  10        794.76        794.57         7.70 o                         
  10   3  10        262.52        244.31         2.86 o                         
  11   3  10        964.54        954.46         9.30 o                         
  12   3  10        118.00        132.61         2.05 o                         
  13   3  10       4177.72       4445.33        41.88 o                         
  14   3  10        110.60        103.85         1.61 o                         
  15   3  10          1.01          2.15         0.75 o                         
  16   3  10        105.72        127.94         2.06 o                         
  17   3  10       1257.89       1336.30        14.97 o                         
  18   3  10          6.29          5.65         1.35 o                         
  19   3  10         27.63         24.96         2.45 o                         
   0   4  10       2445.19       2413.89        32.93 o                         
   1   4  10        172.95        209.47         2.74 o                         
   2   4  10        465.03        508.40         5.69 o                         
   3   4  10       1264.92       1315.41        12.77 o                         
   4   4  10         41.24         50.06         1.84 o                         
   5   4  10        240.99        246.95         3.58 o                         
   6   4  10         79.94         86.87         1.93 o                         
   7   4  10         54.92         46.77         1.04 o                         
   8   4  10         28.83         27.67         0.90 o                         
   9   4  10         12.22         15.33         0.90 o                         
  10   4  10         37.08         36.53         1.09 o                         
  11   4  10        465.49        449.36         4.71 o                         
  12   4  10        443.38        522.88         5.54 o                         
  13   4  10         84.63        104.02         2.07 o                         
  14   4  10         79.66         77.87         1.74 o                         
  15   4  10        189.93        194.16         2.87 o                         
  16   4  10         40.58         44.13         1.07 o                         
  17   4  10         45.23         48.65         3.51 o                         
  18   4  10        231.84        137.85         7.87 o                         
   1   5  10         84.07         97.25         1.65 o                         
   2   5  10        555.40        557.66         5.08 o                         
   3   5  10        849.92        915.77         7.43 o                         
   4   5  10       1156.04       1097.02         9.01 o                         
   5   5  10        689.66        694.31         6.02 o                         
   6   5  10          5.55          7.23         0.77 o                         
   7   5  10        306.46        317.46         3.43 o                         
   8   5  10       1091.32       1132.00        10.20 o                         
   9   5  10         44.07         48.44         1.31 o                         
  10   5  10         33.47         36.95         1.16 o                         
  11   5  10        359.51        404.50         5.25 o                         
  12   5  10        799.89        944.47        12.19 o                         
  13   5  10       1131.70       1292.61        17.04 o                         
  14   5  10        118.83        104.57         2.25 o                         
  15   5  10        148.38        159.66         5.35 o                         
  16   5  10         11.83         15.20         1.89 o                         
   0   6  10        365.85        378.26         5.57 o                         
   1   6  10       1606.57       1700.29        15.04 o                         
   2   6  10         65.03         68.68         1.39 o                         
   3   6  10        733.75        809.92         7.17 o                         
   4   6  10        166.88        162.31         2.05 o                         
   5   6  10         12.02         18.45         0.83 o                         
   6   6  10          0.16          4.30         0.74 o                         
   7   6  10        278.79        292.33         3.62 o                         
   8   6  10         53.47         44.42         1.28 o                         
   9   6  10        916.98       1008.99        11.01 o                         
  10   6  10          3.52          6.18         0.98 o                         
  11   6  10        361.69        412.59         5.89 o                         
  12   6  10        179.37        201.30         3.21 o                         
  13   6  10        109.52         86.78         6.68 o                         
  14   6  10        317.17        305.01        10.83 o                         
  15   6  10         29.25         58.96        23.39 o                         
   1   7  10        865.38        934.43        12.34 o                         
   2   7  10          5.87          9.22         0.98 o                         
   3   7  10        498.33        567.26         6.57 o                         
   4   7  10        221.74        246.28         4.02 o                         
   5   7  10        183.78        172.54         3.65 o                         
   6   7  10         91.47        104.61         2.26 o                         
   7   7  10          4.76          8.85         0.84 o                         
   8   7  10         63.14         70.11         1.83 o                         
   9   7  10        491.06        501.42        10.39 o                         
  10   7  10         59.31         67.47         4.53 o                         
  11   7  10         22.62         14.91         3.87 o                         
  12   7  10         48.96         31.78         4.48 o                         
   0   8  10         26.53         45.12         2.76 o                         
   1   8  10          1.12          2.15         0.91 o                         
   2   8  10         46.05         41.06         1.27 o                         
   3   8  10        485.45        486.61         6.49 o                         
   4   8  10          2.30          4.82         0.93 o                         
   5   8  10        441.02        484.21        13.85 o                         
   6   8  10         62.59         34.75         5.17 o                         
   7   8  10        420.62        270.85        11.19 o                         
   8   8  10         50.63         28.59         5.23 o                         
   1   1  11        162.39        142.15         1.99 o                         
   2   1  11       2194.31       2119.14        21.66 o                         
   3   1  11        177.19        175.59         2.56 o                         
   4   1  11        413.55        441.15         5.35 o                         
   5   1  11       8058.27       7847.71        87.39 o                         
   6   1  11       1316.78       1438.97        16.21 o                         
   7   1  11          3.40          6.94         0.78 o                         
   8   1  11        451.29        480.15         6.21 o                         
   9   1  11       6746.74       6859.63        85.83 o                         
  10   1  11        670.91        639.05         6.82 o                         
  11   1  11          6.38          6.14         0.72 o                         
  12   1  11         41.83         45.31         1.15 o                         
  13   1  11        306.78        316.06         4.29 o                         
  14   1  11        931.86        898.84         9.79 o                         
  15   1  11       1930.84       2041.72        24.86 o                         
  16   1  11        225.27        219.15         3.57 o                         
  17   1  11        612.33        707.30         9.77 o                         
  18   1  11        154.61        161.14         4.17 o                         
  19   1  11       1278.28       1193.41        52.98 o                         
   0   2  11       1708.79       1746.67        22.17 o                         
   1   2  11        523.82        460.95         5.04 o                         
   2   2  11        319.96        299.51         3.51 o                         
   3   2  11       7600.27       7606.98        74.52 o                         
   4   2  11          3.42          8.32         0.72 o                         
   5   2  11         24.21         25.42         0.96 o                         
   6   2  11        339.78        350.35         4.32 o                         
   7   2  11       1218.50       1252.43        13.30 o                         
   8   2  11          3.52         12.19         0.94 o                         
   9   2  11          0.97          2.95         0.77 o                         
  10   2  11         85.04        101.13         1.60 o                         
  11   2  11       2289.79       2251.84        19.56 o                         
  12   2  11          0.49          3.22         0.66 o                         
  13   2  11        556.70        549.59         5.75 o                         
  14   2  11         68.82         72.93         1.49 o                         
  15   2  11       1244.48       1319.52        16.02 o                         
  16   2  11         25.57         29.88         1.09 o                         
  17   2  11         21.89         25.08         1.00 o                         
  18   2  11         44.51         30.15         4.76 o                         
  19   2  11         11.94          7.04         3.45 o                         
   1   3  11        157.99        190.36         2.55 o                         
   2   3  11        323.44        406.96         4.73 o                         
   3   3  11       5095.19       5145.72        48.52 o                         
   4   3  11       1340.46       1431.78        15.43 o                         
   5   3  11       2203.59       2271.54        23.98 o                         
   6   3  11       1315.89       1362.33        14.75 o                         
   7   3  11         26.06         26.09         1.28 o                         
   8   3  11       1230.22       1180.76        10.99 o                         
   9   3  11        592.83        636.46         6.14 o                         
  10   3  11        567.35        598.16         6.13 o                         
  11   3  11         17.53         26.07         0.96 o                         
  12   3  11          3.81          5.59         0.75 o                         
  13   3  11          2.51          5.97         0.70 o                         
  14   3  11       1056.13       1093.16        10.82 o                         
  15   3  11        274.24        309.91         3.84 o                         
  16   3  11        292.59        309.71         3.99 o                         
  17   3  11         56.26         59.25         2.35 o                         
  18   3  11         96.42         94.15         5.64 o                         
   0   4  11       1859.51       1830.23        31.70 o                         
   1   4  11       3146.78       3109.32        32.73 o                         
   2   4  11         58.78         56.31         1.47 o                         
   3   4  11       1684.66       1597.75        18.12 o                         
   4   4  11         85.88         81.89         2.00 o                         
   5   4  11         81.84         84.86         1.43 o                         
   6   4  11         21.63         25.18         0.90 o                         
   7   4  11        154.67        175.29         2.16 o                         
   8   4  11        738.84        780.81         7.12 o                         
   9   4  11       2738.61       2726.60        24.07 o                         
  10   4  11        822.32        850.35         8.45 o                         
  11   4  11        346.42        421.97         4.66 o                         
  12   4  11        924.76       1016.92        11.05 o                         
  13   4  11        889.39        969.11        10.69 o                         
  14   4  11       1117.25       1154.72        14.50 o                         
  15   4  11        872.44        919.27        10.70 o                         
  16   4  11        195.89        195.01         7.45 o                         
  17   4  11         46.70         59.32         2.46 o                         
   1   5  11        165.08        165.04         2.12 o                         
   2   5  11        420.32        389.03         3.65 o                         
   3   5  11         15.37         19.68         0.82 o                         
   4   5  11        287.88        298.71         3.00 o                         
   5   5  11         34.77         37.74         1.01 o                         
   6   5  11        366.48        383.50         3.97 o                         
   7   5  11       1529.07       1571.43        13.92 o                         
   8   5  11        329.18        358.75         3.66 o                         
   9   5  11        941.70        989.51         9.88 o                         
  10   5  11         23.50         42.08         1.44 o                         
  11   5  11        299.28        305.01         4.40 o                         
  12   5  11         21.30         29.02         1.22 o                         
  13   5  11          9.75         15.41         0.97 o                         
  14   5  11         23.56         25.53         1.03 o                         
  15   5  11          0.04          1.16         1.61 o                         
  16   5  11          3.92          5.89         1.34 o                         
   0   6  11       3133.07       3165.47        39.48 o                         
   1   6  11       2853.27       2974.69        26.22 o                         
   2   6  11         42.53         51.78         1.25 o                         
   3   6  11         12.56         14.28         0.81 o                         
   4   6  11        696.84        658.55         6.36 o                         
   5   6  11        516.68        543.86         5.62 o                         
   6   6  11         11.17          7.21         0.77 o                         
   7   6  11         11.93         14.16         0.91 o                         
   8   6  11         96.53         92.55         1.86 o                         
   9   6  11         78.19         96.06         2.09 o                         
  10   6  11         24.23         30.34         1.18 o                         
  11   6  11        223.10        284.11         4.76 o                         
  12   6  11        125.71        124.51         4.44 o                         
  13   6  11         45.19         42.06         3.92 o                         
  14   6  11        237.41        152.65         8.90 o                         
   1   7  11         57.15         68.99         2.30 o                         
   2   7  11         83.48         98.54         1.96 o                         
   3   7  11        365.75        428.27         5.38 o                         
   4   7  11          0.08          2.85         0.79 o                         
   5   7  11       1053.13       1184.59        13.07 o                         
   6   7  11       1077.47       1127.09        15.18 o                         
   7   7  11        168.05        190.97         3.17 o                         
   8   7  11        111.67        113.64         2.38 o                         
   9   7  11        882.60        737.52        35.94 o                         
  10   7  11        239.84        141.65         8.38 o                         
  11   7  11        129.89         83.08         8.41 o                         
   0   8  11        135.25        134.25         4.76 o                         
   1   8  11         87.61         87.88         2.56 o                         
   2   8  11          1.23          5.54         1.41 o                         
   3   8  11          1.12          4.68         1.62 o                         
   4   8  11          0.73          1.54         1.44 o                         
   5   8  11         11.51         11.66         1.65 o                         
   6   8  11        165.03        118.06         7.93 o                         
   7   8  11         48.25         37.77         5.90 o                         
   0   0  12       3004.40       2948.56        68.40 o                         
   1   0  12       7743.84       7082.75       108.46 o                         
   2   0  12        158.08        153.53         3.59 o                         
   3   0  12       3526.53       3295.21        54.09 o                         
   4   0  12       1799.37       1862.45        31.03 o                         
   5   0  12        359.34        383.73         6.95 o                         
   6   0  12       2941.81       2970.20        52.38 o                         
   7   0  12       5868.23       6072.23       105.74 o                         
   8   0  12       1171.26       1134.06        20.88 o                         
   9   0  12        754.48        707.00        15.95 o                         
  10   0  12        107.32        112.99         2.74 o                         
  11   0  12       4905.10       5353.97        75.08 o                         
  12   0  12        260.44        278.81         4.82 o                         
  13   0  12        400.35        417.62         7.01 o                         
  14   0  12        269.18        242.10         6.38 o                         
  15   0  12       1635.62       1826.41        35.39 o                         
  16   0  12         21.88         23.96         3.16 o                         
  17   0  12        493.51        577.21        18.10 o                         
  18   0  12         60.87         44.57        11.79 o                         
  19   0  12        151.05         85.33         9.85 o                         
   1   1  12        442.90        423.79         5.30 o                         
   2   1  12       2583.19       2490.10        29.11 o                         
   3   1  12        132.25        132.60         2.50 o                         
   4   1  12         55.03         56.91         1.48 o                         
   5   1  12        606.85        651.00         7.58 o                         
   6   1  12         11.16         14.48         0.90 o                         
   7   1  12        613.17        641.64         7.97 o                         
   8   1  12        402.39        465.50         6.28 o                         
   9   1  12        328.13        385.53         4.44 o                         
  10   1  12        245.70        230.25         2.86 o                         
  11   1  12        323.51        317.08         3.81 o                         
  12   1  12        623.40        649.71         7.51 o                         
  13   1  12        573.46        621.19         7.39 o                         
  14   1  12        273.61        275.04         3.65 o                         
  15   1  12        152.86        165.20         2.94 o                         
  16   1  12         33.25         35.16         1.34 o                         
  17   1  12        253.18        263.53        10.01 o                         
  18   1  12        104.04         96.91         8.56 o                         
  19   1  12          2.80          2.62         3.41 o                         
   0   2  12          0.03          1.27         1.01 o                         
   1   2  12       2535.86       2373.75        23.72 o                         
   2   2  12         47.42         48.99         1.27 o                         
   3   2  12       1393.60       1276.77        13.79 o                         
   4   2  12         46.28         61.45         1.50 o                         
   5   2  12        191.94        179.96         2.71 o                         
   6   2  12        264.69        260.23         3.66 o                         
   7   2  12        496.35        528.69         6.21 o                         
   8   2  12         59.80         65.00         1.48 o                         
   9   2  12        371.51        422.87         4.43 o                         
  10   2  12        561.77        591.68         5.92 o                         
  11   2  12       2316.74       2436.21        21.90 o                         
  12   2  12        435.90        445.92         4.72 o                         
  13   2  12          5.86         12.51         0.79 o                         
  14   2  12         77.85         79.87         1.90 o                         
  15   2  12        435.55        483.04         6.50 o                         
  16   2  12        228.86        239.20         3.32 o                         
  17   2  12        154.30        180.48         4.90 o                         
  18   2  12         23.07         22.96         2.71 o                         
   1   3  12          7.00         10.23         0.90 o                         
   2   3  12       1744.87       1768.56        17.96 o                         
   3   3  12        197.35        210.60         3.01 o                         
   4   3  12         56.56         45.26         1.45 o                         
   5   3  12       1691.53       1643.94        18.88 o                         
   6   3  12          5.75         17.44         1.15 o                         
   7   3  12       1291.73       1281.04        11.62 o                         
   8   3  12        687.96        714.92         6.81 o                         
   9   3  12       1160.14       1151.45        10.73 o                         
  10   3  12        647.99        627.14         6.41 o                         
  11   3  12        150.47        143.03         2.05 o                         
  12   3  12         12.01         12.26         0.76 o                         
  13   3  12       2283.14       2615.36        26.44 o                         
  14   3  12        375.17        398.91         4.76 o                         
  15   3  12        160.67        173.13         2.41 o                         
  16   3  12        321.01        359.29         4.35 o                         
  17   3  12       1849.62       1985.65        82.19 o                         
  18   3  12          8.40          6.34         1.43 o                         
   0   4  12         76.25         98.56         2.74 o                         
   1   4  12         13.89         26.04         1.19 o                         
   2   4  12        394.52        388.52         3.68 o                         
   3   4  12        117.24        126.60         1.73 o                         
   4   4  12        443.55        436.12         4.05 o                         
   5   4  12       1054.50       1003.72         8.85 o                         
   6   4  12          1.09          4.78         0.71 o                         
   7   4  12          1.84          3.43         0.69 o                         
   8   4  12        312.41        305.51         3.54 o                         
   9   4  12        109.95        104.67         1.80 o                         
  10   4  12        279.75        286.15         3.39 o                         
  11   4  12         68.73         71.49         1.46 o                         
  12   4  12         57.99         61.70         1.66 o                         
  13   4  12        188.46        176.62         2.60 o                         
  14   4  12         14.50         13.73         0.79 o                         
  15   4  12         40.18         41.70         1.54 o                         
  16   4  12         13.24         12.77         1.43 o                         
  17   4  12         15.78         18.06         1.70 o                         
   1   5  12         41.20         44.69         1.13 o                         
   2   5  12        331.45        372.73         3.71 o                         
   3   5  12       1032.98        964.92         8.51 o                         
   4   5  12        563.97        570.52         5.33 o                         
   5   5  12       1885.04       1952.37        17.14 o                         
   6   5  12        206.02        218.56         2.71 o                         
   7   5  12         44.42         40.96         1.11 o                         
   8   5  12        528.61        572.63         5.93 o                         
   9   5  12       1998.64       2050.18        21.11 o                         
  10   5  12         32.85         33.24         1.21 o                         
  11   5  12          6.76         12.11         1.00 o                         
  12   5  12         19.90         22.16         1.06 o                         
  13   5  12       1029.29       1037.86        15.38 o                         
  14   5  12         59.65         63.05         3.58 o                         
  15   5  12         49.10         33.10         2.88 o                         
   0   6  12         41.75         47.94         1.77 o                         
   1   6  12        101.22         96.49         1.62 o                         
   2   6  12        718.12        722.36         6.55 o                         
   3   6  12        297.01        307.88         3.19 o                         
   4   6  12          3.72          6.90         0.74 o                         
   5   6  12        130.27        141.01         2.53 o                         
   6   6  12       1897.48       1952.18        21.42 o                         
   7   6  12          6.97         11.55         0.90 o                         
   8   6  12         28.12         24.07         1.08 o                         
   9   6  12        617.49        649.40         7.70 o                         
  10   6  12          6.16         12.30         0.95 o                         
  11   6  12        284.54        258.23         4.11 o                         
  12   6  12          3.69          6.03         2.28 o                         
  13   6  12          4.06          1.84         2.12 o                         
   1   7  12       1757.83       1921.19        22.09 o                         
   2   7  12          2.42          3.97         0.76 o                         
   3   7  12        201.15        173.05         2.90 o                         
   4   7  12         59.05         59.34         1.50 o                         
   5   7  12       1336.79       1547.00        20.39 o                         
   6   7  12        403.36        419.32         5.24 o                         
   7   7  12          8.11          9.80         0.78 o                         
   8   7  12          6.21          6.13         2.15 o                         
   9   7  12        976.13        625.31        25.62 o                         
  10   7  12          3.95          4.36         2.67 o                         
  11   7  12          2.87          8.77         6.33 o                         
   0   8  12          0.93          1.49         1.72 o                         
   1   8  12        436.29        401.18        11.34 o                         
   2   8  12         69.89         37.76         4.86 o                         
   3   8  12       1271.51       1142.86        41.30 o                         
   4   8  12          9.70          9.49         1.43 o                         
   5   8  12        229.95        133.11         8.21 o                         
   6   8  12        133.76         87.58         8.79 o                         
   1   1  13         18.57         24.75         1.16 o                         
   2   1  13       2497.64       2403.24        30.22 o                         
   3   1  13        900.32        916.25        11.71 o                         
   4   1  13        210.34        233.69         3.81 o                         
   5   1  13       2923.10       2987.15        33.82 o                         
   6   1  13        652.49        650.55         8.37 o                         
   7   1  13        491.77        590.25         7.90 o                         
   8   1  13         27.65         25.61         0.95 o                         
   9   1  13       4091.44       3791.25        38.23 o                         
  10   1  13        258.88        292.97         3.59 o                         
  11   1  13         10.04         18.78         0.94 o                         
  12   1  13        508.65        531.66         6.49 o                         
  13   1  13        682.46        682.08         8.47 o                         
  14   1  13        836.11        930.28        10.93 o                         
  15   1  13          2.29         10.61         0.91 o                         
  16   1  13        357.83        415.21        10.19 o                         
  17   1  13       1641.03       1629.39        75.23 o                         
  18   1  13        108.45         56.52         7.67 o                         
   0   2  13        591.08        581.49        10.72 o                         
   1   2  13        283.09        253.13         3.74 o                         
   2   2  13         15.57         14.93         0.92 o                         
   3   2  13       1326.43       1281.21        14.62 o                         
   4   2  13         46.48         43.74         1.49 o                         
   5   2  13        265.81        253.52         3.85 o                         
   6   2  13        725.64        747.84        10.06 o                         
   7   2  13          4.64          8.51         0.70 o                         
   8   2  13       1840.12       1865.37        16.94 o                         
   9   2  13         89.83         92.95         1.63 o                         
  10   2  13        344.33        306.87         3.58 o                         
  11   2  13       2035.69       2032.45        19.50 o                         
  12   2  13       2437.98       2544.84        25.89 o                         
  13   2  13        884.78        931.89        11.86 o                         
  14   2  13        522.09        601.65         7.37 o                         
  15   2  13       1424.12       1491.25        15.83 o                         
  16   2  13          2.96          4.29         0.69 o                         
  17   2  13        114.11         81.69         7.02 o                         
  18   2  13        375.27        261.52        18.95 o                         
   1   3  13       5346.41       5209.54        52.51 o                         
   2   3  13        127.62        151.08         2.54 o                         
   3   3  13        286.13        261.75         4.00 o                         
   4   3  13        546.91        636.04         6.98 o                         
   5   3  13        347.68        382.25         3.64 o                         
   6   3  13         44.79         57.31         1.20 o                         
   7   3  13         72.20         83.78         1.46 o                         
   8   3  13         74.04         55.06         1.16 o                         
   9   3  13        103.43         98.39         1.58 o                         
  10   3  13          0.17          2.30         0.69 o                         
  11   3  13        708.49        713.00         6.99 o                         
  12   3  13        600.77        602.11         7.20 o                         
  13   3  13         33.34         33.86         1.16 o                         
  14   3  13         33.17         40.84         1.14 o                         
  15   3  13        290.88        305.37         4.03 o                         
  16   3  13         24.75         27.54         2.15 o                         
  17   3  13        144.59        149.71         8.46 o                         
   0   4  13         31.70         29.12         1.25 o                         
   1   4  13       1302.30       1267.19        10.63 o                         
   2   4  13         76.12         74.89         1.34 o                         
   3   4  13       2004.00       1943.41        16.47 o                         
   4   4  13        613.72        578.94         5.41 o                         
   5   4  13        253.53        241.45         2.79 o                         
   6   4  13         64.51         75.69         1.50 o                         
   7   4  13       1538.99       1579.45        14.80 o                         
   8   4  13       2075.16       2235.56        21.05 o                         
   9   4  13        366.87        404.16         4.52 o                         
  10   4  13        754.31        803.22         7.63 o                         
  11   4  13        234.96        251.08         3.59 o                         
  12   4  13        477.67        505.94         6.01 o                         
  13   4  13         94.77        116.18         1.88 o                         
  14   4  13          8.04          7.43         0.76 o                         
  15   4  13         58.06         47.47         3.21 o                         
  16   4  13        342.32        394.85        10.27 o                         
   1   5  13        239.34        260.67         2.80 o                         
   2   5  13        688.28        699.51         6.48 o                         
   3   5  13          5.81          4.42         0.65 o                         
   4   5  13        112.81        120.39         1.82 o                         
   5   5  13          2.52         10.33         0.81 o                         
   6   5  13         11.58         19.25         0.89 o                         
   7   5  13         22.18         18.70         0.92 o                         
   8   5  13         39.30         37.68         1.28 o                         
   9   5  13        364.41        341.85         4.64 o                         
  10   5  13        281.05        343.55         5.99 o                         
  11   5  13         31.25         28.50         1.36 o                         
  12   5  13         81.39         68.04         1.74 o                         
  13   5  13        228.18        237.88         5.56 o                         
  14   5  13         21.38         26.03         2.33 o                         
  15   5  13         17.62         14.26         2.65 o                         
   0   6  13          8.33         10.94         1.14 o                         
   1   6  13        475.53        523.93         5.35 o                         
   2   6  13         40.64         48.47         1.26 o                         
   3   6  13        452.52        489.55         5.50 o                         
   4   6  13        409.80        447.92         5.88 o                         
   5   6  13         28.66         27.61         1.06 o                         
   6   6  13        124.38        156.31         2.55 o                         
   7   6  13       1133.23       1259.04        15.65 o                         
   8   6  13        639.72        682.84         8.76 o                         
   9   6  13          7.48          9.84         0.94 o                         
  10   6  13         35.70         26.59         1.24 o                         
  11   6  13       1240.96       1279.68        41.19 o                         
  12   6  13          5.40          6.59         1.93 o                         
  13   6  13          1.60          0.49         8.77 o                         
   1   7  13         33.12         36.45         0.96 o                         
   2   7  13        189.62        206.82         3.31 o                         
   3   7  13          2.68          2.15         0.69 o                         
   4   7  13          5.52          4.30         0.72 o                         
   5   7  13        334.55        322.49         4.72 o                         
   6   7  13         27.00         32.44         1.69 o                         
   7   7  13        123.59         96.09         7.01 o                         
   8   7  13        269.53        173.77        10.06 o                         
   9   7  13        249.52        199.41        12.44 o                         
   0   8  13        131.84        128.54        13.55 o                         
   1   8  13        162.43        179.36         4.78 o                         
   2   8  13          5.80          6.93         1.03 o                         
   3   8  13         65.82         60.55         2.91 o                         
   4   8  13        130.31         99.33         7.83 o                         
   0   0  14      15864.13      15331.45       313.62 o                         
   1   0  14         27.31         23.21         1.54 o                         
   2   0  14         24.63         31.41         2.26 o                         
   3   0  14         41.96         47.68         3.63 o                         
   4   0  14       3467.86       3551.42        67.33 o                         
   5   0  14        170.33        169.06         4.49 o                         
   6   0  14          4.27          7.96         1.91 o                         
   7   0  14       3885.56       3777.29        56.98 o                         
   8   0  14         42.64         54.41         1.95 o                         
   9   0  14          0.18          2.36         1.15 o                         
  10   0  14        858.44        929.10        13.66 o                         
  11   0  14        913.65        956.10        14.74 o                         
  12   0  14         60.82         67.95         2.30 o                         
  13   0  14          7.84         17.91         1.57 o                         
  14   0  14        313.43        332.01        10.02 o                         
  15   0  14        219.86        239.82         9.73 o                         
  16   0  14          0.23          4.50         1.85 o                         
  17   0  14       2403.90       1626.52        93.56 o                         
  18   0  14         67.36         37.46         7.58 o                         
   1   1  14       1620.95       1627.07        22.53 o                         
   2   1  14         71.39         70.77         2.16 o                         
   3   1  14        692.54        650.93         9.28 o                         
   4   1  14          0.97          1.68         1.07 o                         
   5   1  14        152.51        137.06         2.99 o                         
   6   1  14        606.63        563.84         6.84 o                         
   7   1  14        346.26        354.39         3.92 o                         
   8   1  14        413.72        419.12         4.57 o                         
   9   1  14         18.80         16.67         0.84 o                         
  10   1  14         18.05         16.70         0.88 o                         
  11   1  14       1132.15       1191.45        12.79 o                         
  12   1  14          8.05         12.34         1.02 o                         
  13   1  14        578.61        596.06         7.19 o                         
  14   1  14         32.71         27.38         1.11 o                         
  15   1  14        124.89        141.01         2.99 o                         
  16   1  14          6.71         13.76         1.18 o                         
  17   1  14         43.30         37.50         5.46 o                         
  18   1  14          0.90          0.91         3.29 o                         
   0   2  14       7941.37       8126.60       140.86 o                         
   1   2  14         32.88         36.34         1.58 o                         
   2   2  14          4.32          9.71         1.39 o                         
   3   2  14          6.24         10.27         1.26 o                         
   4   2  14       1173.32       1220.42        18.80 o                         
   5   2  14        138.43        144.24         2.05 o                         
   6   2  14         51.94         51.36         1.17 o                         
   7   2  14         71.29         71.84         1.35 o                         
   8   2  14        178.03        188.68         2.37 o                         
   9   2  14        790.94        805.46         7.97 o                         
  10   2  14        736.51        762.35         8.09 o                         
  11   2  14        585.92        623.95         6.71 o                         
  12   2  14          0.79          4.62         0.78 o                         
  13   2  14        216.94        240.66         3.77 o                         
  14   2  14        283.79        273.59         3.60 o                         
  15   2  14        124.19        154.58         2.78 o                         
  16   2  14         12.70          9.78         1.90 o                         
  17   2  14        567.47        637.29        37.92 o                         
   1   3  14       1294.17       1282.27        11.42 o                         
   2   3  14          6.11          7.57         0.75 o                         
   3   3  14          4.64         10.09         0.71 o                         
   4   3  14        191.61        211.21         2.46 o                         
   5   3  14        458.98        436.50         4.37 o                         
   6   3  14       2127.62       1957.34        17.16 o                         
   7   3  14         14.05         12.82         0.77 o                         
   8   3  14       1301.70       1277.60        11.21 o                         
   9   3  14         43.77         42.55         1.05 o                         
  10   3  14        426.21        322.05         3.37 o                         
  11   3  14        314.29        321.87         4.36 o                         
  12   3  14         26.50         20.57         0.88 o                         
  13   3  14        318.76        379.41         4.51 o                         
  14   3  14         44.26         43.47         1.23 o                         
  15   3  14        127.91        136.22         3.04 o                         
  16   3  14        133.24        159.02         4.95 o                         
   0   4  14        499.98        574.13         7.68 o                         
   1   4  14        375.72        376.37         3.76 o                         
   2   4  14          0.08          2.93         0.82 o                         
   3   4  14         11.40         14.60         0.74 o                         
   4   4  14          5.68          4.05         0.64 o                         
   5   4  14        195.67        173.51         2.12 o                         
   6   4  14        194.89        225.79         2.73 o                         
   7   4  14          3.52          8.82         0.78 o                         
   8   4  14        103.36        106.23         1.72 o                         
   9   4  14        108.26         81.55         1.70 o                         
  10   4  14        226.97        271.23         3.62 o                         
  11   4  14         98.81         96.27         1.72 o                         
  12   4  14         51.31         49.68         1.44 o                         
  13   4  14        285.67        315.18         3.64 o                         
  14   4  14         18.87         20.74         1.69 o                         
  15   4  14        167.88        203.19         5.30 o                         
   1   5  14         16.37         23.19         0.92 o                         
   2   5  14         55.91        102.73         1.59 o                         
   3   5  14        597.24        655.89         6.40 o                         
   4   5  14        593.73        671.75         6.72 o                         
   5   5  14        317.43        341.93         4.13 o                         
   6   5  14       1388.26       1529.57        15.96 o                         
   7   5  14          4.97          8.12         0.94 o                         
   8   5  14        349.80        341.50         4.40 o                         
   9   5  14        190.01        243.41         3.56 o                         
  10   5  14        518.41        512.73         6.92 o                         
  11   5  14         23.96         26.04         0.95 o                         
  12   5  14        202.49        184.37         4.83 o                         
  13   5  14         23.94         33.37         2.30 o                         
  14   5  14          4.59          3.23         1.09 o                         
   0   6  14       1594.91       1573.80        23.47 o                         
   1   6  14        281.50        295.45         3.09 o                         
   2   6  14          0.12          1.34         0.65 o                         
   3   6  14          2.82          7.19         0.74 o                         
   4   6  14        581.16        605.17         7.62 o                         
   5   6  14         19.83         21.10         0.90 o                         
   6   6  14         16.54         21.58         0.95 o                         
   7   6  14        203.63        182.59         3.19 o                         
   8   6  14         10.87         14.33         0.95 o                         
   9   6  14         25.79         30.16         1.32 o                         
  10   6  14          3.21          2.81         1.74 o                         
  11   6  14        185.67        219.99         6.28 o                         
  12   6  14         18.92          9.67         3.46 o                         
   1   7  14        283.35        299.06         3.96 o                         
   2   7  14         75.77         92.42         1.87 o                         
   3   7  14        124.02        156.47         3.35 o                         
   4   7  14        284.97        274.12         6.54 o                         
   5   7  14         12.38          5.24         1.31 o                         
   6   7  14        116.06         86.81         7.14 o                         
   7   7  14        100.49         62.79         6.91 o                         
   8   7  14         20.10         13.21         2.44 o                         
   1   1  15       1793.69       1653.82        26.79 o                         
   2   1  15         14.68         20.18         2.08 o                         
   3   1  15       1388.50       1421.86        20.69 o                         
   4   1  15          6.54          9.34         0.84 o                         
   5   1  15       1449.35       1475.57        14.93 o                         
   6   1  15       1729.85       1758.27        18.09 o                         
   7   1  15         92.49         85.82         1.68 o                         
   8   1  15         19.55         30.04         1.04 o                         
   9   1  15        911.09        991.30        10.28 o                         
  10   1  15        521.97        498.61         5.79 o                         
  11   1  15         43.49         45.26         1.37 o                         
  12   1  15        959.00       1049.10        13.37 o                         
  13   1  15          5.96          6.96         1.03 o                         
  14   1  15          6.05          5.93         1.01 o                         
  15   1  15         64.65         61.96         2.75 o                         
  16   1  15       1812.55       1460.96        55.86 o                         
  17   1  15         62.61         36.53         5.14 o                         
   0   2  15       4764.01       4606.04        61.22 o                         
   1   2  15         20.09         25.17         1.00 o                         
   2   2  15          9.73         12.63         0.89 o                         
   3   2  15        164.93        162.23         2.85 o                         
   4   2  15       1056.06       1138.85        12.00 o                         
   5   2  15       2141.24       2086.10        20.01 o                         
   6   2  15        212.87        200.55         2.59 o                         
   7   2  15        355.01        367.84         4.16 o                         
   8   2  15         64.31         82.06         1.59 o                         
   9   2  15        668.33        653.28         6.74 o                         
  10   2  15         73.86         71.34         1.93 o                         
  11   2  15        825.65        816.77        11.36 o                         
  12   2  15         26.93         25.73         1.29 o                         
  13   2  15         99.19         89.28         2.52 o                         
  14   2  15         31.21         36.08         1.50 o                         
  15   2  15        726.76        723.03        21.21 o                         
  16   2  15        574.37        348.42        18.26 o                         
  17   2  15         86.65         16.57        15.11 o                         
   1   3  15       1062.45        981.56         9.41 o                         
   2   3  15          2.66          4.98         0.74 o                         
   3   3  15        144.49        141.43         2.09 o                         
   4   3  15        309.04        291.56         3.62 o                         
   5   3  15        110.40        107.40         1.77 o                         
   6   3  15        747.43        831.91         7.81 o                         
   7   3  15         38.69         36.56         1.05 o                         
   8   3  15        555.51        524.97         5.46 o                         
   9   3  15        555.84        486.42         5.24 o                         
  10   3  15        169.83        203.36         2.84 o                         
  11   3  15        400.81        415.02         5.59 o                         
  12   3  15         17.05         25.01         0.97 o                         
  13   3  15        140.44        128.34         2.92 o                         
  14   3  15          0.34          2.03         0.72 o                         
  15   3  15         57.99         65.70         4.60 o                         
  16   3  15        313.74        233.94        12.18 o                         
   0   4  15       4420.09       4601.39        61.37 o                         
   1   4  15        466.17        545.77         5.49 o                         
   2   4  15        305.29        283.89         3.13 o                         
   3   4  15         21.18         37.48         1.14 o                         
   4   4  15        582.10        626.01         6.00 o                         
   5   4  15         73.95         65.69         1.41 o                         
   6   4  15        576.06        545.16         5.47 o                         
   7   4  15        878.11        865.05         7.77 o                         
   8   4  15         51.48         93.58         1.88 o                         
   9   4  15         24.05         29.88         1.06 o                         
  10   4  15        597.71        697.67         7.43 o                         
  11   4  15         18.82         19.08         0.84 o                         
  12   4  15        155.66        199.81         2.90 o                         
  13   4  15         45.35         53.07         3.12 o                         
  14   4  15        232.85        189.32         8.84 o                         
  15   4  15          0.78          3.20         4.58 o                         
   1   5  15         92.48         81.66         1.45 o                         
   2   5  15         72.63         72.92         1.47 o                         
   3   5  15        246.18        199.64         2.54 o                         
   4   5  15        297.85        293.09         3.50 o                         
   5   5  15        133.20        126.77         2.26 o                         
   6   5  15          0.15          1.78         0.85 o                         
   7   5  15          0.78          1.16         0.72 o                         
   8   5  15         32.50         25.33         0.94 o                         
   9   5  15          1.37          1.60         0.67 o                         
  10   5  15         10.21         17.04         0.80 o                         
  11   5  15          2.19          2.44         1.00 o                         
  12   5  15        113.11        125.56         3.91 o                         
  13   5  15        104.56        115.44         5.03 o                         
   0   6  15       1205.69       1258.38        15.72 o                         
   1   6  15         19.73         29.66         0.84 o                         
   2   6  15          4.35          1.41         0.59 o                         
   3   6  15          0.76          2.00         0.62 o                         
   4   6  15        671.19        692.19         8.43 o                         
   5   6  15        177.50        190.67         3.05 o                         
   6   6  15         76.88         64.96         1.86 o                         
   7   6  15         83.15         88.61         2.08 o                         
   8   6  15         58.05         60.12         2.95 o                         
   9   6  15         28.58         36.85         2.36 o                         
  10   6  15        574.97        433.18        24.36 o                         
  11   6  15        135.60        167.68        15.19 o                         
   1   7  15         29.13         29.20         2.34 o                         
   2   7  15         99.84        115.98         5.65 o                         
   3   7  15          2.25          1.94         0.91 o                         
   4   7  15        303.92        253.54        10.91 o                         
   5   7  15        427.79        277.17        10.86 o                         
   6   7  15        548.21        352.74        11.43 o                         
   7   7  15         35.84         33.78         5.65 o                         
   0   0  16      23436.39      22204.88       453.48 o                         
   1   0  16       1568.24       1506.69        27.06 o                         
   2   0  16          3.21         12.33         1.42 o                         
   3   0  16         45.39         59.82         3.61 o                         
   4   0  16      11803.09      11560.42       176.10 o                         
   5   0  16         99.86        101.18         3.08 o                         
   6   0  16        297.14        312.90         5.65 o                         
   7   0  16        386.31        346.57         6.21 o                         
   8   0  16       2667.63       2845.59        41.85 o                         
   9   0  16        412.76        413.51         7.07 o                         
  10   0  16        693.03        661.14        11.14 o                         
  11   0  16        102.38        114.42         4.14 o                         
  12   0  16        230.93        282.03         6.54 o                         
  13   0  16        158.56        189.13         6.07 o                         
  14   0  16       1510.58       1548.51        27.54 o                         
  15   0  16        214.27        256.98        16.26 o                         
  16   0  16        102.67         81.49        12.76 o                         
   1   1  16       2308.32       2148.35        24.43 o                         
   2   1  16       1246.90       1275.54        14.85 o                         
   3   1  16          1.34          1.33         0.95 o                         
   4   1  16        169.09        152.51         2.48 o                         
   5   1  16        283.78        272.81         3.54 o                         
   6   1  16       2535.37       2532.10        25.19 o                         
   7   1  16        438.32        487.14         5.32 o                         
   8   1  16        622.62        612.61         6.24 o                         
   9   1  16         41.07         28.05         1.05 o                         
  10   1  16        949.04        957.97        12.87 o                         
  11   1  16         37.03         43.33         1.60 o                         
  12   1  16         44.59         39.65         1.70 o                         
  13   1  16          0.04          2.31         1.04 o                         
  14   1  16         87.26         93.99         2.78 o                         
  15   1  16         87.03         78.67         6.45 o                         
  16   1  16         91.53         63.93         7.74 o                         
   0   2  16        265.08        278.39         4.67 o                         
   1   2  16         31.57         26.04         1.11 o                         
   2   2  16          7.69         12.66         0.94 o                         
   3   2  16        325.44        332.86         4.08 o                         
   4   2  16        872.17        832.77         9.00 o                         
   5   2  16         24.00         21.95         0.97 o                         
   6   2  16        356.28        349.67         3.99 o                         
   7   2  16        252.88        338.16         3.89 o                         
   8   2  16        591.68        571.70         6.24 o                         
   9   2  16         12.46         10.31         0.85 o                         
  10   2  16        780.87        822.56         9.35 o                         
  11   2  16        100.94         81.07         2.16 o                         
  12   2  16        473.29        502.71         7.12 o                         
  13   2  16         16.69         10.74         0.81 o                         
  14   2  16        605.04        660.30        12.91 o                         
  15   2  16        148.88        113.45         8.08 o                         
  16   2  16        103.75         90.34         8.71 o                         
   1   3  16        707.82        642.94         6.69 o                         
   2   3  16       1672.81       1552.96        15.43 o                         
   3   3  16         94.42        112.36         2.02 o                         
   4   3  16        692.59        704.23         7.81 o                         
   5   3  16        197.22        159.30         2.41 o                         
   6   3  16       2356.33       2352.95        22.96 o                         
   7   3  16        324.27        384.22         4.39 o                         
   8   3  16        952.13        971.34         8.49 o                         
   9   3  16        151.35        149.82         2.34 o                         
  10   3  16       1603.47       1659.32        16.84 o                         
  11   3  16        302.90        338.22         4.21 o                         
  12   3  16        277.92        287.47         3.97 o                         
  13   3  16          1.48          2.14         0.64 o                         
  14   3  16         24.96         29.21         2.11 o                         
  15   3  16         63.19         34.37         4.52 o                         
   0   4  16       2016.86       1839.93        27.49 o                         
   1   4  16         76.54         73.79         1.80 o                         
   2   4  16         35.49         49.03         1.27 o                         
   3   4  16        144.91        114.72         1.93 o                         
   4   4  16        570.13        532.28         5.82 o                         
   5   4  16        171.71        167.01         2.98 o                         
   6   4  16         74.73         63.78         1.52 o                         
   7   4  16        178.78        187.71         3.13 o                         
   8   4  16         55.24         63.32         1.51 o                         
   9   4  16         23.02         29.17         0.96 o                         
  10   4  16          3.35          6.59         0.70 o                         
  11   4  16         13.81          9.64         0.71 o                         
  12   4  16        225.67        245.24         5.00 o                         
  13   4  16        117.51         99.30         3.66 o                         
  14   4  16          3.21          4.41         1.98 o                         
   1   5  16        151.03        121.89         2.15 o                         
   2   5  16        684.66        743.15         7.68 o                         
   3   5  16         26.67         24.05         0.92 o                         
   4   5  16        259.23        276.81         3.66 o                         
   5   5  16          5.67         10.76         0.84 o                         
   6   5  16        261.19        296.39         4.25 o                         
   7   5  16         21.74         28.97         0.95 o                         
   8   5  16         28.57         32.97         0.97 o                         
   9   5  16          3.56          3.20         0.65 o                         
  10   5  16         63.62         64.28         3.15 o                         
  11   5  16         72.19         71.00         2.86 o                         
  12   5  16        604.93        595.45        15.88 o                         
   0   6  16         66.00         64.33         2.22 o                         
   1   6  16          4.71          5.76         0.64 o                         
   2   6  16          0.27          0.55         0.55 o                         
   3   6  16         24.72         33.73         0.98 o                         
   4   6  16        125.46        134.54         2.75 o                         
   5   6  16         84.88         74.59         2.10 o                         
   6   6  16        279.53        281.36         8.65 o                         
   7   6  16        158.47        173.63         7.67 o                         
   8   6  16         49.50         45.31         5.02 o                         
   9   6  16         18.75         17.44         1.46 o                         
   1   7  16         29.96         51.96         2.85 o                         
   2   7  16        541.69        610.25        11.88 o                         
   3   7  16         59.94         65.94         2.95 o                         
   4   7  16        136.91        170.42         4.97 o                         
   5   7  16         82.56        116.44         5.26 o                         
   1   1  17       1232.18       1157.17        13.94 o                         
   2   1  17       7713.75       7717.77        85.90 o                         
   3   1  17        407.95        428.78         5.98 o                         
   4   1  17        332.68        326.68         4.54 o                         
   5   1  17       4235.16       4344.43        48.68 o                         
   6   1  17        104.40        152.83         2.64 o                         
   7   1  17        191.17        198.13         2.86 o                         
   8   1  17        226.05        271.70         3.61 o                         
   9   1  17       1552.61       1626.23        20.02 o                         
  10   1  17         46.19         32.08         1.91 o                         
  11   1  17         59.57         59.35         2.59 o                         
  12   1  17       1168.56       1302.86        24.39 o                         
  13   1  17        454.41        485.03         9.38 o                         
  14   1  17         16.19         15.57         2.65 o                         
  15   1  17          3.80          4.32         2.88 o                         
   0   2  17        155.48        203.36         4.51 o                         
   1   2  17       2878.12       2751.61        28.75 o                         
   2   2  17        348.81        357.50         4.83 o                         
   3   2  17        771.22        748.37         8.35 o                         
   4   2  17        687.35        696.15         7.65 o                         
   5   2  17         59.30         72.64         1.56 o                         
   6   2  17        344.34        377.34         4.40 o                         
   7   2  17         68.69         80.42         1.67 o                         
   8   2  17       1402.84       1494.63        14.33 o                         
   9   2  17         43.02         29.37         1.10 o                         
  10   2  17         78.33         98.21         2.64 o                         
  11   2  17        477.84        561.87         9.57 o                         
  12   2  17        381.51        432.02         7.21 o                         
  13   2  17         39.85         38.78         1.47 o                         
  14   2  17          5.20          2.88         2.82 o                         
  15   2  17        308.89        295.31        15.40 o                         
   1   3  17         50.78         55.71         1.52 o                         
   2   3  17        950.59       1082.01        12.42 o                         
   3   3  17        698.88        653.70         7.61 o                         
   4   3  17        214.73        198.95         2.93 o                         
   5   3  17         83.23         79.40         2.32 o                         
   6   3  17         45.36         42.76         1.18 o                         
   7   3  17        219.60        222.44         3.12 o                         
   8   3  17       1840.43       1888.59        19.42 o                         
   9   3  17          0.33          2.46         0.65 o                         
  10   3  17          8.30         12.14         0.75 o                         
  11   3  17         35.57         46.27         1.32 o                         
  12   3  17         31.21         30.27         1.09 o                         
  13   3  17          1.55          1.69         1.56 o                         
  14   3  17        215.94        138.33         9.28 o                         
   0   4  17        219.87        262.38         6.43 o                         
   1   4  17        681.96        636.92         6.64 o                         
   2   4  17          1.69          7.32         0.77 o                         
   3   4  17        220.02        213.21         3.53 o                         
   4   4  17        588.63        675.12         8.19 o                         
   5   4  17        169.09        150.76         2.53 o                         
   6   4  17          6.80          7.08         0.78 o                         
   7   4  17         22.68         29.78         1.25 o                         
   8   4  17       1613.01       1693.46        17.70 o                         
   9   4  17        177.83        190.38         2.82 o                         
  10   4  17        313.00        277.01         3.77 o                         
  11   4  17        644.34        711.40        17.84 o                         
  12   4  17        205.45        177.82         7.25 o                         
  13   4  17         27.21         13.41         4.45 o                         
   1   5  17        208.41        202.72         2.60 o                         
   2   5  17         28.28         31.35         1.13 o                         
   3   5  17        105.66        116.99         2.09 o                         
   4   5  17         47.89         34.77         1.14 o                         
   5   5  17        702.60        692.99         8.17 o                         
   6   5  17         97.95        107.20         2.01 o                         
   7   5  17         32.70         35.75         1.18 o                         
   8   5  17         64.14         79.96         2.69 o                         
   9   5  17          6.92          6.36         1.26 o                         
  10   5  17          2.68          4.15         1.00 o                         
  11   5  17          7.05         10.98         1.75 o                         
   0   6  17        164.51        190.30         6.71 o                         
   1   6  17          6.45          5.64         0.60 o                         
   2   6  17         76.99        105.13         2.77 o                         
   3   6  17         73.47        105.16         4.08 o                         
   4   6  17        737.75        623.17        20.44 o                         
   5   6  17         34.83         24.55         2.27 o                         
   6   6  17         20.57         26.42         2.38 o                         
   7   6  17        187.92        227.58         7.60 o                         
   8   6  17        703.37        667.52        17.19 o                         
   0   0  18       4240.12       4147.47       113.75 o                         
   1   0  18       1456.64       1415.45        25.46 o                         
   2   0  18        437.18        472.75         8.38 o                         
   3   0  18        368.27        362.63         7.10 o                         
   4   0  18        416.94        435.71         8.77 o                         
   5   0  18         33.58         30.05         1.87 o                         
   6   0  18          4.86          3.86         1.26 o                         
   7   0  18        565.67        605.25         9.71 o                         
   8   0  18        959.48        939.68        16.54 o                         
   9   0  18        132.78        140.36         4.15 o                         
  10   0  18        195.50        195.58         5.38 o                         
  11   0  18        779.16        829.69        23.03 o                         
  12   0  18        141.65        129.73         5.88 o                         
  13   0  18         24.98         37.54         4.83 o                         
  14   0  18       1191.48        807.29        42.39 o                         
  15   0  18        505.23        397.62        34.11 o                         
   1   1  18        363.28        398.09         5.22 o                         
   2   1  18         15.74         23.33         1.35 o                         
   3   1  18          1.58          7.81         1.03 o                         
   4   1  18         18.03         19.17         1.24 o                         
   5   1  18        413.06        429.85         6.20 o                         
   6   1  18        232.46        248.44         3.58 o                         
   7   1  18        172.72        186.44         3.15 o                         
   8   1  18         84.31         88.85         2.26 o                         
   9   1  18          6.83         12.52         1.08 o                         
  10   1  18        118.84        109.70         2.60 o                         
  11   1  18        164.20        159.97         4.98 o                         
  12   1  18         21.67         18.98         1.33 o                         
  13   1  18        104.15         92.85         7.50 o                         
  14   1  18          1.79          2.37         3.05 o                         
   0   2  18        523.14        523.70         9.15 o                         
   1   2  18        611.05        659.52         8.13 o                         
   2   2  18         12.42         12.62         1.22 o                         
   3   2  18        377.40        418.37         5.51 o                         
   4   2  18        343.88        376.37         4.91 o                         
   5   2  18        562.37        580.12         6.62 o                         
   6   2  18         10.69         12.57         0.93 o                         
   7   2  18        470.36        510.64         7.57 o                         
   8   2  18        902.64        893.95        11.10 o                         
   9   2  18         21.16         28.86         1.40 o                         
  10   2  18          2.53          2.99         1.03 o                         
  11   2  18        336.36        364.40         6.37 o                         
  12   2  18         66.05         51.81         2.23 o                         
  13   2  18          6.00          4.35         2.86 o                         
  14   2  18        236.02        232.51        12.43 o                         
   1   3  18        159.57        193.98         3.47 o                         
   2   3  18       1227.63       1393.28        17.85 o                         
   3   3  18        224.62        249.05         3.84 o                         
   4   3  18          0.35          1.76         0.89 o                         
   5   3  18         86.59        122.32         2.73 o                         
   6   3  18        329.12        333.64         4.49 o                         
   7   3  18         63.39         69.59         1.75 o                         
   8   3  18         13.59         14.02         0.78 o                         
   9   3  18        490.52        542.98         6.54 o                         
  10   3  18          3.46          4.25         0.80 o                         
  11   3  18        217.85        207.18         8.68 o                         
  12   3  18         68.46         52.67         5.88 o                         
  13   3  18        292.27        195.71         9.19 o                         
   0   4  18        266.55        243.92         7.04 o                         
   1   4  18       1358.76       1310.14        16.10 o                         
   2   4  18         72.48         70.66         1.89 o                         
   3   4  18        330.27        333.91         4.25 o                         
   4   4  18        340.21        350.18         5.16 o                         
   5   4  18         30.93         27.05         1.04 o                         
   6   4  18         56.94         56.16         1.42 o                         
   7   4  18         12.20         15.44         0.84 o                         
   8   4  18        163.58        173.13         2.78 o                         
   9   4  18         14.65         12.28         0.89 o                         
  10   4  18          9.58          9.65         1.28 o                         
  11   4  18         60.21         56.46         5.34 o                         
  12   4  18          5.45          1.95         6.33 o                         
   1   5  18        903.23        951.62        10.79 o                         
   2   5  18       1341.43       1408.40        14.61 o                         
   3   5  18         36.10         44.72         1.45 o                         
   4   5  18        110.82         89.71         1.76 o                         
   5   5  18       1383.97       1464.88        16.94 o                         
   6   5  18         17.85         24.08         1.28 o                         
   7   5  18         11.36         11.91         1.30 o                         
   8   5  18         62.01         69.44         4.31 o                         
   9   5  18        986.77        935.87        38.29 o                         
   0   6  18         18.70          9.48         1.83 o                         
   1   6  18         92.47        103.92         7.18 o                         
   2   6  18         36.59         43.36         2.50 o                         
   3   6  18        227.40        192.04        11.05 o                         
   4   6  18        313.19        353.98         9.66 o                         
   5   6  18        319.00        359.79         9.18 o                         
   6   6  18         33.19         16.87         2.76 o                         
   1   1  19        437.14        464.90         5.76 o                         
   2   1  19        290.85        287.38         5.33 o                         
   3   1  19        586.88        610.68         8.04 o                         
   4   1  19        696.48        739.43         9.60 o                         
   5   1  19       1272.90       1403.43        19.80 o                         
   6   1  19        622.42        667.27        11.60 o                         
   7   1  19        159.75        182.96         3.04 o                         
   8   1  19         91.61        104.68         2.26 o                         
   9   1  19        302.47        367.38         6.03 o                         
  10   1  19        217.40        236.40         6.03 o                         
  11   1  19         51.69         73.79         2.41 o                         
  12   1  19        118.05         68.67         6.51 o                         
  13   1  19        212.12        166.71        12.42 o                         
   0   2  19        180.79        183.44         7.85 o                         
   1   2  19        186.33        213.43         3.72 o                         
   2   2  19        232.87        278.35         4.93 o                         
   3   2  19         55.66         74.03         2.33 o                         
   4   2  19        458.97        498.03        10.02 o                         
   5   2  19        368.53        379.43         8.68 o                         
   6   2  19        693.05        713.82         9.63 o                         
   7   2  19         34.40         41.24         1.35 o                         
   8   2  19          5.48          4.53         0.98 o                         
   9   2  19       1049.77       1074.78        24.32 o                         
  10   2  19        821.84        828.60        17.24 o                         
  11   2  19        155.24        153.67        13.38 o                         
  12   2  19          0.37          3.06         2.76 o                         
  13   2  19        220.38        134.17         8.76 o                         
   1   3  19        546.70        613.58         7.96 o                         
   2   3  19         62.20         71.50         2.10 o                         
   3   3  19        275.88        268.65         4.79 o                         
   4   3  19         80.77         84.85         2.97 o                         
   5   3  19        406.61        458.13         6.76 o                         
   6   3  19         16.22         20.23         1.16 o                         
   7   3  19         46.11         30.32         1.45 o                         
   8   3  19          0.33          1.27         0.92 o                         
   9   3  19        545.39        571.67        17.89 o                         
  10   3  19         60.09         45.16         3.83 o                         
  11   3  19         11.71         16.95         3.75 o                         
  12   3  19        274.47         78.20         7.88 o                         
   0   4  19        474.06        435.41         9.37 o                         
   1   4  19        863.95        914.29        13.74 o                         
   2   4  19         52.41         56.36         1.59 o                         
   3   4  19        618.03        669.43         8.68 o                         
   4   4  19         62.56         53.29         2.01 o                         
   5   4  19        327.68        336.80         5.24 o                         
   6   4  19         42.67         56.62         1.52 o                         
   7   4  19        875.77        892.60        22.03 o                         
   8   4  19          6.38          5.40         1.51 o                         
   9   4  19         43.58         49.89         3.83 o                         
  10   4  19        107.05         56.92         6.15 o                         
   1   5  19          1.51          2.11         1.29 o                         
   2   5  19          1.66          4.82         1.27 o                         
   3   5  19         75.82         95.05         4.08 o                         
   4   5  19         56.51         43.62         3.90 o                         
   5   5  19         13.80         20.59         1.80 o                         
   6   5  19         86.42         73.64         5.24 o                         
   7   5  19         81.64         84.70         5.62 o                         
   8   5  19          5.69          6.53         2.56 o                         
   0   6  19          8.99          5.84         5.38 o                         
   1   6  19        336.83        305.35        24.55 o                         
   2   6  19        198.61        134.89        15.84 o                         
   0   0  20          4.83          4.02         2.19 o                         
   1   0  20          6.49         13.06         1.75 o                         
   2   0  20       1234.96       1292.04        26.42 o                         
   3   0  20        652.68        704.78        19.94 o                         
   4   0  20        215.84        250.55        10.15 o                         
   5   0  20        741.97        826.28        21.14 o                         
   6   0  20        129.65        136.63         4.46 o                         
   7   0  20       3179.58       3290.39        62.73 o                         
   8   0  20          1.37          5.84         1.26 o                         
   9   0  20         45.06         43.20         2.99 o                         
  10   0  20          2.70          7.06         1.65 o                         
  11   0  20        405.32        233.20        20.05 o                         
  12   0  20        307.24        241.80        23.23 o                         
   1   1  20         45.95         53.36         1.84 o                         
   2   1  20         42.40         56.31         1.99 o                         
   3   1  20         71.86         66.46         2.51 o                         
   4   1  20        170.74        184.67         5.25 o                         
   5   1  20        117.28        136.00         3.10 o                         
   6   1  20         52.51         51.48         2.07 o                         
   7   1  20        160.30        171.40         4.38 o                         
   8   1  20         69.34         64.84         2.58 o                         
   9   1  20         72.07         63.36         2.09 o                         
  10   1  20          7.18         11.72         1.87 o                         
  11   1  20         26.25         25.62         3.70 o                         
  12   1  20         16.44         14.87         3.28 o                         
   0   2  20         75.01         70.51         5.30 o                         
   1   2  20        137.31        125.65         2.82 o                         
   2   2  20          2.20          4.76         1.09 o                         
   3   2  20        863.94        939.71        12.40 o                         
   4   2  20          1.48          2.39         0.97 o                         
   5   2  20        126.23        136.70         2.78 o                         
   6   2  20          0.81          2.92         0.92 o                         
   7   2  20       1493.76       1691.28        21.38 o                         
   8   2  20         32.63         28.20         1.29 o                         
   9   2  20         22.05         23.46         1.63 o                         
  10   2  20          0.73          2.77         3.06 o                         
  11   2  20        652.74        408.60        28.70 o                         
  12   2  20         45.29         76.99        25.83 o                         
   1   3  20        383.18        398.90         5.47 o                         
   2   3  20          9.78         17.45         1.24 o                         
   3   3  20        221.59        194.17         3.54 o                         
   4   3  20        507.97        500.82         7.75 o                         
   5   3  20        169.74        178.80         3.35 o                         
   6   3  20         13.17         11.39         1.01 o                         
   7   3  20          7.29          4.46         0.95 o                         
   8   3  20        132.48         87.99         7.53 o                         
   9   3  20        984.01        969.20        30.70 o                         
  10   3  20        145.93        153.43         6.57 o                         
   0   4  20         34.86         27.91         2.02 o                         
   1   4  20         26.63         19.98         1.33 o                         
   2   4  20        611.32        623.28         9.39 o                         
   3   4  20          2.69          4.49         1.07 o                         
   4   4  20         13.00          8.97         1.15 o                         
   5   4  20         14.22         18.62         2.32 o                         
   6   4  20         21.56         19.44         2.28 o                         
   7   4  20          1.70          2.50         1.68 o                         
   8   4  20          3.02          4.21         2.07 o                         
   1   5  20        660.40        499.10        27.15 o                         
   2   5  20         30.00         31.82         2.62 o                         
   3   5  20        312.25        320.27        10.97 o                         
   4   5  20         69.38         34.42         5.56 o                         
   5   5  20        683.65        507.72        63.10 o                         
   1   1  21       1171.77       1280.37        19.06 o                         
   2   1  21       1406.24       1490.58        28.27 o                         
   3   1  21        679.23        758.81        10.93 o                         
   4   1  21         85.31        101.67         3.01 o                         
   5   1  21        586.14        660.35         9.84 o                         
   6   1  21         40.97         46.10         1.87 o                         
   7   1  21         74.33         73.79         2.74 o                         
   8   1  21          4.35          6.21         1.22 o                         
   9   1  21        129.98        116.49        10.41 o                         
  10   1  21        167.54        118.13         6.93 o                         
  11   1  21        198.25         76.94        10.75 o                         
   0   2  21          5.97          5.47         1.45 o                         
   1   2  21        194.41        173.12         3.24 o                         
   2   2  21        265.71        254.62         4.20 o                         
   3   2  21        644.21        653.01        10.04 o                         
   4   2  21        259.31        276.57         4.71 o                         
   5   2  21          1.66          3.16         0.85 o                         
   6   2  21          5.36         12.92         1.03 o                         
   7   2  21        205.66        202.84         9.28 o                         
   8   2  21        742.87        675.72        34.37 o                         
   9   2  21         31.34         38.75         4.76 o                         
  10   2  21        174.60        111.16         7.94 o                         
   1   3  21        484.01        535.41         7.67 o                         
   2   3  21          5.37          3.52         0.89 o                         
   3   3  21         65.24         56.47         2.12 o                         
   4   3  21        142.76        102.55         3.24 o                         
   5   3  21        116.62        139.39         8.16 o                         
   6   3  21         56.25         65.83         3.70 o                         
   7   3  21          6.50          8.25         1.79 o                         
   8   3  21         98.51         85.27         4.19 o                         
   9   3  21        456.30        564.75        43.85 o                         
   0   4  21         86.92         79.11         9.03 o                         
   1   4  21         23.04         23.94         2.61 o                         
   2   4  21          1.45          3.11         1.76 o                         
   3   4  21        329.60        224.38        13.65 o                         
   4   4  21        786.70        850.01        22.19 o                         
   5   4  21         57.85         67.43         3.64 o                         
   6   4  21          7.21          5.62         1.56 o                         
   0   0  22       2994.06       3245.33       105.78 o                         
   1   0  22        177.75        195.70         6.22 o                         
   2   0  22        292.25        327.65         8.19 o                         
   3   0  22         29.22         32.97         1.87 o                         
   4   0  22       2010.41       2216.44        59.49 o                         
   5   0  22        661.78        674.28        15.92 o                         
   6   0  22        225.09        202.43        16.69 o                         
   7   0  22         34.17         26.57         5.33 o                         
   8   0  22        139.44        124.98        12.66 o                         
   9   0  22         70.37         63.79         6.55 o                         
   1   1  22         19.82         27.72         1.32 o                         
   2   1  22         43.58         44.98         1.90 o                         
   3   1  22         25.63         25.50         1.19 o                         
   4   1  22        143.25        145.48         3.22 o                         
   5   1  22          0.99          2.22         0.92 o                         
   6   1  22        238.68        222.48         7.82 o                         
   7   1  22         38.55         32.40         3.96 o                         
   8   1  22         56.91         43.79         4.45 o                         
   9   1  22         35.44         22.61         3.86 o                         
   0   2  22        936.88       1010.86        19.82 o                         
   1   2  22          0.77          2.55         0.93 o                         
   2   2  22         17.36         21.68         1.27 o                         
   3   2  22        105.76        115.59         3.49 o                         
   4   2  22        552.83        446.10        18.01 o                         
   5   2  22         58.08         63.83         5.28 o                         
   6   2  22          5.71          4.85         2.22 o                         
   7   2  22        173.53        115.31         5.98 o                         
   8   2  22        101.95        112.37         8.98 o                         
   1   3  22        226.45        272.08         8.95 o                         
   2   3  22        244.15        183.14        11.07 o                         
   3   3  22         36.22         43.05         4.09 o                         
   4   3  22         67.13         72.15         5.49 o                         
   5   3  22        528.96        584.23        15.25 o                         
   6   3  22        799.91        802.50        35.46 o                         
   0   4  22        113.69        114.65        17.79 o                         
   1   4  22         24.89         18.61         2.01 o                         
   2   4  22         84.08         99.33         5.04 o                         
   3   4  22          6.58          5.78         2.34 o                         
   1   1  23          1.87          3.50         3.68 o                         
   2   1  23        478.40        350.27        14.70 o                         
   3   1  23        267.36        219.67        11.08 o                         
   4   1  23        119.19        110.52         6.70 o                         
   5   1  23         77.89         84.58         4.64 o                         
   6   1  23         98.49         71.65         4.64 o                         
   7   1  23         17.61         24.52         5.78 o                         
   0   2  23        710.09        765.91        44.12 o                         
   1   2  23        175.56        179.51         9.63 o                         
   2   2  23        126.25         81.11         8.88 o                         
   3   2  23         57.27         44.55         4.41 o                         
   4   2  23        542.38        349.40        14.57 o                         
   5   2  23        137.32        152.86         7.26 o                         
   6   2  23          1.61          6.82        17.54 o                         
   1   3  23        144.78         52.10        12.04 o                         
   2   3  23        332.80        210.90        22.03 o                         
   3   3  23         18.83         13.16         4.14 o                         
   0   0  24         86.29         69.83        12.15 o                         
   1   0  24         28.36         24.45         4.74 o                         
   2   0  24          2.44          1.23         3.53 o                         
   3   0  24         24.52         16.45         4.56 o                         
   4   0  24         27.14         10.63         6.10 o                         
   1   1  24          5.29          6.16         3.39 o                         
   2   1  24          2.02          2.27         2.63 o                         
   3   1  24         79.27         61.69        13.35 o                         
                                                                                
